# Supplementary material for: Transcriptional regulatory logic of the diurnal cycle in the mouse liver
Source: PLoS Biol. 2017 Apr 17;15(4):e2001069. doi: 10.1371/journal.pbio.2001069 (PMC5393560; doi:10.1371/journal.pbio.2001069)
Supplement: S1 Table — Quality control and mapping statistics for DNase I, Pol II and H3K27ac to the mm9 genome assembly. (XLSX) [file pbio.2001069.s015.xlsx]

## Sheet: table S1
Library	Number reads	Numbers mapped	%mapped		DNase	Quality Control
DNaseIWT					Sample	Percentage of tag in DHS
ZT2	249350929	174147376	70		DNaseIWT ZT2	29
ZT6	317274205	252864063	80		DNaseIWT ZT6	38
ZT10	269194001	210684885	78		DNaseIWT ZT10	57
ZT14	204984161	159264085	78		DNaseIWT ZT14	50
ZT18	194932779	146829749	75		DNaseIWT ZT18	54
ZT22	191842671	167303697	87		DNaseIWT ZT22	58
ZT26	190983184	161216246	84		DNaseIWT ZT26	46
Pol2WT
ZT2	220172973	203597437	92
ZT6	189640820	168723064	89
ZT10	162253851	145450110	90
ZT14	196057079	176252350	90
ZT18	254879645	234013533	92
ZT22	142117355	122741922	86
ZT26	191096558	168972009	88
H3K27acWT
ZT2	552441072	476877194	86
ZT6	569270357	496184118	87
ZT10	586341426	515957037	88
ZT14	461236082	371945828	81
ZT18	568258389	492287638	87
ZT22	535729511	466984801	87
ZT26	407807224	344924054	85
Pol2KO
ZT2	509081190	442613199	87
ZT6	456861768	379886582	83
ZT10	615333770	560876871	91
ZT14	538202935	492830944	92
ZT18	567313327	518551916	91
ZT22	567987125	506596171	89
ZT26	605314961	424032099	70
H3K27acKO
ZT2	208280807	158653084	76
ZT6	207101049	155183877	75
ZT10	208889844	166330282	80
ZT14	251404424	186223464	74
ZT18	206733328	166182481	80
ZT22	208941050	160127444	77
ZT26	173757120	134496020	77
DNaseIKO
ZT6	287086306	206398188	71
