# Supplementary material for: Transcriptional regulatory logic of the diurnal cycle in the mouse liver
Source: PLoS Biol. 2017 Apr 17;15(4):e2001069. doi: 10.1371/journal.pbio.2001069 (PMC5393560; doi:10.1371/journal.pbio.2001069)
Supplement: S2 Table — The columns contain the genomic location of the DHS and the closest TSS, with the relative and absolute distance between them as well as the TSS name, the strand and the type (i.e. protein coding), the DHS class (TSS, proximal, distal) and quantified signals for DNase I, Pol II and H3K27ac in WT and Bmal1-/-, at the ZT2, ZT6, ZT10, ZT14, ZT18, ZT22, ZT26 time points as indicated in the columns headers. The two last column provide the gene symbol of the closest TSS and the number of footprints in the DHS. (XLSX) [file pbio.2001069.s016.xlsx]

## Sheet: Supp table 2.txt
chrom	DHSpeak	TSSpos	distancetoTSS	absDistance	TSSname	TSSstrand	TSStype	class	location	Pol2ZT02	Pol2ZT06	Pol2ZT10	Pol2ZT14	Pol2ZT18	Pol2ZT22	Pol2ZT26	H3K4me3ZT02	H3K4me3ZT06	H3K4me3ZT10	H3K4me3ZT14	H3K4me3ZT18	H3K4me3ZT22	H3K4me3ZT26	H3K36me3ZT02	H3K36me3ZT06	H3K36me3ZT10	H3K36me3ZT14	H3K36me3ZT18	H3K36me3ZT22	H3K36me3ZT26	H3K27acZT02	H3K27acZT06	H3K27acZT10	H3K27acZT14	H3K27acZT18	H3K27acZT22	H3K27acZT26	DNaseZT02	DNaseZT06	DNaseZT10	DNaseZT14	DNaseZT18	DNaseZT22	DNaseZT26	BMALKODNaseZT06	BMALKOPol2ZT02	BMALKOPol2ZT06	BMALKOPol2ZT10	BMALKOPol2ZT14
chr1	3505020	4486444	981424	981424	ENSMUST00000116652	-	protein_coding	Distal	chr1:3504720-3505320	52.8571	44.7464	26.4821	64.7143	70.2857	75.1524	28.5714	6.42857	4.80957	5.74286	8.85714	5.28571	2.74757	3.49286	2.17143	3.57143	1.71429	1.14286	2.59529	2.71429	2.57143	493.781	557.888	566.286	547.429	543.429	608.324	542.632	3144.88	4372.37	2141.38	2982.18	3290.29	2713.41	3409.75	2764.94	120.248	85.2857	131.393	175.19
chr1	3576711	4486444	909733	909733	ENSMUST00000116652	-	protein_coding	Distal	chr1:3576411-3577011	8.19043	3.57143	1.74286	3.85714	7.41664	1.85714	9	4.71429	3.54043	3.42857	2.28571	1.57143	2.07143	5.80957	2.17143	2.65114	1.71429	4.37386	3.71429	5.24286	5.92614	94.6239	77.2952	88.6357	101.457	67.7071	57.1881	68.7309	54.9895	181.925	157.963	292.9	199.75	136.569	57.875	148.423	39.25	39.2821	40.4143	39.2107
chr1	4284308	4486444	202136	202136	ENSMUST00000116652	-	protein_coding	Distal	chr1:4284008-4284608	39.5	57.9286	84	41.9286	58.5239	40.6071	34.7	7.07386	2.28571	3.42857	6.83329	2.64286	2.40471	5.21429	1.64286	8.02857	2.57143	6.14286	2.59529	1.71429	0.7	96.2143	73.2404	124.742	107.431	93.0167	94.0357	69.4976	76.8073	69.8312	185.094	150.427	120.845	91.5	57.875	34.3229	119.879	114.102	96.6845	101.021
chr1	4417017	4486444	69427	69427	ENSMUST00000116652	-	protein_coding	Distal	chr1:4416717-4417317	34.7143	31.2571	40.7143	30.4524	17.9166	30.8571	36.6429	12.1429	13.0714	9.85714	9.74286	11.6047	11.7143	8.67736	4.28571	5.17143	2.57143	5.21429	3.71429	4.17857	2.57143	194.859	182.898	244.181	151.429	133.327	148.627	155.238	343.042	695.5	350.875	229	305.25	349.202	332.75	427.375	61.8666	68.2143	86.7143	64.7143
chr1	4504242	4486444	-17798	17798	ENSMUST00000116652	-	protein_coding	Distal	chr1:4503942-4504542	17.5953	7.08571	22.4286	16	14	22.2857	17.2096	4.71429	8.85714	4.619	1.3	5.85714	2.74757	6.57143	6.16671	2.65114	1	2.68329	0.190429	4.17857	2.57143	145.071	182.898	227.612	145.929	140.029	112.05	111.287	401.625	1048.75	329.031	330.527	429.396	450.375	464.75	927.833	64.3143	73.9036	87.4976	71.8571
chr1	4561874	4486444	-75430	75430	ENSMUST00000116652	-	protein_coding	Distal	chr1:4561574-4562174	118.929	204.688	87.9047	124.705	67.7143	94.7143	119.571	133.429	106.317	152.988	135.119	119.655	126.667	133.5	4.28571	5.17143	1	10.7143	5.14286	5.24286	1.32143	272.576	196.631	238.038	326.214	277.107	225.548	203.35	302.75	205.125	342.25	307.583	408.625	333.625	298.104	62.8438	52.7239	40.7119	37.131	40.3429
chr1	4588706	4486444	-102262	102262	ENSMUST00000116652	-	protein_coding	Distal	chr1:4588406-4589006	28.8571	61.5714	55.7143	41.0191	30.8571	30.8571	32.5571	9.28571	11.5953	3.42857	5.95243	7.40957	1.14286	10.7143	7.28571	2.65114	4.35714	6.14286	5.14286	5.24286	7	62.7393	100.091	122	109.892	90.5714	119.857	129.171	300.25	408.94	240.75	260.104	318.796	250.75	337.375	163.75	54	83	113.461	66.7429
chr1	4607768	4486444	-121324	121324	ENSMUST00000116652	-	protein_coding	Distal	chr1:4607468-4608068	7.41664	21	18.7524	20	20.1429	25.1429	29.7143	4.71429	4.80957	2.53571	1.3	3.40471	4.71429	3.49286	3.39286	2.65114	3.52857	5.21429	6.14286	4.17857	1.32143	63.7143	80.8571	90.5714	63.75	84.7619	80.6214	93.6381	218.846	265.021	269.75	268.525	278.375	220.889	246	235.318	41	68.2143	43.3334	57.4334
chr1	4644274	4775779	131505	131505	ENSMUST00000045689	-	nonsense_mediated_decay	Distal	chr1:4643974-4644574	51.8571	60.1239	39.4	45.0643	47.8571	60.1429	71.5714	7.85714	10.2857	13.2857	8.85714	8.64286	11.7143	5.80957	6.16671	3.57143	8.85714	9.76186	6.14286	7.71429	9.12736	233.407	276.502	267.602	215.567	218.571	197.357	242.905	291.5	421.625	259.375	286.694	383.5	328.5	446.375	102.125	52.7239	77	88.0714	61.5596
chr1	4660907	4775779	114872	114872	ENSMUST00000045689	-	nonsense_mediated_decay	Distal	chr1:4660607-4661207	11.8571	39.5714	16.0976	17.8571	22.4286	9.16429	13.2143	7.85714	7.64286	2.53571	1.3	6.57143	5.45714	11.5714	1.14286	1.07143	3.52857	1.85714	2.59529	1.71429	5.92614	338.714	325.143	420.714	511.629	429.5	344.286	419.738	362.348	567.125	186.75	269.698	488.885	336	298.104	507.625	51.3333	77	54.9286	105.405
chr1	4661844	4775779	113935	113935	ENSMUST00000045689	-	nonsense_mediated_decay	Distal	chr1:4661544-4662144	36.4286	26.5714	23.5714	23.6429	21.7143	42	36.6429	7.85714	7.64286	5.74286	3.28571	9.28571	4.71429	9.64286	1.14286	1.78571	3.52857	1.14286	6.14286	2.71429	3.57143	367.536	414.143	524.873	662.842	563.671	445.985	480.429	722.125	1847.12	700.125	623.271	901.375	706.5	837.875	1655.23	72.0071	49.2476	63.6286	52.0357
chr1	4759062	4775779	16717	16717	ENSMUST00000045689	-	nonsense_mediated_decay	Distal	chr1:4758762-4759362	143.645	108.355	252.643	178.095	244.857	133.012	86.2845	25	27.3333	21.2857	24.8571	9.28571	19.8571	24.8929	5.25714	4.35714	11.6071	4.37386	3.71429	4.17857	4.5	886.356	954.298	1175.1	946.143	762.791	713.607	832.071	2150.25	3137.88	1644.12	1208.12	1660.06	1616.02	1842.25	3775.56	545.751	526.059	694.286	1053.29
chr1	4774365	4775779	1414	1414	ENSMUST00000045689	-	nonsense_mediated_decay	Proximal	chr1:4774065-4774665	79.1095	80.7857	162.054	145.286	172.05	73.8179	74.6226	111.042	160.429	207.679	179.786	159.35	163.643	136.129	10.9286	9.88571	14.7619	16.6714	16.1714	17.0237	8.14286	737.429	1098.72	1114.7	959.643	913.521	811.958	723.986	397.632	919.5	476.75	501.5	510.837	473	306.875	1177.88	643.762	720.326	619.54	723.941
chr1	4775769	4775779	10	10	ENSMUST00000045689	-	nonsense_mediated_decay	TSS	chr1:4775469-4776069	3031.43	2977.64	3596.29	4018.29	3458.57	3596.29	2790.57	875.786	954.393	1001.57	939.917	909.429	890.143	834.429	8.42386	5.17143	1.71429	4.37386	1.48329	2.71429	5.92614	1800.75	2205.26	2463.96	2384.01	2065.4	2034.18	1848.96	2111.96	1543	2783.09	2696	2579.94	2111.62	1969.25	1832.53	1154.21	1437.81	1478.29	2275.58
chr1	4797854	4797869	-15	15	ENSMUST00000134384	+	nonsense_mediated_decay	TSS	chr1:4797554-4798154	2629.71	2574.5	2981.14	3650.93	2965.86	2430.55	3110.86	626.429	626.307	715.429	671.196	721.286	674.143	719.5	1.14286	1.78571	5.22614	5.21429	6.14286	5.24286	2.57143	3057	2602.25	2989.17	3421.2	3339.63	3105.06	2830.77	1491.88	1105.27	1799.56	1558.07	2068.94	2015.88	1395.88	849.875	390.811	394.171	424.143	823.762
chr1	4798855	4798318	537	537	ENSMUST00000131119	+	protein_coding	TSS	chr1:4798555-4799155	97.85	87.2024	156.714	202.857	212.571	95.9667	109.714	360.857	349.286	445.85	413.143	430.929	399.048	435.5	4.28571	3.57143	6.65471	5.60714	7.28571	12.4286	2.75	1935.77	1916.05	1798.99	1985.23	2068.93	1764.44	1634.67	357.069	739.625	469.5	491.625	466.75	456	270.281	1170.41	641.036	555.087	604.28	595.314
chr1	4800717	4798318	2399	2399	ENSMUST00000131119	+	protein_coding	Proximal	chr1:4800417-4801017	85.2857	71.5904	127.624	103.63	76.1429	64.1429	41	23.881	14.2857	29.3453	22.4286	34.0714	34	34.1429	29.1286	16.5	37.5	28.8096	26.0476	25.9761	26.8809	643.126	708.143	1102.3	680.6	695.723	580.838	688.208	973.75	1150.12	838.125	940	903.323	941.625	1164.01	1194.71	368.857	323.048	326.6	262.976
chr1	4819553	4798318	21235	21235	ENSMUST00000131119	+	protein_coding	Distal	chr1:4819253-4819853	90.3571	88.9393	89.1429	107.393	159.571	100.263	62.7857	9.88571	5.50471	4.90714	6.5	6.57143	13.2143	5.80957	48.4571	38.619	56.9571	50.4214	43.7596	56.9536	44.1906	350.013	449.393	421.319	336.344	288.433	277.846	293.619	381.25	654.688	430.296	494.625	513.375	484.438	396.494	707.5	349.836	375.315	379.038	411.19
chr1	4847822	4847775	47	47	ENSMUST00000081551	+	protein_coding	TSS	chr1:4847522-4848122	2710.56	2620.93	2605.5	2565	2503.93	2582.71	2936.57	860.5	866.929	814.659	916.283	843.214	839.869	852.157	4.63571	3.09514	7.51429	3.33343	6.14286	2.40243	1.77857	2013	1850.29	1820.01	1840.69	1855.93	2011.29	2107.35	2691.56	2844.56	2553.12	2812.69	3082.88	2783.19	3322.5	1800.94	2274.69	2715.56	2939.05	3363.12
chr1	4867986	4847775	20211	20211	ENSMUST00000081551	+	protein_coding	Distal	chr1:4867686-4868286	25.1429	26.5714	40.7143	17.8571	20.1429	12.1429	24.4643	3.13571	2.82143	2.53571	4.07143	4.64286	2.07143	3.16671	29.7857	22.3096	47.4047	31.5	23.3916	33.8571	27.0643	172.214	150.271	136.202	108.524	99.1	109.986	124.515	188.5	467.812	155.588	184	163.125	211.583	164.821	401.625	153.976	153.107	142.712	186.321
chr1	5062350	5073254	-10904	10904	ENSMUST00000044369	+	protein_coding	Distal	chr1:5062050-5062650	46.0953	148	101.452	98.2381	56.8214	95.9667	72.9286	9.28571	11.5953	8.34757	8.85714	9.98329	4.71429	3.49286	8.42386	7.68086	4.35714	2.68329	3.71429	5.24286	8.14286	506.069	434.429	414.13	397.056	544.395	560.124	546.283	189.042	42.9791	126.531	136.208	168.608	193.312	279.833	22.4125	0.119	5.42871	3.725	3.35229
chr1	5062820	5073254	-10434	10434	ENSMUST00000044369	+	protein_coding	Distal	chr1:5062520-5063120	43.2619	151.548	104.279	108.81	66.6667	119.643	85.2857	6.42857	11.5953	8.34757	8.85714	8.64286	4.71429	3.49286	9.52857	6.80121	5.22614	2.68329	5.14286	5.24286	8.14286	482.143	429.571	402.286	395.083	534.333	544.673	539.143	252.438	55.0979	137.675	168.562	207.854	239	310.479	26.1584	2.14286	6.75007	7.46186	10.3834
chr1	5073230	5073254	-24	24	ENSMUST00000044369	+	protein_coding	TSS	chr1:5072930-5073530	1048.71	1209.43	1098.43	1058.31	759.571	1065.71	1143.64	678.429	629.485	653.429	615.429	561.107	635	654.571	3.39286	1.78571	2.57143	3.09514	3.71429	4.17857	5.92614	1227.12	1146.62	853.552	1014.03	859.648	953.7	942.443	1316.12	843	1376.97	1361.12	1332.59	1751.94	1104.62	802.75	909.362	1105.99	1112.55	1102.05
chr1	5100976	5073254	27722	27722	ENSMUST00000044369	+	protein_coding	Distal	chr1:5100676-5101276	86.4	110.817	86.0571	87.6047	94.8547	67.6596	102.436	15.4667	5.48814	6.01186	15.1869	2.56186	5.09529	13.081	122.212	152.136	76.1405	79.7214	83.7476	82.831	82.269	141.157	99.7474	106.698	157.998	146.062	119.422	171.418	181.173	67.3895	116.529	118.59	113.929	132.733	121.417	24.152	0.119	0.0952857	0.0571429	0.0571429
chr1	5124403	5073254	51149	51149	ENSMUST00000044369	+	protein_coding	Distal	chr1:5124103-5124703	32.4286	22.1904	23.5714	48.2143	25.1429	22.2857	31.5714	1.18329	3.54043	2.53571	2.28571	3.84043	2.07143	2.57143	31.3154	19.1429	41.2739	26	33.069	18.5476	33.1036	147.143	275.912	475.714	434.429	162.143	174.612	136.143	231.588	361.25	290.769	269.698	205.125	226.729	138.625	428.75	150.1	128.548	102.605	180
chr1	5267090	5073254	193836	193836	ENSMUST00000044369	+	protein_coding	Distal	chr1:5266790-5267390	55.8571	162.664	43.2857	61	51.1429	64.1429	26.5714	6.42857	11.5953	5.74286	9.74286	7.85714	9.03571	7.70714	17.8607	21.7143	21.7714	11.5	13.4286	11.0667	11.4286	99.4571	76.588	155.114	128	140.029	138.857	136.143	198.125	57.125	89.2916	143	143.875	93.6052	344.375	33.6041	5.5465	20.2714	12.5549	5.37629
chr1	5301964	5073254	228710	228710	ENSMUST00000044369	+	protein_coding	Distal	chr1:5301664-5302264	12.619	26.5714	31.4286	20	15	26.5714	15	7.85714	2.28571	5.74286	10.6619	3.15471	9.85714	2.57143	8.42386	13.2904	7.02857	10.1286	5.14286	4.17857	8.14286	192.679	272.786	334.321	296.857	262.659	254.812	240.738	417.5	580.875	326.375	327.625	407.69	376.036	380.49	191.561	65.7619	68.6786	111.857	77
chr1	6204550	6204671	121	121	ENSMUST00000159618	-	antisense	TSS	chr1:6204250-6204850	2324.66	2197.64	2268	2152.57	1972.71	2125.29	2729.47	1192.14	1156.19	1302.71	1358.68	1430.5	1319.9	1363.29	4.28571	7.68086	5.22614	1.85714	8.57143	2.71429	5.92614	4267.93	4371.62	3406.14	3646.36	3743.29	3687.68	3627	3063.25	3094.02	3539.62	3465.38	3583.25	3787.5	3005.5	1350.33	1406.11	1650.54	1662.29	2000.8
chr1	6349403	6205373	-144030	144030	ENSMUST00000097832	-	protein_coding	Distal	chr1:6349103-6349703	62.5714	204.688	114.386	183.429	110.205	144.143	152.714	106.052	77.7143	73	97.2024	85.0286	114.679	107.658	4.28571	3.57143	4.35714	4.37386	2.59529	4.17857	2.57143	228.019	154.537	171.142	215.567	223.914	191.714	161.19	257.062	118.229	253.25	367.875	349.613	323.625	311.375	74.7834	92.4571	102.143	64.6429	109.071
chr1	6500846	6205373	-295473	295473	ENSMUST00000097832	-	protein_coding	Distal	chr1:6500546-6501146	20.9929	48.8571	31.4286	41.0191	23.2857	29.3143	21.2619	4.71429	4.80957	8.85714	12.4047	7.85714	2.74757	3.49286	2.17143	6.14286	4.35714	8.85714	2.59529	4.17857	0.142857	307.354	407.505	308.714	245.405	185.481	247.429	271.571	444.375	659.198	388.875	411.375	317.75	402.625	354.5	565.688	85.1071	66	86.7143	77
chr1	7079034	7079001	33	33	ENSMUST00000172291	+	protein_coding	TSS	chr1:7078734-7079334	3090.29	3049	2586.71	2853.86	2844	2814.61	3337.76	797.621	911.321	904.613	875.405	807	880.929	876.286	3.39286	3.57143	6.14286	5.21429	2.59529	7.71429	2.57143	3290.79	3173.3	2948.6	2847.37	3122.65	3252.11	3358.57	4006.75	3837.38	3889.38	4400.81	4652.12	5333.25	3662.38	2023.44	2058.53	2391.82	2200.36	2122.48
chr1	7079989	7079001	988	988	ENSMUST00000172291	+	protein_coding	TSS	chr1:7079689-7080289	304.286	221.744	278.857	186.476	257	210.571	214.018	471.571	595	587.77	502.643	493.648	527.714	495.5	5.25714	6.80121	7.96186	7	5.14286	2.71429	5.92614	2756.14	2677.7	2207.65	1852.57	2115.14	2212.8	2271.9	565.875	965.625	429.5	568.25	516.115	525.688	585.75	1504.88	1152.88	1299.61	1050.07	664.181
chr1	7168358	7167820	538	538	ENSMUST00000029124	+	retrotransposed	TSS	chr1:7168058-7168658	215.762	290.577	404.995	199.833	162.507	178.774	230.143	17.119	15.5	13.7976	23.4524	21.3453	11.4406	13.2857	47.4524	69.9404	54.0881	59.2857	51.4428	54.1549	58.5596	120.396	113.581	144.871	161.933	205.201	185.464	170.119	138.027	91.0666	137.603	100.396	115.271	121.202	181.173	39.175	217.317	270.481	311.788	213.091
chr1	7169217	7167820	1397	1397	ENSMUST00000029124	+	retrotransposed	Proximal	chr1:7168917-7169517	181.214	139.283	261.857	134.5	125.452	133.626	101.69	8.619	10.9047	10.5714	19.1667	16.8809	8.82143	11.0714	44.581	59.1881	46.5833	53.0071	46.2261	48.8381	57.5239	157.167	163.869	148.935	141.269	189.99	165.041	155.238	108.208	74.6875	139.354	96.0459	90.175	94.0021	195.261	45.5771	637.719	660.207	903.595	479.51
chr1	7196594	7167820	28774	28774	ENSMUST00000029124	+	retrotransposed	Distal	chr1:7196294-7196894	61.1429	125.298	84	96.5714	91.1809	90.4286	107.857	52.6904	45.2857	50.2976	48.3047	32.7834	55.7381	53.7119	3.39286	7.68086	5.22614	2.68329	3.71429	12.4286	5.92614	147.143	101.421	144.486	183.857	176.571	185.655	161.19	230.375	127.875	205.448	269.698	221.087	261.5	350.75	94.25	127.357	107.539	108.779	131.643
chr1	7387973	7167820	220153	220153	ENSMUST00000029124	+	retrotransposed	Distal	chr1:7387673-7388273	61.1429	76.2857	102.127	83.2857	87.7333	87.5714	86.2845	718.275	655.964	712.398	656.786	631.345	700.679	687.786	3.39286	1.78571	0.142857	0.35	3.21186	1.71429	0.142857	1257.56	1237.43	1231.01	1223.64	1208.93	1226.86	1218.38	2236.88	2204.15	2373.25	1879.59	1899.88	2404.25	1993.94	2074.28	212.35	195.892	239.355	256.236
chr1	8632009	8578805	-53204	53204	ENSMUST00000102214	-	miRNA	Distal	chr1:8631709-8632309	22.4286	28.8571	28.8571	20	25.1429	32.4286	20.1429	3.13571	3.54043	3.42857	5.95243	5.719	4.2	5.80957	2.17143	3.57143	2.57143	0.635714	2.59529	3.46186	1.78571	100.276	77.5643	70.7477	49.7739	52.05	58.8381	46.6237	182.075	282.5	155.588	175.25	138.438	168.75	201.054	345.452	72.0071	62.8869	81.8571	67.6667
chr1	8812366	8846348	33982	33982	ENSMUST00000151704	-	transcribed_processed_pseudogene	Distal	chr1:8812066-8812666	11.8571	18.8571	20	15	14	23.5714	25.2857	9.28571	7.64286	2.53571	8.85714	9.98329	5.45714	8.67736	5.25714	6.14286	4.35714	4.37386	3.71429	1.71429	4.5	239.714	196.631	300.744	206	187.832	232.171	199.867	246.89	314.74	209.625	164.867	127.125	142.125	159.491	450.25	119.5	91.1429	116.613	95.1429
chr1	8833115	8846348	13233	13233	ENSMUST00000151704	-	transcribed_processed_pseudogene	Distal	chr1:8832815-8833415	30.7309	39.5714	58.2179	15	17.9166	22.2857	20.1429	3.76186	5.75836	5.74286	5.47857	3.57143	2.74757	0.833286	3.39286	5.17143	5.69043	8.41307	10.7904	5.24286	3.57143	301.154	287.786	328.733	189.571	185.481	240.393	219.786	111.271	165.793	207.625	134.623	120.845	166.25	159.491	171.102	100.071	95.3238	98.194	138.233
chr1	9535513	9535489	24	24	ENSMUST00000072079	+	protein_coding	TSS	chr1:9535213-9535813	1730.79	2062.16	2016.43	2777.43	2236.93	2789.29	2022.4	1203.64	1260.07	1196.29	1212.36	1269.81	1160.14	1135.55	8.42386	2.31429	4.35714	5.67857	6.78571	11.6429	9.78571	2484.64	2637.36	3273.15	3975.1	3557.29	3414.25	2740.03	3041.25	2524.12	3826.59	3376	3624.06	3286.62	2900	2031.5	1799.56	2074.52	2631.5	3270.21
chr1	9538225	9538173	52	52	ENSMUST00000130927	+	processed_transcript	TSS	chr1:9537925-9538525	1598	1179.71	1784.14	1731.79	1823.43	1958.32	1455.14	421.752	407.532	484.738	472.25	468.643	465	443.286	20.9655	23.581	23.7714	24.2857	19.0809	23.7143	18.1036	3700.79	3723.68	4482.21	3944.14	3880.25	3869.81	3890.69	1636.88	1120	1522.69	1452	1443	1211.11	1458.86	1419.06	3978.55	3638.43	3984.5	4458.25
chr1	9539696	9538173	1523	1523	ENSMUST00000130927	+	processed_transcript	Proximal	chr1:9539396-9539996	105.01	111.643	135.875	148.308	167.464	113.714	70.4881	160.19	162.212	178.889	153.143	181.571	147.188	167.286	34.3321	39.5714	46.3393	41.1429	40.9333	45.381	47.4524	1881.9	1713.36	2181.76	2004.58	1965.22	1895.64	1912.5	197	197.252	235	175.988	160.052	179.742	190.875	245.069	939.643	634.762	632.214	904.831
chr1	9550096	9538173	11923	11923	ENSMUST00000130927	+	processed_transcript	Distal	chr1:9549796-9550396	47.2857	50.1429	69.1429	69.5714	86.0714	65.5714	54.1345	4.71429	11.5953	3.42857	4.07143	2.64286	3.71429	2.57143	95.1667	90.5429	109.193	97.5179	95.1904	100.119	99.5571	283.869	285.19	297.781	286.5	266.429	315.143	317.618	223.91	212.625	238.875	243	287.592	280.125	274.469	494.245	465.962	281.571	305	376.238
chr1	9554257	9538173	16084	16084	ENSMUST00000130927	+	processed_transcript	Distal	chr1:9553957-9554557	77.5714	44.7464	95.7143	70.7143	70.7916	76.4643	74.6226	13.3214	13.0714	8.85714	11.4761	6.57143	12.4286	14.2976	58.4286	67.4094	76.5714	49.0416	60.4286	64.5714	56.9059	1247.42	1402.01	1375.56	1467.26	1213.7	1183.71	1160.88	581.875	1058.82	558.312	520.021	547	598.75	595.375	1354.38	568.432	382.319	334.393	492.169
chr1	9555391	9538173	17218	17218	ENSMUST00000130927	+	processed_transcript	Distal	chr1:9555091-9555691	117.862	53.8096	126.881	141.286	112.181	89.1429	118.6	14.7143	14.2857	12.6429	9.25	4.44286	13.1904	10.0893	53.5738	66.0357	61.3321	59.3214	65.5131	82.8214	71.4761	1172.92	1290.83	1356.58	1384.9	1197.23	1102	1130.85	701.417	932.24	516.875	410.208	619.938	585.812	739.542	667.281	659.381	317.271	368.533	474.619
chr1	9568656	9538173	30483	30483	ENSMUST00000130927	+	processed_transcript	Distal	chr1:9568356-9568956	185.027	123.536	169.737	164.857	162.857	170	171.133	7.85714	4.80957	4.619	3.28571	9.28571	5.45714	10.7143	72.8571	87.0416	74.7857	72.0214	70.7143	91.075	83.8691	135.642	164.429	187.6	190.574	134.633	138.857	137.643	204.25	282.5	155.958	159.16	166.178	168.75	175.375	121.198	1402.1	667.714	713.517	745.36
chr1	9572572	9538173	34399	34399	ENSMUST00000130927	+	processed_transcript	Distal	chr1:9572272-9572872	29.8286	27.7143	30.1916	34.5714	51.1429	40.6071	50.119	1.18329	4.80957	3.42857	3.48571	1.14286	2.07143	2.57143	10.6	14.6833	7.96186	12.4286	8.57143	17.5131	17.0261	289.786	294.171	351.429	428.606	290.49	271.702	275.929	255.625	293.188	275	315.625	241.75	307.125	173.625	362.812	294.621	226.9	271.381	204.588
chr1	9574949	9538173	36776	36776	ENSMUST00000130927	+	processed_transcript	Distal	chr1:9574649-9575249	122	95.3869	148.143	102.714	107.219	68.4369	98.975	27.5833	19.6239	13.2857	6.83329	12.4286	16.4047	13.2857	9.52857	9.88571	8.85714	3.57143	7.28571	12.4286	14.7167	594.029	691.032	767.455	717.571	663.857	593.714	835	1021.38	1449.75	746.75	736	938	775.146	1363.56	1071.12	649.733	523.857	388.773	512.429
chr1	9611831	9621173	9342	9342	ENSMUST00000115480	-	protein_coding	Proximal	chr1:9611531-9612131	79.1095	42.0833	39.4	97.7143	79.4286	73.8179	47.2857	12.1429	7.64286	16.5	10.6619	10.7143	10.75	8.67736	28	39.5714	22.7619	32.3143	25	31.012	31.95	643.126	455.137	513.405	765.098	775.381	663.798	640.464	934.562	1213.59	769.75	903.875	952	787.5	1008.38	1462.75	383.606	195.286	176.004	484.891
chr1	9620481	9621173	692	692	ENSMUST00000115480	-	protein_coding	TSS	chr1:9620181-9620781	102.714	101.857	69.1429	194.714	199.714	123.286	92.1404	63.0702	66.6429	44.2857	44.2857	51.9584	41.7619	67.8571	9.52857	7.68086	8.85714	1.14286	6.14286	9.89286	2.57143	1445.68	1136.02	1194.82	1624.57	1708.51	1471.53	1410.71	1047	836.375	1158.62	1240.12	1204	1030.62	1316.5	865.055	467.857	243.129	240.219	688.429
chr1	9621739	9621173	-566	566	ENSMUST00000115480	-	protein_coding	TSS	chr1:9621439-9622039	64.8238	41	23.5714	51.8571	41	37.8571	24.4643	30.1429	27.3333	25.9167	19	26.2929	18	33.2857	10.6	1.78571	7.02857	1.85714	3.71429	7.71429	5.92614	1010.86	963.929	1033.6	1199.34	1321.43	1135.49	1162.17	1204.75	1488.5	1045.45	1304.75	1134.22	901.75	1100.25	1552.66	206.5	124.643	127.91	268.862
chr1	9626566	9621173	-5393	5393	ENSMUST00000115480	-	protein_coding	Proximal	chr1:9626266-9626866	45.8571	73.4286	33.7143	46.2857	30.2857	36.4286	38.9286	4.71429	3.54043	1.32143	11.4761	9.28571	2.07143	8.67736	5.25714	16.5	11.6071	9.76186	7.28571	17.5131	7	289.786	208.179	276.648	329.257	359.265	346.069	260.905	161	149.125	511.5	197.17	181.416	163.125	369.854	113.353	89.181	79.5059	88.0714	125.857
chr1	9629007	9621173	-7834	7834	ENSMUST00000115480	-	protein_coding	Proximal	chr1:9628707-9629307	34.7143	21	20	19	27.5584	30.8571	29.7143	4.71429	6.42857	11.0714	9.74286	3.40471	6.42857	20.5714	4.28571	9.88571	10.7143	5.21429	6.14286	7.71429	2.57143	535.571	577.432	473.217	524.071	587.69	479.6	403.429	820.375	1334.38	861.5	736	619.375	585.375	730.25	1476.38	130.857	66	85.4666	172.359
chr1	9648666	9621173	-27493	27493	ENSMUST00000115480	-	protein_coding	Distal	chr1:9648366-9648966	21.7143	16	28.8571	21	28.8571	32.4286	25.2857	1.18329	7.64286	4.619	6.83329	2.64286	5.45714	5.80957	5.25714	6.14286	7.96186	1.85714	2.59529	7.71429	12.4286	101.671	216.878	108.524	131.931	86.0119	101.476	86.6714	142.219	339	179.75	110.25	115.543	74.75	190.875	44.3438	24.9859	47.0774	54.1429	60.4167
chr1	9690817	9737729	-46912	46912	ENSMUST00000135143	+	lincRNA	Distal	chr1:9690517-9691117	686.012	533.071	424.543	773.857	698.286	676.571	774.571	786.321	766.643	663.714	634.929	642.571	707.284	747.952	3.39286	1.78571	1	6.14286	3.71429	2.71429	5.92614	775.714	621.714	583	686.571	666.752	632.173	695.643	1046.09	547.721	1052.88	1051.04	1076.25	956	809.125	344.352	447.949	411.857	397.786	526.805
chr1	9736835	9737729	-894	894	ENSMUST00000135143	+	lincRNA	TSS	chr1:9736535-9737135	149.429	159.143	193.714	153.857	162.143	175.482	187.94	363.429	435.971	396.252	415.036	405	340.143	397.142	57.3929	44.0714	66.9166	55.2857	43.1429	37.3857	61.2857	1202.88	1428.76	1455.88	1196.57	1226.32	1349.14	1217.24	250.375	577.625	383.438	343.077	301	361.723	238.312	540.477	800.812	725.67	643.976	637.071
chr1	9737814	9737729	85	85	ENSMUST00000135143	+	lincRNA	TSS	chr1:9737514-9738114	417.857	446.571	465.286	427.103	350.429	375.429	361.589	1184.86	1264.66	1264.64	1254.57	1208	1196.29	1223	40.7857	27	48.381	39.5643	25	29.95	28.8571	3738.99	3880.92	3525.78	3371.71	3455.57	3498.62	3480.84	1621.94	1423.91	1749.75	1589.62	1608.75	1626.35	1867.75	986.51	771.857	911.274	810.405	675.848
chr1	9738651	9738463	-188	188	ENSMUST00000057438	-	protein_coding	TSS	chr1:9738351-9738951	2272.05	2215.86	2262.07	1839.29	2074.86	2455.29	2215.43	1041.07	1080.05	1094.07	1058.19	999.714	1050.24	1016.79	8.42386	3.57143	8.85714	9.76186	8.57143	13.4286	5.92614	3462.18	3376.4	3002.2	2996.89	3030.43	3121.24	3096.81	2972.19	2910.88	2360.83	2451.38	2557.44	2644.12	2903	3336.75	4776.18	4670.82	4514.31	4321.39
chr1	9788012	9788211	-199	199	ENSMUST00000168907	+	protein_coding	TSS	chr1:9787712-9788312	492.929	442.119	370.786	598.429	369.869	379.686	556.786	705.429	566.75	553.429	498.026	489.464	543.821	687.286	0.142857	1.07143	2.57143	1.85714	2.59529	5.24286	3.57143	1682.43	1222.8	916.589	1282.29	1338.13	1008.44	1143.57	727	361.25	738.625	640.375	690.333	599.531	531.688	291.125	169.214	133.604	86.7143	165.643
chr1	9788688	9788232	456	456	ENSMUST00000097825	+	protein_coding	TSS	chr1:9788388-9788988	64.8238	41	59.8571	107.393	74.1429	54.7143	98.975	722.143	583.5	561.5	514.5	501.643	548.542	699.571	1.14286	4.35714	6.14286	1.85714	2.59529	2.71429	3.57143	1827.93	1268.26	1025.83	1356.32	1427.29	1100.81	1270.86	490.5	313.75	507.625	461.302	426.375	413.625	296.125	338.125	140.176	161.5	53.431	104.945
chr1	9838544	9788232	50312	50312	ENSMUST00000097825	+	protein_coding	Distal	chr1:9838244-9838844	260.143	334.429	402.845	427.103	283.143	350	335.714	280.202	311.143	295.911	365.715	312.417	310.905	285.429	11.5	9.07143	7.02857	16.0976	9.72143	12.4286	11.4286	504.571	486.152	584	612.286	542.132	534.648	523.571	473	239.917	515.75	619.062	528	493.875	453.523	122.719	148.714	170.429	127.91	217.071
chr1	9934157	9932630	-1527	1527	ENSMUST00000175437	-	snoRNA	Proximal	chr1:9933857-9934457	2852.36	2647.71	3121.24	3211.98	3100.71	2822.29	3110.86	633.833	645.357	687.5	612.857	586.571	647.071	578.509	13.5239	10.4286	8.85714	17.0714	12.238	15.5	7	1662.03	1498.45	1101.46	1095.61	1234.71	1150.47	1190.3	1224.38	852.125	1324.97	1158.75	1221.75	1157.5	1271.75	832.25	2224	2535.29	2583.65	3766.26
chr1	9937879	9932630	-5249	5249	ENSMUST00000175437	-	snoRNA	Proximal	chr1:9937579-9938179	22.4286	13.8333	42	32.4286	24.5714	42	21.2619	6.42857	6.42857	3.88571	4.95229	7.40957	9.03571	3.49286	4.28571	7.68086	4.35714	7.4	5.14286	7.71429	5.92614	148.143	92.0619	100.563	157.592	159.252	151.429	142.286	677.846	869.844	397	537.406	806.5	718.625	929.875	567	60.2143	63.1143	93.9286	78.3739
chr1	9947674	9932630	-15044	15044	ENSMUST00000175437	-	snoRNA	Distal	chr1:9947374-9947974	45.8571	50.1429	44.75	40.4286	30.8571	62.9047	63.1429	7.85714	10.2857	7.75243	11.4761	7.40957	6.42857	8.67736	14.5714	13.2904	14.4691	7.85943	10.3809	8.85714	13.5714	81.7881	70.8261	116.676	89.5	111.143	90.4691	77.2857	235.206	203.573	127.743	206.25	212.292	233.15	328.5	105.188	33.9404	71.7143	73.8667	69.6761
chr1	9957244	9975773	18529	18529	ENSMUST00000147000	-	protein_coding	Distal	chr1:9956944-9957544	77.5714	76.2857	142.714	99.7726	101.756	71.05	170	369.071	210.821	321.429	293.981	229.81	219.761	347.119	4.28571	6.14286	3.52857	2.68329	0.190429	6.42857	1.32143	434.072	205.171	190.571	328.183	278.571	268.373	339.631	372.938	132.523	317.652	252.125	467.75	416.25	616	139.956	37.6309	26.9096	37.6511	64.7143
chr1	9958064	9975773	17709	17709	ENSMUST00000147000	-	protein_coding	Distal	chr1:9957764-9958364	180	169.595	95.7143	147.202	98.4286	120.429	187.94	430.286	250.357	394	376.286	305.386	277.5	413.243	2.17143	6.14286	2.57143	3.57143	3.71429	6.42857	3.57143	589.548	243.75	268.714	423.857	409.219	406.929	449.214	359.938	162.507	445.025	345.278	354.75	410.319	621.823	91.2793	88.7404	86.4286	47.2321	112.286
chr1	9959177	9975773	16596	16596	ENSMUST00000147000	-	protein_coding	Distal	chr1:9958877-9959477	37.1298	33.7143	38	28.5953	36.4286	20.9333	26.5714	124.714	82.8929	137.071	125.857	104.414	85.2857	120.55	8.42386	2.65114	3.74286	7.31429	9.72143	7.71429	5.21429	333.286	165.814	161.495	228.107	228.407	233.919	200.576	201.812	157.225	175.988	196	199.75	231.625	194.188	205.227	88.4286	65.4643	106.171	93.75
chr1	9972000	9975773	3773	3773	ENSMUST00000147000	-	protein_coding	Proximal	chr1:9971700-9972300	39.5	25.3893	42	41.0191	27.5584	47.6429	41	4.71429	3.54043	6.57143	6.83329	3.12143	8.05243	9.64286	5.831	4.35714	2.07143	1.56429	1.94043	2.71429	1.84529	157.431	107.548	103.783	117.255	102.151	107.96	117.429	144.743	127.875	154.01	167	165.125	172.417	287.458	156.5	59.6929	67.1453	93.9286	74.9596
chr1	9978969	9975773	-3196	3196	ENSMUST00000147000	-	protein_coding	Proximal	chr1:9978669-9979269	28.8571	23.2857	18.7524	33.7143	39.6011	39.2857	26.5714	20.0881	8.85714	12.1429	14.0298	9.98329	16.4047	24.8929	0.142857	4.35714	1	0.35	5.31429	0.464286	0.142857	702.333	339.143	469.652	419.319	331.607	418.393	491.521	668.75	1122.25	483.562	640.375	661.625	759.375	635.821	1501.5	138.19	137.914	77	123.974
chr1	9980138	9975773	-4365	4365	ENSMUST00000147000	-	protein_coding	Proximal	chr1:9979838-9980438	33.7143	31.2571	23.5714	24.7143	20.1429	29.3143	34.7	4.71429	6.42857	2.91307	7.85714	3.84043	6.42857	3.49286	7.28571	2.65114	6.14286	2.68329	10.4	2.71429	1.32143	292.976	227.357	177.695	198.205	157.942	175.214	202.061	207.875	280.75	245.25	186.878	220	292.25	264	350.125	84.2857	90.7024	69.7916	92.5286
chr1	10028099	10028208	109	109	ENSMUST00000027050	-	protein_coding	TSS	chr1:10027799-10028399	1320.5	1326.57	1194.29	1247.07	1202.36	1479.29	1544.21	1178.79	1298.71	1224	1159.78	1175.98	1186.1	1121.63	6.92857	6.80121	2.57143	2.48693	4.35714	8.21429	5.92614	4201.46	3763.5	3891.85	3483.07	3820.64	4062.34	4483.64	2067.04	1912.75	2102.88	1446.09	1419.31	1947.94	1529.7	1782	2524.65	2460.43	2708.71	2666.8
chr1	10030126	10030236	-110	110	ENSMUST00000155974	+	protein_coding	TSS	chr1:10029826-10030426	2245.36	2100.5	1952.14	2007.14	1733	1659.29	2115.71	595	579.071	611.286	524.143	581.827	581.857	617.606	11.5	9.88571	7.02857	10.7143	12.238	9.89286	7	1404.74	1331.06	865.393	1272.5	1375.04	1206	1150.29	1414.31	1367	1562.19	1388.33	1468.19	1593.12	1190	716.812	1003.05	1400.36	1503.7	1439.14
chr1	10090873	10036574	54299	54299	ENSMUST00000163177	+	protein_coding	Distal	chr1:10090573-10091173	102.355	167.129	131.295	144.819	129.902	162.317	66.9453	11.5429	6.42857	13.9643	7.85714	8.14757	8.05243	9.64286	67.1143	92.9524	28.25	38.9857	54.9047	55.1904	71.9096	303.96	170.49	270.267	247.079	265.479	252.913	219.348	196.446	40.9875	106.888	139.512	144.446	166.765	139.71	34.0917	12.0761	8.04407	4.75107	3.92143
chr1	10091452	10036574	54878	54878	ENSMUST00000163177	+	protein_coding	Distal	chr1:10091152-10091752	73.45	151.41	109.64	131.457	101.962	145.076	83.8214	13	8.85714	15.4916	5.95243	7.619	6.42857	8.67736	72.4357	96.6429	34.4214	35.8739	59.1047	63.5714	76.25	311.159	169.631	241.905	236.929	256.457	240.8	227.381	185.188	28.5188	140.494	160.977	136.844	130.119	178.104	29.2	0.119	2.47386	0.514286	0.504714
chr1	10222356	10222751	395	395	ENSMUST00000088615	-	protein_coding	TSS	chr1:10222056-10222656	140	199.064	197.571	157.714	149.333	149.714	236.702	873	794.889	840.871	905.238	957.192	807.143	994.714	1.14286	7.68086	3.52857	3.57143	2.59529	4.17857	2.57143	1204	1096.79	981.92	1788.69	1781.97	1523.57	1458.31	343.042	265.021	381.692	354.396	356	363.75	371.781	153.438	176.286	222.495	111.857	180
chr1	10223222	10222751	-471	471	ENSMUST00000088615	-	protein_coding	TSS	chr1:10222922-10223522	1204.86	1083.61	948.976	1365.25	982.321	1013.75	1520.54	1020.18	964.607	976.286	1033.64	1135.06	956.643	1156.52	2.17143	5.17143	3.52857	1.85714	1.48329	7.71429	0.142857	1392	1322.43	1147.4	2114.01	2146.22	1721.4	1711.93	1858.12	1145.56	1899.51	1947.91	2160.41	2301.94	1702.92	738.129	308.119	324.994	208.952	415.571
chr1	10468934	10685204	-216270	216270	ENSMUST00000119252	+	transcribed_processed_pseudogene	Distal	chr1:10468634-10469234	39.6594	97.7286	61.6714	54.3167	60.8833	129.481	48.5024	3.13571	12.281	7.4	18.6786	6.39286	6.59529	9.97143	9.97143	18.9953	15.8429	6.60471	8.01429	4.53571	9.8	106.271	32.7287	81.6929	118.007	119.898	122.807	130.686	123.542	15.0249	61.0875	110.173	92.3041	32.025	292.648	9.42606	2.49771	1.41414	2	0.907143
chr1	10469842	10685204	-215362	215362	ENSMUST00000119252	+	transcribed_processed_pseudogene	Distal	chr1:10469542-10470142	35.7429	112.436	50.7523	64.3906	73.7904	163.824	36.3643	1.18329	10.8833	8.23929	15.9619	5.66657	3.42386	9.02386	8.94286	12.7667	10.2166	4.12143	5.44286	3.45243	9.83571	91.8524	37.0381	80.5404	120.133	103.286	126.502	101.405	94.3104	16.9959	54.8438	99.1584	105.756	29.3834	254.777	12.7125	5.5465	1.17614	4.13814	2.0035
chr1	10983587	10685204	298383	298383	ENSMUST00000119252	+	transcribed_processed_pseudogene	Distal	chr1:10983287-10983887	209.429	288.819	324.024	275.143	188.557	155.714	229.359	251.193	305.571	407.214	347.33	307.631	265.571	261.929	4.28571	1.78571	4.35714	3.57143	3.71429	7.71429	2.57143	580.969	706.157	854.143	848.143	693.002	583	595.429	488.104	411.385	679.66	633.938	425.25	350	405.125	73.3	113.071	85.2857	92.3571	91.1429
chr1	12647730	13141099	493369	493369	ENSMUST00000133232	-	processed_transcript	Distal	chr1:12647430-12648030	175.12	644.191	312.714	394.433	252.983	382.429	244.595	12.1429	19.6239	19	35.0714	51.7619	27.3571	18	11.5	16.5	7.02857	10.7143	10.7904	6.42857	13.5714	170.083	106.574	173.143	136.905	176.571	159.017	180.048	321	104.425	187.375	210.375	224.25	104.375	793.995	40.4375	9.22386	22.8047	19.7714	22.2595
chr1	12708620	13141099	432479	432479	ENSMUST00000133232	-	processed_transcript	Distal	chr1:12708320-12708920	52.8571	85.4512	62.4286	62.9524	64.9524	46.2857	53.0643	17.4441	24.8571	17.9691	18	19	8.05243	17.1429	7.28571	3.57143	4.35714	7	7.28571	1.71429	8.14286	204.762	153.709	114.931	141.5	144.001	127.717	122.516	170.993	143	173.562	216.729	220	151.25	116.897	76.2916	62.7429	83	78.1904	71.8571
chr1	13106387	13141099	34712	34712	ENSMUST00000133232	-	processed_transcript	Distal	chr1:13106087-13106687	41	28.8571	46.1429	40.4286	33.0643	26.5714	42	12.9286	12.3309	12.1429	14.4857	7.85714	16.6571	11.0761	8.96186	4.76186	3.93329	1.47614	10.4714	8.31671	6.25471	239.405	298.567	285.398	374.686	292.207	273.519	265.788	328.95	521.625	447	382.625	448.25	464.856	387.25	303.708	99.2143	105.548	70.7666	78.9857
chr1	13115988	13141099	25111	25111	ENSMUST00000133232	-	processed_transcript	Distal	chr1:13115688-13116288	37.1298	76.2857	86.5714	44.4286	53.1429	69.5714	68.5714	9.28571	8.85714	14.5	8.85714	13.2143	9.03571	7.70714	11.5	9.88571	11.6071	7	5.14286	6.42857	10.3619	88.5714	72.8964	73.7988	80.9844	128	102.017	74.7607	234.008	162.507	189.75	135.5	180.375	197.542	304.742	127.875	67.4761	107.539	77.8214	56.4286
chr1	13161418	13141099	-20319	20319	ENSMUST00000133232	-	processed_transcript	Distal	chr1:13161118-13161718	49	43.2857	40.7143	34.5714	43.8571	40.6071	51.8571	7.85714	3.54043	3.42857	7.85714	3.84043	6.42857	9.64286	67.5714	52.2786	75.7524	62.4286	53.3214	52.4286	53.9214	199.262	181.762	119.962	129.143	124.595	115.381	125.857	124.213	270.875	157.963	167.938	174.125	165.569	143.977	261.5	214.557	224.476	226.289	187.889
chr1	13193777	13141099	-52678	52678	ENSMUST00000133232	-	processed_transcript	Distal	chr1:13193477-13194077	109.571	174.715	152.917	142.864	94.2857	148.143	94.8881	6.42857	4.80957	7.75243	12.4047	11.6047	9.03571	11.5714	90.2857	102.517	82.8571	100.054	71.7952	76.8571	96.2321	136.626	202.714	215.429	210.777	231.314	215.307	155.238	521.625	438.958	362.238	553.35	508.837	548.875	553.362	235.717	229.2	210.295	251.524	203.302
chr1	13231605	13289803	58198	58198	ENSMUST00000145280	-	protein_coding	Distal	chr1:13231305-13231905	79.1095	62.9584	93.2857	87.3774	81.4167	108.333	92.1404	10.7143	13.0714	16.5	14.0298	7.40957	9.85714	10.7143	16.8571	14.6833	22.7619	19.9214	8.57143	20.7143	11.4286	586.518	734.127	509.488	443.011	576.014	593.714	644.302	672.031	524.854	567.125	762.625	881.104	520.188	1068.75	443.018	295.643	299.005	336.095	225.661
chr1	13232523	13289803	57280	57280	ENSMUST00000145280	-	protein_coding	Distal	chr1:13232223-13232823	79.1095	62.9584	74.6095	64.7143	62.4286	77.7143	74.6226	14.7143	15.5	13.2857	14.6964	10.7143	11.7143	16.2143	10.6	11.5024	12.4286	10.7143	12.238	15.5	5.92614	907.107	907.014	598.798	485.377	670.719	686.63	802.933	180.776	191.125	185.963	175.25	151.25	191.64	240.278	268.044	206.5	241.429	226.289	177.286
chr1	13256960	13289803	32843	32843	ENSMUST00000145280	-	protein_coding	Distal	chr1:13256660-13257260	106.571	65.7143	106.431	64	71.5714	104.438	88.2857	10.7143	6.42857	8.85714	14.6964	4.64286	9.03571	14.2976	40.7857	29.8571	42.1429	38.5714	43.1429	35.2988	24.6429	271.571	268.94	292.814	243.75	240.857	276.357	287.171	257.062	243.188	220	201	260.625	190.875	342.062	135.5	178.207	202.224	154.348	151.461
chr1	13277864	13289803	11939	11939	ENSMUST00000145280	-	protein_coding	Distal	chr1:13277564-13278164	113.714	257.81	104.938	139	108.749	130.299	109.714	6.42857	3.54043	4.619	14.0298	13.9286	7.42857	8.67736	23.031	27	17.1429	13.4286	26.0476	23.7143	24.6429	315.127	390.181	476.857	502.857	468.004	477.571	427.81	883	338.094	849.75	1289	983.5	672.188	652.688	131.135	217.639	245.143	219.029	217.071
chr1	13291845	13289803	-2042	2042	ENSMUST00000145280	-	protein_coding	Proximal	chr1:13291545-13292145	113.043	114.758	90.4286	109.571	116.714	113.714	90.3571	16.3167	7.64286	17.9691	9.74286	9.28571	9.03571	13.2857	32.3143	39.5714	39.5476	36.6904	19.0809	19.5643	31.95	364.286	347.595	461.143	413.329	409.219	459.683	477.768	431.375	398.091	442.25	503.875	487.25	436.125	324.312	241.75	262.392	254.132	234.49	209.645
chr1	13295244	13289803	-5441	5441	ENSMUST00000145280	-	protein_coding	Proximal	chr1:13294944-13295544	56.4286	46.0321	43.2857	44.4286	59.8571	51.8571	47.8702	3.13571	10.2857	7.75243	5.95243	6.57143	10.75	3.49286	17.8607	14.1261	22.7619	14.3571	8.57143	18.5476	13.5714	528.343	612.144	412	369.46	396.694	415.512	442.571	231.588	266.75	232.25	298.156	275.25	239.938	296.125	217.146	275.765	243.129	252.143	214.463
chr1	13302856	13289803	-13053	13053	ENSMUST00000145280	-	protein_coding	Distal	chr1:13302556-13303156	67.7143	79.3834	97	83.2857	91.1809	79.2857	69.4286	10.7143	10.2857	6.57143	13.2714	7.85714	10.75	15.2333	20.9655	14.6833	11.6071	19	19.0809	20.7143	25.7392	622.786	823.731	836.026	604.816	479.876	457.571	454.286	375.375	484.25	521.75	460.375	346.75	353.625	289.5	311.375	229.746	279.381	196.214	186.886
chr1	13304284	13289803	-14481	14481	ENSMUST00000145280	-	protein_coding	Distal	chr1:13303984-13304584	71.5714	27.7143	98.3214	58.9047	74.7143	55.9345	62.356	10.7143	13.0714	12.1429	16.4286	14.6429	13.4739	10.7143	26	32.5191	27.8571	28.8096	18.0441	12.4286	34.2441	459.969	581.595	625.308	513.405	451.571	461.9	440.205	149.875	239.917	258.247	144.346	219.125	164.802	136.803	160.74	197.486	273.011	176.004	200.143
chr1	13305058	13289803	-15255	15255	ENSMUST00000145280	-	protein_coding	Distal	chr1:13304758-13305358	218	128.6	180.143	126.429	166.169	164.464	174.143	10.7143	13.0714	12.1429	19	19.8571	11.7143	10.7143	28	35.2857	29.7857	28.8096	21.5476	15.5	30.8857	368.707	407.91	495.25	403.487	353.667	373.143	378.548	210.375	174.125	183.548	279.25	215.375	237.625	246	87	268.857	280.569	285.669	274.043
chr1	13308598	13289803	-18795	18795	ENSMUST00000145280	-	protein_coding	Distal	chr1:13308298-13308898	158.28	296.417	245.5	238.756	217.512	344.286	168.714	4.71429	11.5953	5.74286	16.4286	15.3929	9.03571	8.67736	39.6643	68.1166	58.6429	50.7369	28.4524	36.2929	34.2441	96.3571	94.1131	195.357	138.857	194.202	207.367	145.921	270.938	49.3896	287.441	272.198	222.688	210.1	490	57.8916	2.7965	5.42871	1.538	8.42157
chr1	13313464	13289803	-23661	23661	ENSMUST00000145280	-	protein_coding	Distal	chr1:13313164-13313764	98.5619	70.3024	102.127	88.2857	87.1429	87.5714	81.4286	4.71429	4.80957	3.42857	12.4047	5.85714	5.45714	8.67736	21.9404	34.2857	25.9286	28.8096	23.7619	22.7143	23.5761	383.743	473.993	412	336.098	412.163	420.846	469.812	277.5	215.312	258.805	345.278	307.329	230.718	262.115	193	241.907	243.717	275.648	183.109
chr1	13333279	13289803	-43476	43476	ENSMUST00000145280	-	protein_coding	Distal	chr1:13332979-13333579	46.2857	64.3096	55.7143	55	66.4286	57.4357	69.4286	7.85714	4.80957	1.32143	4.07143	2.64286	4.71429	8.67736	37.5714	35.2857	39.5476	36.6904	36.4286	28.9286	35.2857	178.714	171.494	184.988	181.714	225	185	177.333	213.042	223.5	158.262	235.625	208.25	175.479	251.875	270.209	218.929	201.286	208.952	239
chr1	13362709	13289803	-72906	72906	ENSMUST00000145280	-	protein_coding	Distal	chr1:13362409-13363009	1345.86	1254.29	1312	1458.29	1382.39	1318	1486.5	1179.39	1068.93	1083.79	986.143	1041.29	1156.43	1206.98	4.28571	3.57143	5.22614	1.85714	5.14286	2.71429	1.32143	3162.2	2549.19	1499.05	2579.67	2844.43	2444.14	2499.66	3842	3025.88	4151.62	3572.7	3530.94	3859.94	3829.31	2503.52	1947.62	1723.14	1725.27	1957.36
chr1	13364452	13289803	-74649	74649	ENSMUST00000145280	-	protein_coding	Distal	chr1:13364152-13364752	1018.52	871.286	981.746	1063.34	926.048	964.333	1161.4	1218.63	1086.29	1108.14	1034.57	1191.36	1219.31	1345.93	5.25714	3.57143	1.71429	1.14286	3.71429	4.17857	1.32143	3537.14	3021	2035.93	3099.44	3283.36	2721.5	2926.21	1812.59	1509.42	1885	1982.81	1701.12	2199.12	1667.62	637.125	927.318	1126.7	1068.11	1092.79
chr1	13374615	13289803	-84812	84812	ENSMUST00000145280	-	protein_coding	Distal	chr1:13374315-13374915	14.0239	15	17.5548	31.5143	23.2857	15	22.3857	7.85714	3.54043	1.32143	5.95243	4.64286	5.45714	6.57143	8.42386	7.68086	1.71429	2.68329	8.57143	8.85714	8.14286	101.671	134.714	116.405	112.364	99.5714	106.792	92.681	152.125	306.875	124.25	136.708	141.985	178.831	178.75	121.198	45.5047	50.469	59.9214	62.569
chr1	13416684	13289803	-126881	126881	ENSMUST00000145280	-	protein_coding	Distal	chr1:13416384-13416984	249.22	162.664	149.286	328.605	257	282.958	363.69	244.917	227.571	218	199.143	194.157	207.79	211	3.39286	6.14286	7.02857	3.57143	7.28571	5.24286	3.57143	719.571	570.974	590.827	616.44	561.126	620.763	674.286	500	418.062	473.594	537.406	488.104	547.375	538.208	458.5	719.071	630.042	415.855	736.512
chr1	13427931	13289803	-138128	138128	ENSMUST00000145280	-	protein_coding	Distal	chr1:13427631-13428231	15	11.9524	18.7524	24.7143	11.0239	19.3333	23.4083	1.18329	6.42857	4.619	4.07143	3.84043	2.74757	3.49286	4.28571	2.65114	2.57143	1.85714	1.48329	5.24286	4.5	98.4714	70.8261	89.3214	99.7976	107.571	97.1	74.0441	251.875	337.109	224.875	192.088	191.874	222.646	240.278	660.062	51.3333	69.4094	57.8024	53.2
chr1	13457401	13579945	122544	122544	ENSMUST00000027068	-	protein_coding	Distal	chr1:13457101-13457701	61.1429	87.2024	54.2143	91.4	53.1429	30.8571	63.1429	59.7143	28.7857	35.25	45.719	43.3929	39.0786	54.8571	9.52857	3.57143	9.76186	4.37386	2.59529	5.24286	2.57143	314.065	263.779	392.369	355.848	271.857	214.035	311.973	704.875	849.938	728.375	428	708.642	422.375	856.875	375.417	223.317	180	233.143	349.619
chr1	13478085	13579945	101860	101860	ENSMUST00000027068	-	protein_coding	Distal	chr1:13477785-13478385	26.5714	47.2857	86.5714	48.2143	40.5714	51.8571	46.1429	3.13571	3.54043	2.53571	8.85714	5.28571	7.42857	8.67736	1.14286	10.7143	7.02857	7	8.57143	8.85714	3.57143	274.464	323.83	276.648	271.495	327.969	294.929	368.845	462.25	242.438	330.948	261.25	435	376.036	444.188	279.083	114	108.857	123.086	105.405
chr1	13551795	13579945	28150	28150	ENSMUST00000027068	-	protein_coding	Distal	chr1:13551495-13552095	215.376	186.571	193.714	337.917	241.429	240.429	165.429	20.0881	16.8214	19	22.4286	18.0357	24.2345	24.8929	15.725	14.1261	16.219	15.2739	10.7904	11.0667	20.2143	546.3	542.655	487.144	497.143	490.924	459.683	489.286	605.904	452.444	689.802	712.875	855.12	687.71	652.688	890.921	739.919	618.218	679.131	1859.18
chr1	13553794	13579945	26151	26151	ENSMUST00000027068	-	protein_coding	Distal	chr1:13553494-13554094	70.1429	77.7143	71.5714	133.952	82.1667	98.6833	41	12.1429	4.80957	5.74286	3.28571	4.64286	7.42857	6.57143	44.0024	44.0714	44.2857	50.7369	50.1429	54.5714	64.4679	349.856	352.333	255.969	260	289.358	320.579	328.65	132.375	204.25	154.01	164.867	148.986	200.875	172	413.875	436.305	460.636	434	1131.21
chr1	13565115	13579945	14830	14830	ENSMUST00000027068	-	protein_coding	Distal	chr1:13564815-13565415	145.143	173	120.571	215.768	178.571	135.857	130.462	18.9298	14.2857	30.6429	18	14.6429	16.4047	23.9643	76.7143	90.5429	67.8571	88.5845	73.8738	106.286	86	1110.57	1240.26	1010	923.417	772.571	849.311	990.524	809.75	997.875	819.836	1003.75	898.128	961	1096.88	718.539	359.571	370.571	322.369	762.89
chr1	13566767	13579945	13178	13178	ENSMUST00000027068	-	protein_coding	Distal	chr1:13566467-13567067	182.779	208.395	149.286	261.517	130.238	182.517	134.19	18.9298	18.0239	30.6429	18	7.85714	11.7143	23.2857	95.1667	127.883	85.8084	117.171	133.19	127.357	131.286	1189.49	1229.07	976.286	885.796	783.071	778.571	990.524	605.904	415.5	784.375	786.5	709.573	820.117	859.312	210.25	221.762	265.88	249.056	563
chr1	13577514	13579945	2431	2431	ENSMUST00000027068	-	protein_coding	Proximal	chr1:13577214-13577814	64.1429	58.7143	59.8571	113.292	79.4286	44.7857	46.1429	144.286	98.1429	71.75	199.143	138.65	86.3596	122.607	21.9404	20.0476	23.7714	24.2857	13.4286	17.5131	19.0833	771.29	777.881	682.714	1088.8	836.196	683.883	746.94	248.125	383.5	289.5	389	398.748	280.75	175.375	738.129	182.314	241.429	223.41	619.143
chr1	13578482	13579945	1463	1463	ENSMUST00000027068	-	protein_coding	Proximal	chr1:13578182-13578782	54.2857	51.4476	36.5714	64.7143	44.4809	34.9453	36.6429	491.048	476.929	458.383	562.429	485.143	434.024	478.429	7.28571	10.7143	15.4571	14.3571	5.14286	6.42857	11.4286	1533.27	1528.77	1207.04	1927.7	1507.84	1334.32	1352.71	183.265	357	278.5	387.125	290.75	293.125	204.854	660.062	125.929	159.286	126.486	335.786
chr1	13579302	13579945	643	643	ENSMUST00000027068	-	protein_coding	TSS	chr1:13579002-13579602	367.321	477.714	314.048	713.429	268.893	359.429	395.714	742.429	751.929	805.429	850.286	837.219	769.69	847.821	1.14286	1.78571	1.71429	2.68329	0.190429	1.71429	2.57143	2528.55	2680.46	1763.37	3032	2609.31	2276.79	2052.1	556.312	613.125	771.75	801.25	842.5	845.375	564.5	769.062	178.207	225.756	170.117	608.117
chr1	13579924	13579945	21	21	ENSMUST00000027068	-	protein_coding	TSS	chr1:13579624-13580224	1673.05	1968.14	1683.71	2011.71	1432.07	1394.57	1499.43	711.369	746.857	800.786	743.143	789.743	758.702	822.957	3.39286	1.78571	1	2.68329	5.14286	2.71429	2.57143	2271.43	2474.88	1556.89	2667.64	2414.21	2108.97	1871.95	1010.31	663.5	1297.75	1086.29	1272.25	973.63	854.375	626.938	503.216	634.321	611.571	1415.29
chr1	13618902	13650627	31725	31725	ENSMUST00000027071	-	protein_coding	Distal	chr1:13618602-13619202	273.071	323.757	231.183	286.476	384.857	340.036	248.571	7.85714	10.2857	6.57143	3.28571	15.6	9.85714	9.64286	224.714	228.286	277.214	232.333	251.1	261.505	233.714	237.926	469.19	436.654	343.429	308.651	337.598	295.108	173.28	261.577	211.752	228.125	160.052	205.125	168.214	411.75	1102.05	1221.27	986.198	1168.29
chr1	13636738	13650627	13889	13889	ENSMUST00000027071	-	protein_coding	Distal	chr1:13636438-13637038	318.714	405.857	331.815	404.643	455.405	464.929	307.75	7.85714	4.80957	12.1429	8.85714	9.28571	5.45714	13.2857	167.905	147.743	196.838	175.229	199.54	183.012	191	621.505	728.6	599.575	614.674	478.038	507.801	645.812	257.062	502.5	423.125	478.875	306.25	369.125	311.375	614.5	1445.43	1496.26	1272.07	1561.44
chr1	13638159	13650627	12468	12468	ENSMUST00000027071	-	protein_coding	Distal	chr1:13637859-13638459	301.286	368.818	296.637	355.857	362.143	467.857	264.714	5.31429	9.66671	19	13.4929	6.838	13.1714	11.9404	268.376	250.193	273.476	250.998	264.471	260.867	262.643	413.674	505.643	478.321	431.974	399.902	438.429	461.064	245.76	202.875	272.75	135.5	239.75	197.542	302.646	157.25	843.5	963.446	805.059	771.143
chr1	13645787	13650627	4840	4840	ENSMUST00000027071	-	protein_coding	Proximal	chr1:13645487-13646087	131.571	173	150.586	114.571	165.51	134.5	133.177	58.4857	52.2346	56.4286	60.9286	46.8536	60.3761	43.2381	34.3321	44.0714	42.1429	42.1429	65.931	50.4286	49.619	1635.57	1503.19	1341	920.196	1011.79	1198.17	1267.24	195.779	359.562	298.76	244	214.375	244.75	202.875	525.788	704.898	683	639.636	621.806
chr1	13646404	13650627	4223	4223	ENSMUST00000027071	-	protein_coding	Proximal	chr1:13646104-13646704	193.714	125.298	140.071	179.143	224.817	135.857	192.286	89.8929	91.969	100.736	86.881	88	113.75	72.7464	34.3321	41.4571	35.4286	43.8334	51.2096	56.6429	50.5714	1986.67	1850.29	1750.63	1225.27	1382.26	1583.63	1696.5	305.25	675.875	302.75	363.688	335	373.688	281.042	1470.91	1289.6	1177.31	916.914	869.413
chr1	13646951	13650627	3676	3676	ENSMUST00000027071	-	protein_coding	Proximal	chr1:13646651-13647251	157.714	118.237	157.714	117.714	191.852	120.429	121.857	116.714	122.607	135.736	118.857	120.576	137.814	119.026	29.1286	28	29.7857	35.8739	42.0714	44.4047	36.3143	2033.74	1874.14	1898.03	1380.91	1564.87	1724.21	1832.42	240.646	395.219	327	273.979	277.25	339	248.125	624.083	873.362	727.413	618.929	561.174
chr1	13648318	13650627	2309	2309	ENSMUST00000027071	-	protein_coding	Proximal	chr1:13648018-13648618	95.7143	87.2024	84	68.5714	97	83.4524	94.8881	261.488	256.417	294.855	282.919	325.571	280.321	276.742	24.0714	21.7143	34.4214	23.5	31.8619	38.4761	27.881	2163.67	2289.23	2427.5	2034.38	2240.86	2339.42	2367.29	232.625	549.818	304.146	307.583	211.375	252.375	166.5	1118.62	776	788.809	673.857	432.857
chr1	13648994	13650627	1633	1633	ENSMUST00000027071	-	protein_coding	Proximal	chr1:13648694-13649294	343.286	362.857	327.857	259.286	424.023	303.274	246.714	428.022	482.714	533.714	472.25	497.571	447.143	427.882	13.5239	13.2904	16.219	12.4286	21.5476	25.9761	22.5357	3143.41	3363.77	2942.5	2538.4	2664.96	2828.77	2848.44	652.125	1249.38	887.344	808.375	632.163	636.5	630.188	2218.83	1198.43	1518.21	1242.43	1263.89
chr1	13650604	13650627	23	23	ENSMUST00000027071	-	protein_coding	TSS	chr1:13650304-13650904	4725.29	4430.27	5837.57	5449	5036.43	6312.64	5563.43	904.919	1014.6	1047.71	944.286	891.714	921.255	908.643	12.4286	9.07143	6.64286	3.25943	2.59529	5.24286	7	5196.69	5266.01	5719.27	5230.33	5409.84	5924.05	5677.15	4862.38	3187.31	5469.44	5329.5	5469.44	4785.19	4430.62	1932.44	3966.29	4662.39	4098.58	5760.27
chr1	13659102	13658852	250	250	ENSMUST00000088542	+	protein_coding	TSS	chr1:13658802-13659402	111.031	37.1179	84	45.0643	55.8571	53.1429	59	72.7619	72.7179	85.4881	119.704	82.869	84.5239	69.4286	4.28571	3.57143	3.52857	4.37386	2.59529	1.71429	2.57143	1369.09	1703.42	1406.53	1046.56	804.455	915.548	1018.79	378.812	883.875	298.125	365.75	207.188	311.125	230.375	2514.44	494.423	561.106	424.143	448.671
chr1	13659856	13658852	1004	1004	ENSMUST00000088542	+	protein_coding	Proximal	chr1:13659556-13660156	244.714	176.571	267.286	384.857	415.702	296	165.429	69.2071	72.7179	82.0369	117.929	84.0143	83.0441	70.3571	3.39286	1.78571	5.22614	5.21429	2.59529	1.71429	3.57143	1168.63	1500.95	1220.86	926.357	689	832.414	864.286	323.75	582.875	483.199	450.562	329.688	257.375	159.491	1283.25	878.589	947.667	766.862	1310.05
chr1	13689350	13658852	30498	30498	ENSMUST00000088542	+	protein_coding	Distal	chr1:13689050-13689650	63.1429	70.3024	58.2179	58.9047	74.1429	68.4369	47.2857	7.85714	7.64286	7.75243	3.28571	8.64286	2.74757	5.80957	17.8607	29.8571	21.7714	27.9596	14.5286	24.7857	23.5761	1191.1	1413.33	1250.07	1437.79	1289.64	1323.74	1311.21	239.25	347.5	243.875	220.875	192.875	275.125	161.321	448.875	355.029	279.381	246.079	250.857
chr1	13706048	13658852	47196	47196	ENSMUST00000088542	+	protein_coding	Distal	chr1:13705748-13706348	16.7071	18.8571	22.4286	20	11.0239	22.2857	26.5714	4.71429	8.85714	7.75243	4.95229	3.84043	7.42857	5.80957	1.14286	2.65114	2.57143	5.21429	6.14286	1.71429	2.57143	98.4714	106.574	98.3571	92.75	66.4	64.0309	67.7143	159.875	360.375	185.5	169.875	136.306	171.062	240.278	294.031	64.7143	62.569	66.1655	55.381
chr1	14354804	13658852	695952	695952	ENSMUST00000088542	+	protein_coding	Distal	chr1:14354504-14355104	41	92.0953	35.3452	95.7143	73.4857	57.4357	45	4.71429	7.64286	8.85714	13.5476	15.3929	6.72143	3.49286	6.94043	11.788	8.40471	4.00471	10.4642	2.22614	8.6	37.9404	73.0381	77.3263	116.364	98.319	93.3929	87.169	240.646	11.7479	120.713	104.477	137.354	98.8334	437.875	15.2917	4.7	10.2097	6.01793	3.725
chr1	14745404	15795739	-1050335	1050335	ENSMUST00000027057	+	protein_coding	Distal	chr1:14745104-14745704	197.857	216.714	214.077	237.214	187.119	222.786	301.431	116.714	118.857	129.714	112.857	101.262	93.9453	113.662	8.42386	7.68086	2.57143	10.7143	5.14286	7.71429	3.57143	464.767	303.825	279.714	322.604	348.775	340.962	367.619	178.125	57.125	169.938	156.779	161.191	258.25	208.25	47.8396	108.812	143.239	93.9286	148.571
chr1	15598543	15795739	-197196	197196	ENSMUST00000027057	+	protein_coding	Distal	chr1:15598243-15598843	20.9929	6.14286	23.5714	16.981	9	19.3333	14	3.13571	4.80957	4.619	2.28571	3.84043	3.71429	10.7143	6.16671	4.35714	2.57143	4.37386	2.59529	8.85714	5.92614	207.857	208.696	161.024	268.429	238.107	226.574	207.955	494.625	314.74	267.625	278.375	428.188	358.458	403.141	1472.75	220.095	106.643	99.7143	194.083
chr1	15600809	15795739	-194930	194930	ENSMUST00000027057	+	protein_coding	Distal	chr1:15600509-15601109	61.7143	24.3845	17.5548	33.7143	73.4857	61.6143	39.9524	22.4286	20.7857	8.85714	13.2714	32.7834	19.8571	30.7976	5.25714	5.17143	0.142857	4.37386	5.14286	5.24286	5.92614	397.655	395.571	392.369	584.743	722.851	665.562	522.374	406.156	428.75	280.75	356.125	380.375	377.625	249.818	1286.5	725.136	569.5	415.855	870.468
chr1	15605927	15795739	-189812	189812	ENSMUST00000027057	+	protein_coding	Distal	chr1:15605627-15606227	3.85714	15	12.5714	24.7143	27.5584	22.2857	8	3.13571	4.80957	1.32143	2.28571	6.57143	1.14286	1.35714	2.17143	2.65114	1.71429	3.57143	5.14286	7.71429	3.57143	178.714	240.951	280.943	280.532	277.107	232.171	223.701	214.125	363.062	182.188	230.375	245.875	209.125	182.25	1071.12	201.298	176.143	148.19	338.627
chr1	15795819	15795745	74	74	ENSMUST00000093770	+	protein_coding	TSS	chr1:15795519-15796119	1299.43	1155.5	1319.41	1050.92	979.309	1271.92	1473.86	980.012	999.714	1026.26	981.044	975.286	981.086	935.714	1.14286	5.17143	6.14286	6.14286	14.5286	5.24286	9.12736	2603	2370.86	2124.06	2022.33	2003.14	2296.75	2449.31	2552.12	1738.91	2683.12	2687.67	2431.25	2450.88	2455.12	1720.97	1314.18	1451.13	1517.08	1230.71
chr1	15807210	15795745	11465	11465	ENSMUST00000093770	+	protein_coding	Distal	chr1:15806910-15807510	29.8286	15	22.4286	19	24.5714	15	24.4643	3.13571	2.28571	0.428571	1.3	6.57143	0.342857	1.35714	23.031	29.8571	21.7714	22.5941	34.2786	32.1357	24.6429	249.514	194.429	207	166.358	186.848	149.286	190.943	237.75	519.75	254.125	331.625	318.796	307.125	317.562	910.25	200.762	137.914	201.748	178.989
chr1	15823552	15795745	27807	27807	ENSMUST00000093770	+	protein_coding	Distal	chr1:15823252-15823852	42	64.3096	61.1071	40.4286	58.5239	37.8571	32.5571	6.42857	10.2857	12.1429	9.74286	4.64286	8.05243	10.7143	33.2857	16.5	37.5	42.1429	42.0714	41.5	36.3143	487.143	465.143	450.369	381.571	330.255	391.308	360.167	652.125	1244.84	649.823	708.625	689.5	722.594	827.75	1192.38	233.143	170.429	204.571	219.029
chr1	15867397	15795745	71652	71652	ENSMUST00000093770	+	protein_coding	Distal	chr1:15867097-15867697	22.4286	18.8571	23.5714	21	25.881	17.8571	5.96307	3.13571	14.2857	4.92614	5.36186	12.4286	4.71429	4.71429	5.9	6.269	6.69286	3.27371	6.83814	7.181	7.36186	103.214	145.929	137.586	119.433	114.109	121.205	112.957	182.075	255.625	162.5	148.685	176.367	181	76.2104	286.625	24.9859	47.0774	53.431	65.7143
chr1	15987340	16092163	104823	104823	ENSMUST00000140597	-	processed_transcript	Distal	chr1:15987040-15987640	65.5714	42.0833	42	81.4286	67.7143	71.05	55.8571	27.5833	29.8702	33.0476	20.5714	12.4286	22.4286	20.5714	1.14286	2.65114	7.96186	2.68329	2.59529	2.71429	4.5	732.029	850.04	647.829	591.764	562.608	627.824	592.75	1204.75	960.51	830.723	1068.09	1019.39	1210.38	1028.38	608.862	313.786	152.692	241.821	153.643
chr1	16060852	16092163	31311	31311	ENSMUST00000140597	-	processed_transcript	Distal	chr1:16060552-16061152	60.5929	124.71	58.9071	69.1929	67.3167	87.0096	50.3	3.13571	6.82386	3.94286	16.8214	8.10714	5.99529	9.13329	4.69514	11.3286	8.53814	7.44043	6.78571	9.52857	2.57143	92.9119	116.988	109.971	126.248	153.583	145.307	138.352	84.4771	34.2938	53.2729	71.5416	42.0312	73.425	152.808	19.7021	0.119	2.39393	1.17371	4.41779
chr1	16061490	16092163	30673	30673	ENSMUST00000140597	-	processed_transcript	Distal	chr1:16061190-16061790	67.4047	117.431	75.2453	85.9477	67.3071	82.6714	51.8084	5.30957	8.25471	4.02857	21.0596	8.97857	8.66671	10.1381	5.83571	8.69757	8.51186	7.34529	5.45243	8.27857	5.19043	122.133	126.955	130.426	156.869	182.655	168.274	161.95	87.7062	36.9291	58.9511	85.325	51.6043	62.7687	136.108	19.9009	0.119	1.00829	0.278571	0.0571429
chr1	16062288	16092163	29875	29875	ENSMUST00000140597	-	processed_transcript	Distal	chr1:16061988-16062588	53.9096	109.074	70.9286	89.9406	67.3404	75.9833	51.4786	4.71429	10.7571	4.919	21.8119	10.531	12.319	11.0786	2.63329	8.85	10.0453	8.31671	3.41671	7.19757	6.22614	110.288	123.367	131.344	167.928	189.602	169.545	157.138	79.2166	36.8709	50.4875	79.9811	67.6	62.4939	84.8459	12.9291	0.119	1.28457	0.514286	0.0571429
chr1	16062807	16092163	29356	29356	ENSMUST00000140597	-	processed_transcript	Distal	chr1:16062507-16063107	59.0286	104.271	71.0953	89.7739	65.5547	77.2833	53.4739	5.66657	10.8477	4.86186	23.6	9.73814	13.1619	10.2594	4.57857	9.70714	9.29986	8.42857	4.29757	5.94286	8.631	109.401	113.067	132.32	174.786	190.738	165.174	163.276	85.5438	43.0291	53.8625	81.0125	68.5063	59.5896	104.246	13.8395	0.119	1.05486	0.514286	0.0571429
chr1	16063535	16092163	28628	28628	ENSMUST00000140597	-	processed_transcript	Distal	chr1:16063235-16063835	44.5167	127.624	88.5453	74.1976	76.9845	91.2667	53.0643	5.45714	10.7667	6.07143	23.6571	11.1786	15.7214	9.95714	5.90243	10.4286	10.2739	6.53814	5.33329	4.56429	10.7619	113.341	128.198	147.038	194.917	210.85	163.935	180.655	73.1646	29.8771	49.8354	58.1427	61.2396	56.3916	121.444	16.8021	0.119	1.00829	0.792857	0.0571429
chr1	16064241	16092163	27922	27922	ENSMUST00000140597	-	processed_transcript	Distal	chr1:16063941-16064541	54.6096	135.969	98.9596	99.0381	91.4976	98.0477	82.981	4.71429	9.52386	6.00957	20.0167	9.731	13.1547	11.0953	6.90957	12.6167	11.1333	6.54043	8.05229	4.48571	15.4406	84.8881	111.699	130.336	166.955	163.679	146.218	170.205	85.5105	46.7041	59.9168	92.0375	76.1104	68.0021	176.465	19.6771	0.119	0.509571	1.62143	0.0571429
chr1	16077509	16092163	14654	14654	ENSMUST00000140597	-	processed_transcript	Distal	chr1:16077209-16077809	90.3571	170.262	123.464	156.857	71.5714	124.714	116.276	10.7143	11.5953	5.74286	14.0298	12.4286	4.71429	9.64286	5.25714	14.1261	6.14286	4.37386	9.72143	14.4429	8.14286	119.857	73.7381	81.9047	88.5714	117.305	108.714	85.4453	194.104	9.32188	49.6771	70.1082	99.023	108.025	216.521	22.273	7.10243	8.04407	11.8547	0.0571429
chr1	16094350	16094308	-42	42	ENSMUST00000149566	-	protein_coding	TSS	chr1:16094050-16094650	892.714	1144.86	1081.75	1013.43	1085.14	838.714	739.524	1124.21	1255.55	1227.23	1223.24	1219.59	1162.57	1134.65	25.6631	31.012	16.7857	22.8143	28.8929	29.95	25.1071	3790.72	3529.46	4046.7	3622.6	3662.43	3943.23	4008.75	1017	920.604	961.583	842.812	803.25	883.316	901.402	1929.91	3418.71	3105.98	3385.22	2973.91
chr1	16095052	16094743	-309	309	ENSMUST00000058437	-	protein_coding	TSS	chr1:16094752-16095352	989.786	1012.71	1035.71	1093.59	907.571	1124.57	1131.43	1550.32	1585.43	1641.36	1758.86	1798.71	1642.88	1639.26	4.28571	4.35714	2.57143	5.21429	3.71429	0.464286	2.57143	5586.83	4948.36	5451.29	6314.52	5947.45	6039.08	5569.86	3392.41	2875.25	3702.62	2677.5	2949.12	3554.6	2904.38	1920.22	793.338	936	832.705	1061.24
chr1	16095677	16095855	-178	178	ENSMUST00000027053	+	protein_coding	TSS	chr1:16095377-16095977	2225.61	2560.57	2830.92	3377.86	2427.57	2627.77	2180.86	1654.25	1650.57	1719.86	1911.57	1978	1795.18	1807.07	4.28571	5.17143	4.35714	1.14286	3.71429	4.17857	4.5	6023.71	5334.51	5617.02	7251.29	6572.63	6613.79	5990.2	1683.12	798.902	1966.03	1927.62	1726.38	1937.75	1571.88	437.234	324.833	443.571	432.802	848
chr1	16102030	16095855	6175	6175	ENSMUST00000027053	+	protein_coding	Proximal	chr1:16101730-16102330	50.2857	39.5714	25.1429	70.7143	43.8571	82.1547	53.0643	4.71429	14.2857	11.0714	6.83329	7.40957	9.03571	9.64286	29.1286	33.2857	57.6191	51.6476	59.1047	62.4286	46.3619	331.25	294.171	278.571	340.714	314.883	288.357	266.429	348.25	371.75	300.25	442.162	437.908	345.875	415.962	586.729	288.327	237.152	282.714	260.202
chr1	16103745	16095855	7890	7890	ENSMUST00000027053	+	protein_coding	Proximal	chr1:16103445-16104045	64.8238	68.7143	74.6095	98.5714	66.4286	87.5714	55	9.28571	4.80957	4.619	8.85714	14.6429	5.45714	4.71429	57.3929	42.1429	62.5	59.6047	60.4286	53.431	45.2857	247.429	266.429	300.744	366.571	376.119	331.214	311.973	164.773	127.875	161.75	217.781	199.75	249.875	222.954	300.5	257.286	260.351	246.079	253.655
chr1	16162703	16095855	66848	66848	ENSMUST00000027053	+	protein_coding	Distal	chr1:16162403-16163003	85.2857	88.9393	78.7143	61	74.1429	40.6071	63.1429	30.1429	16.8214	25.9167	18	30.3261	25	20.5714	2.17143	9.07143	2.07143	5.07614	9.72143	5.24286	4.5	532.857	490.674	355.786	352.274	319.857	391.834	464.868	446.375	293.188	378.875	367.875	342.682	423.938	593.375	151.291	183.971	144.429	178.888	122.095
chr1	16213376	16243673	-30297	30297	ENSMUST00000161626	+	antisense	Distal	chr1:16213076-16213676	28.8571	51.4476	62.4286	22.7476	26.5714	43.2857	30.6976	4.71429	8.85714	1.32143	2.28571	4.64286	6.42857	3.49286	11.5	8.34514	5.22614	4.37386	7.28571	1.71429	3.57143	81.7881	109.775	114.194	97.3286	104.125	99.5	75.8619	389.625	293.188	245.938	334.625	264.75	337.473	431.25	230.125	102.849	154.714	113.461	98.0119
chr1	16218651	16243673	-25022	25022	ENSMUST00000161626	+	antisense	Distal	chr1:16218351-16218951	61.1429	46.0321	46.1429	49	34.5714	51.8571	50.119	10.7143	23.4286	25.9167	22.4286	16.4286	19	18	4.28571	9.88571	7.02857	5.21429	9.72143	9.89286	7	584	430.986	599.897	471.624	453.982	386.857	474.457	522.604	591.75	741.627	587.875	557.365	616.406	522.5	411.75	152.94	106.643	223.41	163.857
chr1	16299285	16243710	55575	55575	ENSMUST00000159190	+	antisense	Distal	chr1:16298985-16299585	18.5239	11	27.5714	15	19.5	16.5298	21.2619	3.13571	2.28571	4.619	4.95229	5.28571	1.14286	5.80957	1.14286	1.78571	4.35714	2.68329	2.59529	1.71429	3.57143	348.304	526.036	369.367	225	165.571	198.362	228.779	172.221	332.75	157.963	211.51	172.156	194.821	201.054	410.526	109.175	157.167	168.571	90
chr1	16300274	16243710	56564	56564	ENSMUST00000159190	+	antisense	Distal	chr1:16299974-16300574	18.5239	16.8571	11.1094	15	16.5714	23.5714	10.0739	3.13571	2.28571	3.42857	4.95229	3.40471	1.14286	7.70714	7.28571	4.35714	5.22614	5.21429	9.72143	5.24286	3.57143	363.107	422.393	341.502	225	177.857	206	233.608	313.625	499.77	367.875	250.062	304.25	254.125	278.5	395.681	82.2119	107.539	71.8571	54.281
chr1	16509231	16509309	78	78	ENSMUST00000162627	-	protein_coding	TSS	chr1:16508931-16509531	296.643	257.81	193.714	376.857	230	225.387	409	697.777	627.814	658	639.781	712.505	700.559	797.857	4.28571	0.142857	2.90836	2.32143	0.190429	2.71429	2.57143	619.163	490.357	559.69	802.005	838.369	695.583	738.064	393.794	240.75	460.25	324.5	448.25	450.375	278.5	154.206	140.155	107.539	47.525	81.6762
chr1	16510037	16510193	156	156	ENSMUST00000162435	-	protein_coding	TSS	chr1:16509737-16510337	79.4761	76.2857	100.229	98.1904	80.9071	82.1547	84.719	481.571	448.214	489.042	470.189	549.076	521.441	606.029	5.25714	1.07143	3.85	4.78571	2.59529	1.71429	0.142857	543.643	417.688	432.169	716.345	707.481	578.964	598.464	379.479	125.434	318.5	271.023	266.794	263.604	325.348	112.5	78.1143	55.4286	48.2143	49.0524
chr1	16583095	16609340	26245	26245	ENSMUST00000133639	-	nonsense_mediated_decay	Distal	chr1:16582795-16583395	112.371	184.773	228.071	160.85	142.286	265.857	103.857	3.13571	10.2857	7.75243	14.6964	8.64286	10.75	6.57143	186.04	254.964	197.542	165.171	184	176.309	161.256	85.4679	109.527	153.214	149.286	185.481	166.667	143.44	240.646	68.8334	192.125	174.125	160.052	145.5	248.812	58.2916	31.5869	21.2404	9.52857	13.5476
chr1	16609284	16609340	56	56	ENSMUST00000133639	-	nonsense_mediated_decay	TSS	chr1:16608984-16609584	1930.9	1732.71	1816.43	1805.08	1551	1880.68	2116.43	975.25	966.062	1077.57	1076.64	1075.71	1030.57	1135.25	3.39286	2.65114	6.14286	3.57143	3.71429	2.71429	7	2865.38	2792.88	2160.96	2502.43	2640.5	2310.75	2541.83	1711.38	1018.9	2026.25	1706.27	1813.5	1593.12	1551.19	605.858	366.857	506.5	412.911	685.705
chr1	16647064	16646946	-118	118	ENSMUST00000115352	-	protein_coding	TSS	chr1:16646764-16647364	1189.36	1068.9	803.143	1076.5	1063.16	1131.86	1263.75	883.321	848.952	864.429	834.429	887.571	854.679	779.714	3.39286	4.35714	6.14286	1.14286	3.71429	4.17857	1.32143	1996.62	1945.35	1962.27	1725.31	1833.59	1891.64	1973.91	2762.99	3153.38	2896.68	2627.57	2410.17	2404.25	2749.38	3710.62	1644.08	1685.02	1735.82	2157.68
chr1	16655431	16655317	114	114	ENSMUST00000176451	+	processed_transcript	TSS	chr1:16655131-16655731	1210.57	1207.69	1254.29	1367.54	1206.63	1319.98	1297.56	818.786	778.095	852.179	863.809	839.81	823.095	776.643	3.39286	3.05	6.52857	4.74757	10.7904	4.17857	0.142857	2244.31	2329.43	2306.87	2288.66	2192.27	2189.98	2168.19	1506.25	1056.38	1595.12	1403.75	1332.59	1540.62	1308	785.625	1181.48	1216.94	1248.29	1840.37
chr1	16678647	16678537	110	110	ENSMUST00000026881	+	protein_coding	TSS	chr1:16678347-16678947	287.205	208.395	259.214	245.48	247.877	273.052	285.571	507.571	546.719	489.5	472.643	497.929	500.321	489.143	6.16671	2.65114	7.54043	6.14286	7.28571	2.71429	2.57143	1455.65	1304.38	1158.78	1129.86	1083.98	1208	1293	538.875	1014.12	661.797	546.406	453.5	544.625	500.627	1550.94	836.362	790.826	836.831	996.406
chr1	16786681	16678537	108144	108144	ENSMUST00000026881	+	protein_coding	Distal	chr1:16786381-16786981	24.2143	16.8571	46.1429	42.1453	27.8571	20.9333	23.4083	4.71429	4.80957	6.57143	7.85714	5.85714	10.75	5.80957	8.42386	8.34514	4.35714	6.14286	5.14286	4.17857	4.5	68.6047	134.714	217.571	209	154.1	123.208	73.6333	170.993	273.625	182.188	140	175.275	164.802	159.491	69.9417	123.305	72.8571	93.9286	192.959
chr1	17087740	16678537	409203	409203	ENSMUST00000026881	+	protein_coding	Distal	chr1:17087440-17088040	564.143	742	977.505	917.286	549.429	632.643	741.429	774.429	775.813	843.607	994.119	815.571	758.702	831.869	2.17143	6.14286	1.71429	8.85714	2.59529	2.71429	0.142857	735.329	817.571	848.143	996.476	951.826	717.726	807.788	1081.6	730.125	1385.88	1192.19	1102.38	962.521	1129.59	156.5	66.7429	43.3084	44.1429	97.1547
chr1	20048564	20672850	-624286	624286	ENSMUST00000083546	+	miRNA	Distal	chr1:20048264-20048864	58.7857	68.7143	23.5714	29.7143	38.4453	43.2857	46.1429	1.18329	2.28571	1.32143	4.95229	8.64286	2.74757	6.57143	18.9857	15.619	7.02857	11.5	13.4286	5.24286	8.14286	77.5643	78.7071	94.2214	108.786	97.4714	82.8714	100.571	519.042	277.647	273.571	387.125	697.75	447.896	494.292	284.481	126.571	107.539	86.7143	124.857
chr1	20060008	20672850	-612842	612842	ENSMUST00000083546	+	miRNA	Distal	chr1:20059708-20060308	25.1429	33.7143	32.5	20	15	30.8571	27.5714	1.18329	3.54043	3.42857	5.95243	6.57143	2.07143	5.80957	9.52857	9.07143	10.7143	4.37386	9.72143	9.89286	11.4286	91.5476	114.306	122	115.667	108.714	163.33	131.471	465.625	855.125	317	405	479.938	467.75	568.577	676.375	136.902	101	132.812	89.1429
chr1	20122313	20672850	-550537	550537	ENSMUST00000083546	+	miRNA	Distal	chr1:20122013-20122613	78.2857	54.2857	20	57.1429	72.8571	118.974	75.4476	23.881	24.8571	15.4916	16.0119	11.6047	26.9691	24.8929	4.28571	5.46186	2.07143	3.98571	6.14286	5.24286	2.57143	1303.71	1060	946.252	926.55	956.286	1231.64	1326	1955.88	2923	1173.94	1674.38	1730.41	1740.69	1862.38	3667.94	615.871	579.798	524.298	596.163
chr1	20472114	20672850	-200736	200736	ENSMUST00000083546	+	miRNA	Distal	chr1:20471814-20472414	42.4286	44.7464	30.1916	24.7143	25.1429	25.1429	33.7143	3.13571	3.54043	7.75243	10.6619	9.28571	5.45714	6.57143	10.6	7.68086	12.4286	10.7143	6.14286	8.85714	14.7167	193.859	215.429	173.143	122	118.5	135.601	186.214	311.375	254.914	154.867	87.9207	162.2	211.583	437.875	234.25	97.9809	120.357	92.3571	93.0917
chr1	20608081	20672850	-64769	64769	ENSMUST00000083546	+	miRNA	Distal	chr1:20607781-20608381	143	82.4286	93.2857	204.631	186.571	205.276	173.095	186.714	148.429	139.714	162.05	178.548	172.857	189.726	4.28571	1.78571	3.52857	9.76186	6.14286	6.42857	3.57143	459.969	389.286	403.344	547.429	490.924	519.388	527.174	463.31	299.5	324.75	393.896	465.625	389	483.375	473	463.465	419.979	326.6	690.489
chr1	20644230	20672850	-28620	28620	ENSMUST00000083546	+	miRNA	Distal	chr1:20643930-20644530	23.4714	27.7143	35.3452	39.2929	21	30.8571	31.5714	14.7143	11.5953	21.2857	8.85714	9.28571	6.42857	12.4286	2.17143	5.17143	2.57143	2.68329	2.59529	6.42857	5.92614	295.833	300.107	288.74	326.214	252.857	298.369	257.662	461	486.125	277.669	298.156	331.858	430.625	199.375	1069.11	138.19	132.714	172.857	261.264
chr1	20810427	20672850	137577	137577	ENSMUST00000083546	+	miRNA	Distal	chr1:20810127-20810727	120.429	87.2024	100.714	120.429	110.924	84.8036	135.93	303.036	317.857	397.258	329.429	325.857	330.571	332.571	1.14286	3.57143	3.52857	3.57143	3.71429	5.24286	2.57143	319.643	286.426	202	172.038	240.857	240.8	271.571	1406.62	1903.74	1621.62	1215.75	1295.31	1196.62	1792.06	2360.78	214.557	182.571	142.071	130.14
chr1	20880679	21069310	188631	188631	ENSMUST00000037998	-	protein_coding	Distal	chr1:20880379-20880979	307.286	342.026	355.214	336.857	235.543	202.857	308.952	335.679	370.631	324.562	258.537	253.633	304.286	319.048	6.16671	9.88571	4.35714	11.5	5.14286	6.42857	8.14286	373.026	280.495	247.429	266.429	274.386	269.427	303.37	235.206	97.0687	299.55	299.25	276.312	229	246	70.4479	192.433	235.155	198.695	248.179
chr1	20930416	21069310	138894	138894	ENSMUST00000037998	-	protein_coding	Distal	chr1:20930116-20930716	35.5714	51.4476	73.0309	35.5714	59	37.8571	39.9524	12.1429	24.8571	22.4286	13.2714	12.4286	19	20.5714	4.28571	5.17143	9.76186	6.14286	5.14286	11.0667	5.92614	195.931	209.262	221.524	209	219.817	164.429	201.029	380.146	288.01	488.012	456.635	381.375	206.055	246	196.833	84.2857	70.5714	71.8571	111.188
chr1	20941631	21069310	127679	127679	ENSMUST00000037998	-	protein_coding	Distal	chr1:20941331-20941931	122	191.648	142.714	115.429	105.143	101.714	129.429	193.071	204.761	138.736	159.85	173.714	171.143	222.298	7.28571	3.57143	4.35714	8.85714	7.28571	6.42857	2.57143	247.429	226.921	227.612	254	282.964	270.457	263.861	823	317.972	739.625	542.427	725.75	707.25	787.5	268.044	160.048	137.914	176.004	133.429
chr1	21049843	21069310	19467	19467	ENSMUST00000037998	-	protein_coding	Distal	chr1:21049543-21050143	61.7143	100.343	66.4083	90.4286	87.1429	69.5714	89.1429	14.7143	15.5	7.75243	8.85714	9.98329	6.42857	10.7143	18.9857	28	21.7714	35.8739	33.069	21.7143	20.2143	996.658	1289.07	1520.14	1029.43	1042.72	1112.43	1224.54	796.625	783.207	805.25	781.135	729.125	811.708	689.802	588.125	229	244.286	369.431	185.993
chr1	21060123	21069310	9187	9187	ENSMUST00000037998	-	protein_coding	Proximal	chr1:21059823-21060423	96.4857	93.6714	74.6095	108.476	107.219	101.714	120.571	23.881	22.3214	11.0714	10.6619	13.2143	19.8571	17.1429	16.8571	21.7143	15.4571	19.9214	23.7619	17.5131	18.7714	998.571	1122.56	923.952	975.449	1062.59	1081.3	1313.29	410.917	292.5	398.339	513.406	444.375	467.75	456	461.167	373.617	338.193	349.571	351.762
chr1	21069573	21069310	-263	263	ENSMUST00000037998	-	protein_coding	TSS	chr1:21069273-21069873	1571.14	1755.92	1478.11	1687	1882.43	1665.62	2082	868.962	871.571	854.393	779	791.571	804.3	874.857	9.52857	3.57143	5.22614	2.68329	3.71429	5.24286	2.57143	2562.43	2808.15	2577.1	2497.28	2490.29	2483.34	2810.86	1823.62	1076.62	1780.62	1606.5	1777.81	2146.5	1161.89	968.25	1097.86	1336.99	1229.28	1483.76
chr1	21070537	21069310	-1227	1227	ENSMUST00000037998	-	protein_coding	Proximal	chr1:21070237-21070837	55	34.8571	67.6904	49	69.5714	53.1429	67.4941	210.905	202.648	200.29	185.333	184.429	211.064	232.261	7.28571	5.17143	11.6071	0.35	6.14286	2.71429	5.92614	1590.12	1487.12	1354.33	1386.56	1373.85	1414.17	1594.71	567.125	694.5	563.75	565.871	590.25	555.583	579.478	677.875	217.143	314.836	401.1	229.083
chr1	21091473	21069310	-22163	22163	ENSMUST00000037998	-	protein_coding	Distal	chr1:21091173-21091773	44.2143	90.4286	54.2143	28.5953	22.4286	50.4286	35.5714	4.71429	11.5953	4.619	6.83329	7.85714	8.05243	5.80957	2.17143	7.68086	9.76186	7.85943	2.59529	1.71429	4.5	177.607	186.302	310.776	180.619	194.202	144.633	194.255	180.776	203.573	281.625	210.375	182.375	183.49	192.479	218.31	30.3	75.1429	93.9286	79.8857
chr1	21115195	21069310	-45885	45885	ENSMUST00000037998	-	protein_coding	Distal	chr1:21114895-21115495	37.1298	80.7857	111.637	57.1429	39.2857	30.8571	35.5714	16.3167	20.7857	14.5	13.2714	13.2143	25	7.70714	4.28571	5.17143	6.14286	9.76186	5.14286	5.24286	4.5	514.429	728.343	1139.13	706.19	620.229	375.071	635.695	507.625	1078.54	656.75	276.125	479.938	257.375	337.375	335.938	133.461	222.495	388.773	166.638
chr1	21122621	21069310	-53311	53311	ENSMUST00000037998	-	protein_coding	Distal	chr1:21122321-21122921	25.1429	25.3893	49	23.6429	47.2857	27.8571	49	4.71429	6.42857	2.53571	4.07143	1.92857	2.74757	3.00471	3.6	1.369	4.35714	3.25943	5.33329	4.17857	4.5	391.204	776.643	899.893	385.946	332.286	286.429	463.039	868.75	1828.55	891	773.99	777.943	709.573	1095	1815.69	133.461	359.571	482.919	226.864
chr1	21156580	21208656	-52076	52076	ENSMUST00000027065	+	protein_coding	Distal	chr1:21156280-21156880	95.7143	108.355	69.1429	143.15	111.619	100.263	139	131.143	113.857	113.286	135.119	136.048	129.589	139.286	4.28571	7.68086	7.96186	5.21429	2.59529	9.89286	4.5	247.429	230.143	273.519	260	244.933	268.373	238.4	610.25	279.125	509.5	672.281	547	533.375	628.219	403.875	253.481	247.968	202.993	341.5
chr1	21184772	21208656	-23884	23884	ENSMUST00000027065	+	protein_coding	Distal	chr1:21184472-21185072	84.2381	117.476	132.449	142.864	161.185	154.295	84.3333	8.76186	6.80957	6.57143	10.1357	8.05243	7.76186	2.07143	6.97614	8.10714	6.69043	2.48693	1.97614	7.16657	6.16671	134.681	146.495	250.624	242.179	209.769	198.857	164.252	124.742	117.479	180.708	175.988	200.875	144.5	167.413	69.5541	416.5	350.845	324.69	458.024
chr1	21208841	21208743	98	98	ENSMUST00000165595	+	protein_coding	TSS	chr1:21208541-21209141	397.648	475.75	694.286	721.929	691.286	488.571	465.143	334.462	358.147	365.143	361.774	323.638	312	335.405	9.52857	4.35714	5.75714	7	8.57143	5.24286	10.3619	1216.51	1683.57	2008.61	1823.1	1736.75	1560.19	1718	805.25	621.661	992.875	940.875	869.75	743.75	793.995	916.125	1139.06	1023.86	909.929	1056.79
chr1	21209709	21208743	966	966	ENSMUST00000165595	+	protein_coding	TSS	chr1:21209409-21210009	55.3953	70.3024	154.929	127.571	139	67.6429	96.5	270.5	292.071	320.836	308.429	277.064	263.979	277.595	4.28571	5.46186	14.0261	16.0976	13.4286	16.5	12.4286	1197.64	1565.93	2075.31	1811.62	1747.32	1553.81	1640.86	180.776	255.312	303.438	303.406	257.375	182.055	212.125	228.125	245.271	204.571	156.55	233.143
chr1	21211227	21208743	2484	2484	ENSMUST00000165595	+	protein_coding	Proximal	chr1:21210927-21211527	90.4286	149.5	243.474	161.5	149.036	96.7524	83.7667	9.28571	16.3571	26.3571	31.8774	30.8714	9.03571	10.0893	20	21.3571	17.7619	24.2857	20.2536	23.7143	28.8571	470.855	631.376	944.314	803.286	829.802	727.814	690.35	174.125	302.438	308.396	347.51	264.312	280.438	302.646	156.5	926.936	528.988	738.486	658.143
chr1	21211986	21208743	3243	3243	ENSMUST00000165595	+	protein_coding	Proximal	chr1:21211686-21212286	134.643	302.551	738.929	271.007	352.736	262.293	116.262	6.42857	9.64286	15.0714	20.5714	10.7143	2.40471	7.92857	18.9857	26.0881	20	24.2857	28.4524	19.5643	27.1429	239.714	350.94	457.542	383.929	346.429	341.571	320.761	112.535	133.812	206.25	182.562	155.068	124.117	116.081	92.6875	3050.42	1748.93	2245.47	2165.79
chr1	21219529	21208743	10786	10786	ENSMUST00000165595	+	protein_coding	Distal	chr1:21219229-21219829	183.291	209.333	495.857	459.286	480.693	246.857	109.429	25.8845	26.5953	41.6429	38.7762	31.381	21.2619	22.5774	5.90471	11.2619	11.2619	7	11.5476	6.03571	14.25	1363.43	2224.98	3193.58	2173.05	2022.33	1599.92	1262.64	644.458	1363.56	1130.21	1199.75	1021.38	889.875	574.062	726.792	553.823	452.695	444.786	574.452
chr1	21220755	21230670	-9915	9915	ENSMUST00000027067	+	protein_coding	Proximal	chr1:21220455-21221055	71.5714	116.714	241.714	158.5	165.19	137.929	81.8929	9.28571	14.2857	20.6429	22.5714	19.6333	18.5357	11.5714	8.92857	11.5024	17.1429	14.3571	16.2762	10.6429	20.2143	999.314	2126.75	3668.27	2478.57	2273.37	1617.27	1116.67	195.208	271.562	328.562	235.062	247.608	224.688	179.604	135.213	225.41	231.69	274.262	275.167
chr1	21222096	21230670	-8574	8574	ENSMUST00000027067	+	protein_coding	Proximal	chr1:21221796-21222396	49.7143	98.5714	176.021	186.476	172.05	76.4643	31.5714	21.4357	19.6239	28.1714	27.3547	20.7857	26	19.8571	6.16671	2.65114	7.02857	10.7143	5.14286	11.0667	10.3619	1105.79	2024.93	3139.72	2207.14	2006.48	1470.62	1060	1186.62	2570.56	1273	1500.1	1078.02	986.158	881.25	3072.65	504.143	528.011	482.5	472.652
chr1	21222949	21230670	-7721	7721	ENSMUST00000027067	+	protein_coding	Proximal	chr1:21222649-21223249	58.7857	82.4286	278.857	135	141.502	94.7143	42	22.4286	20.7857	27.0261	25.7143	15.6	20.6429	18	3.39286	2.65114	7.02857	3.57143	3.71429	12.4286	7	779.457	1542.44	2261.5	1546.29	1407.14	1069.43	722.988	380.146	1131.25	765.911	608.438	483.375	439.267	309.32	910.25	472.357	542.324	415.855	404.079
chr1	21230524	21230670	-146	146	ENSMUST00000027067	+	protein_coding	TSS	chr1:21230224-21230824	360.143	475.75	1074.36	715.5	732.107	503.417	320.357	189.702	312.143	400.536	342.146	302.405	265.571	211	3.39286	7.68086	13.4286	10.7143	13.4286	4.17857	7	1513.69	2118.95	3010.36	2129.8	2186.79	1952.97	1593.7	889.375	2705.81	1078.39	1486.45	1008.25	1030.62	662.688	3434.5	5278.78	5207.11	4712.91	4182.73
chr1	21232878	21230710	2168	2168	ENSMUST00000124990	+	processed_transcript	Proximal	chr1:21232578-21233178	436.286	1260.71	2510.64	1683.3	2387.5	1122.71	269.571	399.591	592.907	1092	1010.87	792.571	633.855	402.743	26	27	47.4047	65.869	50.1429	39.5369	36.3143	1478.42	1997	3592	3198.82	3004.44	2348.04	1424.14	166.125	623.25	457.5	233.413	225.625	291.375	140.385	1023.25	6226.04	5450.49	4512.92	7045.64
chr1	21233536	21230710	2826	2826	ENSMUST00000124990	+	processed_transcript	Proximal	chr1:21233236-21233836	493.327	1237.71	2504.86	1713.29	2313	1194.57	356.763	315.464	431.286	816.714	787.3	663.821	483.5	289.571	29.1286	32.5191	44.2857	60.5	46.5214	35.2988	33.1036	1310.96	1517.05	2961.14	2706.81	2558.27	1950.29	1227.55	270.275	735.625	486.125	343.077	331.858	360.25	189.146	1328.62	6259.17	5118.49	4727.32	6190.9
chr1	21236358	21230710	5648	5648	ENSMUST00000124990	+	processed_transcript	Proximal	chr1:21236058-21236658	414.643	1185.5	2082.77	1941.71	2606.21	1361.14	278.183	16.3167	11.5953	67.9571	74.0357	67.7261	31.5239	17.1429	57.3929	58.6286	104.786	106.357	67.1429	68.7857	88.1047	396.429	395.077	759.01	693	701.171	441.711	337.252	415.5	984.094	889.625	766.992	731.971	631.469	426.875	1047.75	5153	4601.91	3910.12	5479.62
chr1	21238192	21230710	7482	7482	ENSMUST00000124990	+	processed_transcript	Proximal	chr1:21237892-21238492	426.19	1426.57	2535.43	1797.43	2546.75	1168.86	343.286	12.1429	14.2857	46.7143	26.5	39.7761	21.5429	8.67736	52.2596	58.9846	94.1429	78.75	60.4286	60.4286	55.9226	404.711	523.145	814.238	786.714	804.455	519.388	420.826	146.135	498.688	455.385	420.375	296.75	254.125	108.567	549.943	8162.17	5716.48	3973.02	6546.33
chr1	21239303	21230710	8593	8593	ENSMUST00000124990	+	processed_transcript	Proximal	chr1:21239003-21239603	353.429	1056.85	2185.43	1585.48	1966.51	961.464	278.183	14.7143	20.7857	46.7143	30.7012	37.7333	19.8571	17.1429	88.1261	84.119	153.976	100.054	92.981	98.1667	80.7143	511.071	507.631	750.845	751.802	776.643	557.255	469.812	258.25	540.25	565.75	582.375	341.75	313.75	166.5	502	5450.49	3851.05	3020.49	4153.19
chr1	21239764	21230710	9054	9054	ENSMUST00000124990	+	processed_transcript	Proximal	chr1:21239464-21240064	296	666.107	1604.49	1002.43	1420.89	745.429	214.018	13.3214	18.0239	29.3453	23.9286	25.4047	17.1429	14.2976	90.2857	79.7143	152.952	95.0083	89.3976	105.286	75.0785	485.017	415.034	643.214	638.286	624.643	483.151	406.857	206.731	434	478.125	457.5	269.875	212.271	190.875	445.527	4651.42	3483.64	2742.94	3629.62
chr1	21243079	21230710	12369	12369	ENSMUST00000124990	+	processed_transcript	Distal	chr1:21242779-21243379	325.429	789.571	1516.07	1123.29	1357.52	887.257	262.014	10.7143	13.0714	21.2857	12.4047	11.6047	13.2143	6.57143	89.7119	80.2143	167.19	162.357	141.123	130.389	80.7143	619.806	848.195	647.829	599.548	551.96	514.816	784.255	684.792	1015.26	453.5	338.604	465.625	408.75	358.75	694.006	4667.6	3217.1	2915.14	3849.43
chr1	21246016	21230710	15306	15306	ENSMUST00000124990	+	processed_transcript	Distal	chr1:21245716-21246316	157.112	348	683.845	542.857	543.681	364.143	114.714	9.28571	11.5953	25.9167	6.83329	7.85714	9.03571	5.80957	180.148	195.286	216.2	237.571	177.336	201.238	194.429	310.101	395.571	455.286	443.938	468.004	352.214	379.714	125.352	225	268.188	202.875	164.262	201.75	113.625	200.397	2885.21	2023.04	1800.69	2093.57
chr1	21252642	21230710	21932	21932	ENSMUST00000124990	+	processed_transcript	Distal	chr1:21252342-21252942	468.688	1400.5	2356.57	2176.5	2639.33	1658.21	454.714	3.13571	15.5	11.0714	4.95229	10.7143	7.42857	4.71429	215.226	219.352	290.429	273.286	258.909	273.401	229.429	142.916	172.236	226.728	248.571	226.529	211.786	188.5	102.579	342.25	440.833	308.625	258.375	244	140.385	341.25	5394.65	3471.62	3681.4	5378.12
chr1	21257881	21230710	27171	27171	ENSMUST00000124990	+	processed_transcript	Distal	chr1:21257581-21258181	331.485	1045.63	2486.07	766.274	1303.88	732.357	316.357	12.9286	6.42857	5.74286	7.85714	7.40957	3.71429	9.07143	14.5714	14.1261	19.5	18.0179	27.1834	17.5131	15.9024	285.786	275.341	326.774	337.036	300.857	268.875	230	167.273	377.75	553.321	445.01	293.997	186.062	165.688	296.375	4227.39	2466.03	3062.64	3027.96
chr1	21258910	21230710	28200	28200	ENSMUST00000124990	+	processed_transcript	Distal	chr1:21258610-21259210	130.143	378.214	1052.69	284.071	390.048	217.786	136.5	12.1429	7.64286	9.33329	14.4857	8.92857	6.67143	10.1833	9.95243	13.4643	10.2953	10.0833	11.5	9.89286	11.7929	377.621	274.945	470.233	540.736	481.967	402.7	433.636	143.678	378.312	427.741	257.812	218.562	232.062	142.208	213.75	1190.65	686.583	977.7	899.155
chr1	21266445	21288393	21948	21948	ENSMUST00000082032	-	protein_coding	Distal	chr1:21266145-21266745	33.1429	30.5571	58.2179	45.9286	36.2143	38.5	33.2143	7.20243	10.8214	6.14286	6.5	11.8429	7.75	4.07143	20.4881	14.4761	9.76186	12.869	12.6666	9.89286	10.7857	212.748	217.405	270.993	265.286	253.202	230.709	228.779	146.135	153.146	168.75	152.023	156.002	127.148	126.938	204.25	64.3416	83.3548	86.3547	91.5358
chr1	21273655	21288393	14738	14738	ENSMUST00000082032	-	protein_coding	Distal	chr1:21273355-21273955	166.095	110.869	231.619	323.863	372.252	332.786	133.629	7.04757	5.80957	9.35714	7.85714	10.3096	7.83329	7.70714	13.3333	12.4286	14.8094	13.4286	14.0476	7.16657	4.23814	183.857	252.967	384.167	367.955	313.043	286.514	231.282	113.396	87.6666	199.262	215.188	204.056	158.25	168.996	91.75	374.121	319.319	336.619	407.042
chr1	21290181	21288393	-1788	1788	ENSMUST00000082032	-	protein_coding	Proximal	chr1:21289881-21290481	131.571	35.7619	73.0309	158.929	171.367	95.9667	92.1404	31.5714	27.3333	24.8333	60	68.5214	52.75	37.2857	4.28571	8.34514	4.35714	2.68329	8.57143	11.0667	10.3619	622.786	502.629	682.714	782.101	840.35	840.821	583.143	180.776	232.625	242.125	306.504	230.881	216.417	133.375	154.206	114.913	120.179	182.929	143.309
chr1	21294292	21288393	-5899	5899	ENSMUST00000082032	-	protein_coding	Proximal	chr1:21293992-21294592	76.7143	92.0953	95.7143	92.4286	103.214	126.146	54.1345	7.85714	11.5953	6.03329	10.6619	11.6047	10.75	7.70714	4.28571	8.74286	6.14286	9.76186	6.14286	5.24286	5.92614	1284.77	1959.5	2573.22	2176.96	2241.59	2216.23	1412.17	452.125	687.404	667.875	752.74	610.125	626.75	356.854	974.75	205.714	369.571	388.773	391.407
chr1	21294889	21288393	-6496	6496	ENSMUST00000082032	-	protein_coding	Proximal	chr1:21294589-21295189	85.2857	55.8571	152.917	100.529	113.057	181.21	69.4286	9.28571	12.2857	7.75243	10.0678	13.2143	7.78571	8.67736	9.92857	8.76186	4.95714	11.5	7.28571	8.29757	5.92614	1564.75	2571.21	3636.5	2792.88	2774.97	2705.57	1704.68	707.375	943.68	957.625	892.104	852.5	697.875	641.815	1120.66	247.262	316.571	397.786	291.15
chr1	21295720	21288393	-7327	7327	ENSMUST00000082032	-	protein_coding	Proximal	chr1:21295420-21296020	29.4643	41	62.4286	51.8571	74.7143	39.2857	31.5714	9.28571	6.92857	5.74286	6.47614	7.85714	4.2345	5.80957	12.2631	7.16657	4.95714	7	7.28571	9.54757	4.5	1334.32	2404.54	3675.21	2512.57	2323.07	2279.12	1403.1	255.625	704.5	438.75	407.125	339.823	363.469	224.875	1144.44	310.726	385.742	456.417	314.483
chr1	21305977	21288393	-17584	17584	ENSMUST00000082032	-	protein_coding	Distal	chr1:21305677-21306277	28.2857	26.5714	40.7143	32.4286	30.8571	34.9453	30.6976	13.3214	4.80957	4.619	2.28571	5.28571	1.14286	4.71429	4.28571	5.17143	9.76186	4.37386	9.72143	8.85714	9.12736	687.429	918.487	1102.3	982.571	860.417	800.583	654	220	459.75	332.75	410.208	384.625	373	204.854	827.312	115.255	182.048	218.252	176.238
chr1	21314774	21288393	-26381	26381	ENSMUST00000082032	-	protein_coding	Distal	chr1:21314474-21315074	150.143	74.7143	390.429	173	255.705	155.714	74.6226	14.7143	7.64286	11.0714	5.95243	5.85714	6.42857	6.57143	4.28571	3.57143	7.96186	1.85714	5.14286	4.17857	5.92614	2262.71	2491.21	2630.15	2088.96	2040.88	2089.5	2149.04	425.219	742.875	535.625	603.375	437.908	452.656	367.25	1174.19	670.536	1199.62	1642.3	1765.59
chr1	21318717	21288393	-30324	30324	ENSMUST00000082032	-	protein_coding	Distal	chr1:21318417-21319017	218	210.277	306.357	213.805	295.33	243.275	206.571	6.42857	10.2857	9.31429	4.95229	5.51414	5.92857	6.57143	5.25714	7.13329	10.7143	3.80714	13.4286	12.7	7	1865.44	1827.83	2133.61	1750.5	1864.44	1892	1944.74	481.208	535.25	430.296	481.025	431.25	559.688	360.875	755.75	816.571	1232.43	1348.22	963.071
chr1	21622954	21288393	-334561	334561	ENSMUST00000082032	-	protein_coding	Distal	chr1:21622654-21623254	149.429	178.143	137.143	127.571	116.211	146.969	112.571	7.85714	6.42857	7.75243	17.2488	9.98329	6.42857	5.80957	8.42386	10.7143	5.22614	9.76186	8.57143	8.85714	8.14286	109.914	134.093	102.238	87.4286	122	94.0357	112.7	250.375	192	141.78	164.867	153.15	95.25	753.75	61.2334	35.7143	38.1619	48.2381	58.3929
chr1	22106881	21288393	-818488	818488	ENSMUST00000082032	-	protein_coding	Distal	chr1:22106581-22107181	21.7143	16.8571	25.1429	26.5714	10.5714	17.8571	20.1429	7.85714	4.80957	4.619	5.95243	6.57143	3.71429	7.70714	8.42386	1.78571	8.85714	3.57143	1.48329	1.71429	2.57143	174.357	177.877	238.038	234.079	219.817	203.857	290.446	770.896	1555.94	449.625	360.525	614	520.875	871.5	1116.75	52.7239	79.5059	61.8167	76.0047
chr1	22126017	21288393	-837624	837624	ENSMUST00000082032	-	protein_coding	Distal	chr1:22125717-22126317	5.62736	6.14286	6.57143	5.85714	6.64286	0.571429	5	4.71429	0.833286	1.32143	2.28571	4.64286	2.74757	1.35714	3.39286	0.142857	3.52857	4.37386	3.71429	2.71429	7	95.4226	90	99.4286	90.6	93.0167	105.365	98.3571	367.938	689.625	217.312	272.75	266.794	303.5	398.875	1759	14.0024	38.1619	37.131	42.2857
chr1	22601925	23263245	661320	661320	ENSMUST00000097807	-	protein_coding	Distal	chr1:22601625-22602225	11.8571	26.5714	15	12.7857	18.7976	30.8571	28.5714	4.71429	0.833286	1.32143	0.476143	2.64286	2.07143	1.35714	0.142857	1.07143	1	5.21429	2.59529	1.71429	0.142857	84.4524	139.737	90.5714	71.7429	59.9274	62.8761	74.7607	151.125	289.875	167.408	154.525	175.275	164.802	202.875	152.875	78.2119	55.4286	32.3143	30.3143
chr1	22627825	23263245	635420	635420	ENSMUST00000097807	-	protein_coding	Distal	chr1:22627525-22628125	20.9929	26.5714	35.3452	20	17.2857	22.2857	20.1429	6.42857	3.54043	4.619	3.28571	3.84043	6.42857	5.80957	3.39286	5.17143	6.14286	8.85714	2.59529	2.71429	2.57143	155.702	82.35	157.008	112.857	91.6154	106.521	101.688	348.25	502.5	442.935	469.5	471.375	339	487.875	506.125	65.7619	81.8571	68.0714	53.2
chr1	22917865	23263245	345380	345380	ENSMUST00000097807	-	protein_coding	Distal	chr1:22917565-22918165	6.5	17.8571	12.5714	9	12	7.94043	20.1429	6.42857	3.54043	3.42857	10.6619	2.28571	2.07143	3.49286	2.17143	3.57143	2.57143	1.85714	2.59529	4.17857	0.142857	78.6667	78.7071	93.3929	102.479	83.5119	69.5	79.4869	251.875	392.5	145.25	162.812	241.75	210.55	142.208	226.75	28.4429	51.8571	50.5761	40.3429
chr1	23003679	23263245	259566	259566	ENSMUST00000097807	-	protein_coding	Distal	chr1:23003379-23003979	16	24.3845	27.5714	25.7143	25.881	16.5298	33.7143	1.18329	4.80957	2.53571	5.61186	3.69043	4.31429	7.70714	2.69043	7.85943	4.85229	8.37857	5.14286	7.05714	4.5	226.857	276.827	227.612	237.412	223.521	246.112	314.786	636.104	689.625	438.75	574.065	604.625	563.76	732.021	1071.12	89.181	94.1047	99.0344	130.886
chr1	23067837	23263245	195408	195408	ENSMUST00000097807	-	protein_coding	Distal	chr1:23067537-23068137	95.7143	216.714	91.8571	151.571	69.5714	167.112	133.177	7.85714	8.85714	5.74286	11.4761	8.97143	5.45714	9.64286	6.16671	8.34514	6.14286	4.37386	5.14286	5.24286	4.5	70.7536	77.2952	101.464	120.881	118.5	106.521	121	305.25	47.098	184.844	217.781	285.619	50.4906	589.75	33.6041	10.3382	5.42871	12.5549	7.44757
chr1	23153298	23263245	109947	109947	ENSMUST00000097807	-	protein_coding	Distal	chr1:23152998-23153598	24.2143	22.1904	20	12.7857	15	20.9333	19.2261	7.85714	6.42857	5.74286	4.95229	5.28571	9.03571	4.71429	5.25714	4.35714	7.96186	3.57143	5.14286	6.42857	7	404.711	405.373	315.976	245.405	275.863	281.714	322.571	204.25	453.5	225.625	195.338	206.25	283.375	201.054	510	74.6821	85.2857	68.0714	57.4334
chr1	23169809	23263245	93436	93436	ENSMUST00000097807	-	protein_coding	Distal	chr1:23169509-23170109	6.5	12.7857	7.71429	11.9286	5	0.571429	8	6.42857	2.28571	5.74286	10.6619	2.64286	1.14286	5.80957	2.17143	4.35714	3.52857	1.85714	0.190429	0.464286	3.57143	813.5	661.797	600.714	534.807	516.35	538.107	585.286	203.107	258.25	154.867	197.17	137.354	121.75	98.4167	827.312	70.5262	71.7143	46.6714	55.381
chr1	23170511	23263245	92734	92734	ENSMUST00000097807	-	protein_coding	Distal	chr1:23170211-23170811	19.2143	18.8571	18.7524	16	21	16.5298	12.0929	6.42857	4.80957	12.1429	10.6619	3.84043	5.45714	8.67736	4.28571	6.14286	7.02857	1.85714	1.48329	1.71429	2.57143	1286.36	1014.62	1003.25	835.904	850.76	984.249	1089.63	755.583	1742.38	596.5	642.625	691.375	707.75	777.25	3161.5	210.714	142.166	138.905	128.481
chr1	23189608	23263245	73637	73637	ENSMUST00000097807	-	protein_coding	Distal	chr1:23189308-23189908	8.19043	8	4.14286	3.85714	6.64286	9.16429	9	4.71429	2.28571	3.42857	0.476143	2.64286	4.71429	3.49286	4.28571	1.07143	2.57143	3.07143	6.14286	6.42857	5.92614	288.502	361.055	268.25	235.5	211.714	287.605	287.171	259.812	446.375	180.396	283.375	220	255.179	246	808.375	93.5951	100.218	53.8167	76.238
chr1	23194592	23263245	68653	68653	ENSMUST00000097807	-	protein_coding	Distal	chr1:23194292-23194892	88.381	70.3024	62.4286	79.5714	92.4953	109.642	69.4286	82.5786	86.8571	121.976	62.1904	81.5833	80.1429	84.6071	2.17143	6.32629	2.81429	9.21307	4.35714	6.03571	3.57143	1662.03	1384.05	1276.22	1034.26	1156.17	1224.48	1321.62	756.411	984.897	569.25	622.312	539.3	699.375	623.952	1253.29	565.768	398.107	282.714	380.876
chr1	23245171	23263245	18074	18074	ENSMUST00000097807	-	protein_coding	Distal	chr1:23244871-23245471	28.2857	16.8571	18.7524	24.7143	13.5714	19.3333	15	9.28571	7.64286	3.42857	4.07143	3.40471	5.45714	4.71429	4.28571	6.14286	1.71429	5.21429	3.71429	5.24286	8.14286	315.127	206.643	184.988	203.933	257.714	318.357	337.252	414.375	479	249.875	307.583	411.494	466.938	344.375	726.125	85.1071	56.4333	96.6845	68.6786
chr1	23261292	23263245	1953	1953	ENSMUST00000097807	-	protein_coding	Proximal	chr1:23260992-23261592	26.5714	23.2857	25.1429	19	21	29.3143	25.2857	12.1429	16.8214	12.1429	16.4286	7.85714	14.5714	14.2976	5.25714	1.07143	3.52857	0.35	5.14286	5.24286	4.5	551.214	505.806	596.714	524.926	508.286	600.659	640.464	541	1173.08	608.208	471.817	520	555	755.75	1238.12	174.143	137	79.7143	116.214
chr1	23262944	23263245	301	301	ENSMUST00000097807	-	protein_coding	TSS	chr1:23262644-23263244	2371.71	2169.43	2043	2531.71	2516.29	2272.64	3234.71	524.429	602.286	608.119	556.105	547.421	565.571	577.018	5.25714	2.65114	2.57143	4.37386	3.71429	2.71429	3.57143	2675.46	2375.33	1872.29	2502.71	2519.43	2452.26	2228.14	2599.25	1788.49	2424.75	2170.92	2815.81	2335.56	2203.6	1726.12	2134.86	1680.11	1639.21	2200.03
chr1	23263728	23263245	-483	483	ENSMUST00000097807	-	protein_coding	TSS	chr1:23263428-23264028	688.857	615.464	843.857	587.143	505.631	622.164	762.714	807.757	899.473	961.25	858.393	855.714	895.286	847.821	3.39286	2.65114	2.57143	5.21429	6.14286	2.71429	2.57143	3210.23	2794.71	2461.29	3029.07	2922.4	2819.64	2623.29	1405.25	1125.12	1332.02	1438.12	1189.29	1416.19	1316.5	865.055	800.812	747.179	698.476	783.985
chr1	23272571	23279108	-6537	6537	ENSMUST00000083471	+	miRNA	Proximal	chr1:23272271-23272871	105.714	85.4512	93.2857	80.5714	90.4286	97.2857	93.2857	6.42857	4.80957	8.85714	5.95243	2.64286	9.85714	9.64286	7.28571	3.57143	6.14286	5.21429	16.8571	14.4429	8.14286	450.36	560.805	461.143	428.606	447.374	467.779	453.1	199.375	325	206.875	253.25	188.688	234.25	138.625	725.121	589.143	550.726	689.643	582.605
chr1	23321730	23298540	23190	23190	ENSMUST00000083633	+	miRNA	Distal	chr1:23321430-23322030	79.1095	26.5714	54.2143	21	35.6786	36.4286	59	3.13571	2.28571	1.32143	2.28571	0.0475714	0.342857	3.49286	2.17143	1.07143	2.57143	1.14286	2.59529	2.71429	1.32143	52.1286	49.1702	40.6869	48.7429	33.6786	32.5726	33.8451	187.198	435	101.304	134.623	127.125	188.273	96.8063	413.875	327	366.786	297.714	358.417
chr1	23328597	23298540	30057	30057	ENSMUST00000083633	+	miRNA	Distal	chr1:23328297-23328897	46.2857	42.0833	63.6429	27.5714	25.1429	34.9453	36.6429	46.7143	60	58.5655	33.2286	35.3143	42.6	33.2857	5.25714	4.35714	8.85714	5.21429	5.14286	2.71429	9.12736	479.561	474.571	583	595.429	418.143	445.985	513.148	576.125	997.875	317	268.525	381.375	381.25	358.75	945.875	186.381	170.429	275.648	99.0929
chr1	23390257	23298540	91717	91717	ENSMUST00000083633	+	miRNA	Distal	chr1:23389957-23390557	237.155	113.286	178.655	297.406	264	179.836	255.857	570.883	505.065	470.571	431.107	500.19	482.643	538.619	1.14286	5.17143	2.57143	1.14286	3.71429	6.42857	1.32143	1157.13	863.286	729.786	1262.74	1418.14	1062.57	997.143	1613.6	1181.62	1359.56	1416.19	1759.42	1634.05	1447.53	1339.75	549.726	452.073	322.369	651
chr1	23418673	23298540	120133	120133	ENSMUST00000083633	+	miRNA	Distal	chr1:23418373-23418973	44.2143	44.7464	43.2857	31.5143	43.2857	40.6071	29.7143	3.13571	6.42857	6.57143	6.83329	6.738	8.05243	6.57143	5.25714	6.80121	6.14286	7	5.14286	4.17857	4.5	140.976	124.667	90.5714	107.786	149.286	99.5	141.143	436.812	231.792	217.312	355.083	497.25	487.504	516.125	297.521	39.25	81.8571	96.6845	78.0476
chr1	23487895	23298540	189355	189355	ENSMUST00000083633	+	miRNA	Distal	chr1:23487595-23488195	11.8571	25.3893	18.7524	16.981	9.85714	17.8571	19.2261	10.7143	12.2857	5.02857	8.85714	5.28571	10.75	4.71429	4.28571	4.64757	5.80943	3.80714	10.2714	2.31429	2.57143	393.831	367.619	368.786	320.405	248.302	328.284	352.436	562.375	1186.53	422.375	325.761	330.75	438.625	376.069	1281	82.2119	68.2143	68.0714	47.9429
chr1	23491648	23298540	193108	193108	ENSMUST00000083633	+	miRNA	Distal	chr1:23491348-23491948	9.89286	8	11.1094	3.85714	13.5714	5	2.83329	4.71429	0.833286	2.53571	3.28571	2.64286	3.71429	1.35714	0.142857	2.65114	3.52857	0.35	2.59529	1.71429	3.57143	299.974	351.544	392.369	337.036	242.214	330.068	410.429	784.25	1815.91	293.188	376.25	455.293	510	712.875	2018.78	110	73.9036	48.6297	80.9214
chr1	23712384	23854616	142232	142232	ENSMUST00000136506	-	processed_transcript	Distal	chr1:23712084-23712684	25.1429	54.2857	51.5166	32.4286	33.7143	29.3143	28.5714	16.3167	22.3214	12.1429	17.2488	13.9286	14.5714	18.9047	5.25714	8.34514	1.71429	3.57143	3.71429	4.17857	1.32143	87.4286	63.7548	84.9428	107.786	65.1464	83.8571	94.9739	904.792	544.625	464.26	552.458	624.266	767.875	749.25	275.729	66.7429	45.8738	61.8167	76.0047
chr1	23769830	23854616	84786	84786	ENSMUST00000136506	-	processed_transcript	Distal	chr1:23769530-23770130	99.8571	218	116.714	127.571	65.6429	117.714	116.714	110.086	108.82	98.2286	103.107	97.0774	86.3596	124.012	7.28571	9.88571	1	10.7143	3.71429	8.85714	8.14286	139.929	151.429	107.479	151.429	152.834	119.857	146.929	297.823	74.9666	241.625	225.875	262.688	194.821	365.188	47.8396	21.2524	57.7739	46.6714	31.7143
chr1	23928751	23929156	405	405	ENSMUST00000027339	-	protein_coding	TSS	chr1:23928451-23929051	642.91	767.286	841.571	672.857	516.429	617.595	849.286	648.607	599.298	665.714	705.214	763.624	658.31	705.666	5.25714	2.65114	6.14286	2.68329	6.14286	2.71429	3.57143	2106.94	1726.54	1637.02	2346.36	2395.4	2156.08	1900.49	1058.88	665.625	1148.01	936.875	1213.5	1232.62	850.125	380.375	175.143	252.133	102.605	199.024
chr1	24012472	24012495	23	23	ENSMUST00000027338	-	protein_coding	TSS	chr1:24012172-24012772	987.5	1002.95	1241.14	1180.62	967.714	1137.79	992.143	574.25	609.286	571.113	524.852	481.625	493.429	470.679	7.28571	5.17143	5.22614	7.85943	5.14286	6.42857	18.1036	1450.29	1376.29	1260.94	1357.45	1255.59	1303.86	1295	1073.88	788.375	1256	994.176	1192.62	940.125	1091.41	1086.12	1075.53	1292.86	1281.88	1891.38
chr1	24104535	24107180	2645	2645	ENSMUST00000027337	-	protein_coding	Proximal	chr1:24104235-24104835	46.2857	32.4286	46.1429	37.3595	55.0714	32.4286	50.119	26.3488	24.8571	33.0476	26.5	21.5976	32.2476	23.2857	7.28571	6.80121	7.02857	12.4286	10.7904	8.85714	10.3619	608.5	624.731	646.571	547.429	599.631	588.122	605.531	375.375	769.75	357	358.406	371.75	403.375	287.458	737.025	221.381	206.562	126.486	196.036
chr1	24107012	24107180	168	168	ENSMUST00000027337	-	protein_coding	TSS	chr1:24106712-24107312	1538.93	1661.6	1287.86	1838.29	1401.79	1558.07	1854.71	1043.03	1091.48	1152.71	1087.86	1203.54	1093.18	1176.09	2.17143	4.35714	2.57143	1.85714	8.57143	8.85714	2.57143	2591.57	2297.43	2045.36	3405.26	2993.06	2690.74	2564	1151.75	759.625	1181	1234.5	1326.88	1357.53	901.402	286.625	243.714	306.086	216.143	465.786
chr1	24114540	24107180	-7360	7360	ENSMUST00000027337	-	protein_coding	Proximal	chr1:24114240-24114840	169.286	116.714	200.2	402.143	340.857	280.257	251	120.305	120.069	126.386	129.252	122.951	121.429	136.129	1.14286	2.65114	7.02857	3.57143	1.48329	5.24286	4.5	1218.14	1121.71	1246.36	1571.43	1537.79	1463	1406.96	755.583	968.846	768.042	739.385	1021.12	816.625	762.688	1196.62	1026.37	677.171	860.018	1050.41
chr1	24115123	24107180	-7943	7943	ENSMUST00000027337	-	protein_coding	Proximal	chr1:24114823-24115423	111.615	65.7143	61.1071	166	160.238	108.333	104.738	120.305	120.069	126.386	132.336	121.612	120.18	135.157	4.28571	4.35714	7.02857	2.68329	2.59529	6.42857	1.32143	1252	1132.91	1259.83	1607.32	1537.79	1501.94	1420.12	933.534	1341.34	677.625	738.344	788.656	849.75	652.688	2921.25	704.898	581.833	667.857	900.007
chr1	24618611	24619539	928	928	ENSMUST00000088336	-	protein_coding	TSS	chr1:24618311-24618911	28.8571	27.7143	20.6429	14	11.0239	19.3333	9.78571	3.13571	2.82143	2.53571	4.95229	2.44286	1.14286	2.07143	2.17143	2.65114	3.85	3.98571	2.59529	0.464286	1.78571	55.9619	40.3073	31.4429	23.6619	27.1214	34.5321	26.4381	2605.59	6489.25	1084.97	1639	946.875	1365.4	3520.18	9597.18	81.9286	131.679	384.258	154.571
chr1	24619337	24619539	202	202	ENSMUST00000088336	-	protein_coding	TSS	chr1:24619037-24619637	22.4286	21.5702	27.5714	9.85714	13.2143	21.5714	11.7488	6.42857	2.82143	2.91307	7.5	4.78571	1.14286	2.07143	2.64286	4	6.14286	5.67857	3.71429	2.71429	4.5	50.15	36.5	38.0714	35.2143	35.4119	38.6393	30.6869	2753.38	6700.48	1159.06	1893.52	999.392	1509.94	3652.06	10389.1	95.3143	163.734	468	236.643
chr1	24620395	24619539	-856	856	ENSMUST00000088336	-	protein_coding	TSS	chr1:24620095-24620695	44.2143	34.8571	43.9739	19	23.5	32.4286	23.9286	7.07386	2.82143	4.619	11.4761	7.64286	2.40471	2.57143	9.92857	4.35714	2.90836	7.44043	7.28571	5.24286	6.28571	38.4047	32.2536	50.8036	50.4155	43.1691	31.1904	39.0881	5727.27	12254.2	2470.12	4034.69	2484.9	3911.94	7643.97	16226.1	99.4881	195.892	674.262	259.786
chr1	24621266	24619539	-1727	1727	ENSMUST00000088336	-	protein_coding	Proximal	chr1:24620966-24621566	19.2143	20.4154	15	10.8571	16.5714	23.5714	13.2143	6.42857	2.28571	7.40471	11.7381	10.5714	3.33329	3.49286	9.92857	4.63571	3.73814	7.36186	10.5096	6.07143	5.21429	53.8571	40.438	55.7263	59.719	45.0786	33.4809	46.0239	3616.16	8875.46	1443.19	2485.5	1293.94	1951.31	4576.19	14070.8	82.9047	217.988	549.762	218.496
chr1	24621974	24619539	-2435	2435	ENSMUST00000088336	-	protein_coding	Proximal	chr1:24621674-24622274	29.5904	47.881	29.6667	21	18.7976	30.0953	11.6667	4.71429	4.54757	11.6667	10.8096	12	6.42857	2.16657	10.9286	5.17143	6.69043	8.85714	12.238	3.5	4.21429	66.1951	43.9738	51.6001	55.7071	46.3703	40.9406	44.3141	4416.31	9877.27	2017.94	3113.06	1816.44	2778.77	5904.8	13100.6	73.8262	177.512	526.412	189.36
chr1	24622815	24619539	-3276	3276	ENSMUST00000088336	-	protein_coding	Proximal	chr1:24622515-24623115	43.2857	35.3571	62.9869	28.1476	33.5476	25.7857	31.1667	4.71429	4.54757	10.6667	8.51429	10.369	5.45714	3.26186	7.28571	4	5.75714	7.44043	8.57143	1.71429	3.57143	58.6606	37.9619	37.9155	39.9643	39.3263	33.2644	40.3833	4821.33	10389.1	2303.23	3608.14	2269.69	3181.79	6426.81	9877.27	85.4047	116.607	304.321	119.024
chr1	24685400	24685383	17	17	ENSMUST00000095062	+	protein_coding	TSS	chr1:24685100-24685700	1268.86	1224.36	1330.14	919.321	864.286	1085.36	1237	938.461	907	918.292	928.438	908.429	840.895	863.162	2.17143	1.78571	1.71429	3.57143	0.190429	2.71429	1.32143	3013.95	3050.45	3052.62	2645.1	2632.16	2888.01	3039.05	3170	3392.75	4147	3387.75	3460.25	3129.06	3255.19	2819.19	1112.23	1186.43	1225.13	1239.33
chr1	24750109	24685383	64726	64726	ENSMUST00000095062	+	protein_coding	Distal	chr1:24749809-24750409	64.1429	42.0833	64.9761	49	30.8571	34.9453	26.5714	9.28571	6.42857	10.6429	6.83329	5.51414	3.71429	3.49286	71.1501	55.0476	68.7857	58.4047	55.3714	44.4047	60.2857	251.162	319.343	327.702	224	220.714	220.405	365.858	143.678	285.582	208.25	163.75	151.25	130.51	222.954	107.438	128.429	157.167	155.786	160.805
chr1	24756394	24685383	71011	71011	ENSMUST00000095062	+	protein_coding	Distal	chr1:24756094-24756694	167.121	171.188	227.417	162.927	128.786	130.299	182.738	22.4286	18.0239	24.8333	20.5714	26.7619	15.4286	20.5714	9.52857	11.5024	13.4286	11.5	9.72143	12.4286	11.4286	726.333	959.143	1085	869.875	674.331	744.773	805.502	380.146	444.375	562.375	458.375	468.625	427.979	514.25	361.678	254.821	462.571	370.929	347.071
chr1	24757357	24685383	71974	71974	ENSMUST00000095062	+	protein_coding	Distal	chr1:24757057-24757657	103.349	130.286	137.143	133.952	119.571	54.7143	109.714	14.7143	18.0239	24.8333	20.5714	19.8571	13.4739	17.1429	8.42386	9.88571	13.0714	6.14286	9.72143	9.89286	11.4286	850.76	1099.29	1218.14	1066.29	790.143	903.13	1006.9	693.283	971.083	569.802	885.146	777.943	809.688	932.223	800.042	251.649	390.421	350.881	311.138
chr1	24800319	24685383	114936	114936	ENSMUST00000095062	+	protein_coding	Distal	chr1:24800019-24800619	65.5714	34.8571	67.6904	27.5714	38.4453	40.6071	44.081	4.71429	14.2857	4.619	6.83329	8.19757	7.42857	3.49286	37.5714	34.2857	41.2739	55.2857	46.5214	55.6071	50.5714	656.286	602.714	476.857	286.5	273.21	338.084	638.143	291.5	542.857	326.375	219.875	140.875	234.25	565.437	520.75	191.357	279.381	175.21	177.679
chr1	26744340	25280575	1463765	1463765	ENSMUST00000119680	+	transcribed_processed_pseudogene	Distal	chr1:26744040-26744640	223.857	529.429	383.574	298.212	262.64	344.286	253.266	12.1429	31.2143	38.9429	61.7143	71.5619	35.7381	35.1429	16.8571	29.8571	20	32.3143	19.0809	16.5	17.0261	422.833	367.955	340.512	300.857	360	343.24	355.674	287.5	277.647	134.875	191.125	201.857	187.383	716.911	143.875	178.857	456.196	1048.17	435
chr1	27940745	28912033	-971288	971288	ENSMUST00000170691	+	protein_coding	Distal	chr1:27940445-27941045	38	15	42	24.7143	38.4453	19.3333	45	23.881	16.8214	30.6429	18	17.2857	9.85714	16.2143	0.142857	0.142857	0.142857	1.85714	0.190429	2.71429	1.32143	1193.55	1237.43	1110.78	781.25	668.207	801.69	947.945	487.01	965.625	414.5	399.938	357.935	392.5	422.5	3461.66	760.54	950.812	737.714	533.9
chr1	30929857	30930539	682	682	ENSMUST00000046443	-	protein_coding	TSS	chr1:30929557-30930157	236.357	212.571	311.429	225.143	178.095	152.714	243.429	693.571	642.571	652.339	578.771	734.857	669.286	818.071	7.28571	4.35714	2.57143	5.21429	2.59529	6.42857	2.57143	2218.31	1773.02	1149.24	2137.12	2357.42	1678.71	1632.86	469.75	539.281	559.312	464.75	479.938	591.356	356.854	611.75	376.333	478.071	481.143	412.571
chr1	30930728	30930539	-189	189	ENSMUST00000046443	-	protein_coding	TSS	chr1:30930428-30931028	1847.21	1824.71	1375.86	1430.29	1556.07	1277.21	1975	731.857	683.871	703.286	610.457	775.429	740.071	898.167	6.16671	1.78571	1.71429	1.85714	3.71429	2.71429	2.57143	3000.43	2446.86	1674.29	2614.66	2891.81	2141.86	2188.45	1476.38	1532.1	1789.12	1404.97	2170.84	2230.37	1450.06	890.921	770.324	643.857	553.914	749.286
chr1	30931538	30930539	-999	999	ENSMUST00000046443	-	protein_coding	TSS	chr1:30931238-30931838	47.2857	16	49	17.8571	29.5904	22.2857	33.7143	280.202	261.143	285.262	231.75	274.19	281.235	332.571	3.39286	1.07143	1	4.37386	3.71429	4.17857	7	1831.9	1518.37	1196.8	1520.14	1729.14	1394	1490.03	237.75	421.625	209.625	220.875	209.375	218.396	236.5	599.25	171.714	210.714	174.571	151.461
chr1	30933065	30930539	-2526	2526	ENSMUST00000046443	-	protein_coding	Proximal	chr1:30932765-30933365	57.9047	60.1239	86.5714	55.8571	46.1904	55.9345	47.2857	3.13571	4.80957	4.619	8.85714	8.95714	11.3571	6.57143	10.8857	6.80121	5.22614	4.37386	9.1	11.0667	11.4286	222.081	136.633	212.302	153.093	159.957	144.026	153.429	163.5	185.875	167.844	173.062	201.857	191.64	209.188	144.963	91.1357	137.476	164.331	72.4881
chr1	30994483	31006153	11670	11670	ENSMUST00000124445	-	processed_transcript	Distal	chr1:30994183-30994783	49.7143	76.2857	212.595	21.9286	30.2857	50.4286	53.0643	7.85714	10.2857	12.1429	7.85714	6.57143	8.05243	8.67736	7.28571	6.80121	6.64286	1.85714	3.71429	8.85714	3.57143	417.031	568.286	514.429	312.06	304.929	271.702	309.251	490.5	1182.81	504.625	502.75	447.083	506.125	646.552	676.375	101	131.679	172.857	135.408
chr1	30999991	31006153	6162	6162	ENSMUST00000124445	-	processed_transcript	Proximal	chr1:30999691-31000291	107.286	135.879	164.138	116.024	67.4214	59.819	77.7453	5.39757	4.47857	3.87736	4.63329	3.68329	4.37371	6.33086	108.171	89.181	150.126	126.548	118.131	124.719	133.907	95.0571	129.098	125.95	100.06	73.8451	72.2786	80.0119	46.723	101.656	69.6249	55.55	28.95	48.1364	61.7084	128.663	279.552	391.129	373.45	352.235
chr1	31002159	31006153	3994	3994	ENSMUST00000124445	-	processed_transcript	Proximal	chr1:31001859-31002459	400.518	555.243	724.714	400.143	281.286	291.5	292.143	4.71429	2.28571	10.65	11.0143	7.85714	10.6214	7.31429	164.007	179.845	236.84	201.119	165.993	195.329	153.523	346.945	293.986	378.226	396.493	269.812	296.821	235.45	185.875	251.875	206.875	193.125	171.088	160.875	127.818	295.25	817.226	1232.6	1028.15	1002.79
chr1	31003709	31006153	2444	2444	ENSMUST00000124445	-	processed_transcript	Proximal	chr1:31003409-31004009	248.557	222.843	262.624	177.326	140.579	102.15	154.212	22.1047	24.069	68.7881	107.083	60.6761	28.3547	21.8571	27	20.7047	39.681	20.2096	19.9619	24.3047	14.3571	585.979	771.295	857.888	602.133	555.614	503.193	503.741	241.121	510.775	323.694	344.719	236.692	324.5	164.012	1620.46	1073.05	1342.25	1207.08	1393.83
chr1	31006026	31006153	127	127	ENSMUST00000124445	-	processed_transcript	TSS	chr1:31005726-31006326	1515.29	2073.73	2068.43	1366.5	887.714	924	1400.43	1012.79	1102.39	1183.42	942.981	915.952	1010.27	1065.08	2.66671	3.09514	5.062	6.46429	1.48329	2.71429	4.5	5213.4	5285.99	3608.79	3633.27	3966.76	4023.7	4383.95	891.75	674.75	1111.13	918.5	823.25	967.031	641.815	631.375	834.314	1295.26	905.857	903.571
chr1	31006775	31006615	-160	160	ENSMUST00000027232	-	protein_coding	TSS	chr1:31006475-31007075	4354.65	4793.69	5124.48	5429.21	4077.75	3770.5	4448.44	961.75	1016.75	1073.88	842.119	890.345	954.107	1022.94	0.523857	3.09514	0.238143	3.07143	5.14286	1.71429	2.57143	5773.29	5890.05	4481.14	4294.2	4652.08	4716.77	5111.14	4125.08	3801.55	5228.12	4855.64	5136.67	4740.23	4022.71	2217.23	1063.51	1441.26	1539.82	1334.58
chr1	31070210	31006615	-63595	63595	ENSMUST00000027232	-	protein_coding	Distal	chr1:31069910-31070510	22.4286	4.52379	26.4821	12.7857	11.0239	7.94043	5.96307	3.13571	3.54043	0.428571	4.07143	2.28571	1.14286	1.35714	4.28571	5.17143	5.22614	1.14286	1.48329	9.89286	2.57143	562.833	763.142	933.195	457.517	368.643	376.867	455.857	255.625	413.625	262.75	296.125	200.188	206.767	204.854	659.333	81.8571	55.4286	62.3631	77
chr1	31072271	31006615	-65656	65656	ENSMUST00000027232	-	protein_coding	Distal	chr1:31071971-31072571	16	11	38	9	15	5	11	9.28571	3.54043	5.74286	4.07143	11.6047	3.71429	4.71429	5.25714	2.65114	1.71429	1.85714	3.71429	9.89286	3.57143	1554.68	2294.25	2594.87	1142.29	1008.31	1024.29	1382.63	214.125	675.875	300.5	280.375	249.25	257.375	293.997	895.25	102.143	171.429	210.426	103.342
chr1	31073107	31006615	-66492	66492	ENSMUST00000027232	-	protein_coding	Distal	chr1:31072807-31073407	204.429	143.767	209.298	91.4	97.7143	51.8571	117.667	7.85714	7.64286	7.75243	5.95243	7.40957	3.71429	5.80957	1.14286	1.78571	0.142857	1.14286	0.190429	6.42857	3.57143	2087.88	2831.33	3201.21	1468.17	1289.64	1358.4	1662.95	1030.62	2871.06	1266.73	1079.24	844.125	975.119	1389.5	2303.62	414.887	748.327	805.614	394.274
chr1	31074464	31006615	-67849	67849	ENSMUST00000027232	-	protein_coding	Distal	chr1:31074164-31074764	169.286	201.143	302.273	164.857	122.724	76.4643	116.714	12.1429	16.8214	13.2857	11.4761	13.2143	10.75	10.7143	3.39286	1.07143	2.57143	1.14286	8.57143	1.71429	5.92614	2243.43	3096.05	3841.2	1991.27	1795.56	1718.38	1941.81	1145.12	1783.25	1338.62	1346.5	1021.12	1041.5	1120.75	1493.24	388.464	679.524	610.143	307.607
chr1	31076327	31006615	-69712	69712	ENSMUST00000027232	-	protein_coding	Distal	chr1:31076027-31076627	303.286	322	348.762	325.321	367	200.169	216.714	46.7143	64.0714	87.7857	76.7143	49.2857	60.3761	56.4571	5.25714	4.35714	6.14286	3.57143	1.48329	8.85714	1.32143	2402.9	3028.31	3334.57	2248	1987.58	1841.07	2120.71	1895.88	3372.19	1592.37	1873.48	1790.56	1946.31	2724.62	1908.78	974.22	1440.69	1222.76	808.286
chr1	31090906	31006615	-84291	84291	ENSMUST00000027232	-	protein_coding	Distal	chr1:31090606-31091206	41	39.5714	25.1429	27.5714	34.5714	20.9333	32.5571	4.71429	4.80957	3.42857	1.3	6.57143	3.71429	2.57143	0.142857	3.57143	3.52857	3.57143	6.14286	0.464286	4.5	743.73	880.429	1012.51	759.744	592.445	517.429	640.464	1213.5	3069.19	1022.8	881.375	958.833	1059.47	1134.38	1604.62	208.333	211.801	217.464	122.095
chr1	31107338	31006615	-100723	100723	ENSMUST00000027232	-	protein_coding	Distal	chr1:31107038-31107638	40.3405	33.7143	82.6453	49	18.7976	20.9333	34.7	1.18329	3.54043	6.57143	4.07143	1.57143	2.74757	4.71429	7.28571	1.78571	5.22614	6.14286	3.71429	7.71429	4.5	280.548	578.804	739.568	573.167	404.351	361.857	295.108	278.5	312.927	507.25	433	381.375	292.25	259.945	419.928	164.776	129.643	132.812	91.1429
chr1	31108560	31006615	-101945	101945	ENSMUST00000027232	-	protein_coding	Distal	chr1:31108260-31108860	29.8286	26.5714	47.3857	19	34.5714	33.7143	32.5571	4.71429	6.42857	9.85714	2.28571	4.64286	2.07143	7.70714	10.6	4.35714	11.6071	5.21429	1.48329	11.0667	7	269.493	456.429	574.677	445.002	303.548	261.714	227.381	131.25	182.875	250.698	209.208	156.002	138.438	177.125	274.417	174.143	158.264	166.714	80.9214
chr1	31130058	31006615	-123443	123443	ENSMUST00000027232	-	protein_coding	Distal	chr1:31129758-31130358	55	23.2857	40.7143	35.5714	41	33.7143	57.1429	7.85714	2.28571	2.53571	5.369	11.6047	8.05243	5.80957	6.16671	3.57143	1.71429	7	7.28571	2.31429	7	703.107	1517.45	2211.92	1561.79	1043.51	824.462	765.233	1197.19	1997.98	1116.88	1276	1364.25	1305.75	1269.5	1916.11	363.286	279.381	238.929	153.643
chr1	31150985	31006615	-144370	144370	ENSMUST00000027232	-	protein_coding	Distal	chr1:31150685-31151285	44.2143	77.7143	87.9047	57.8571	67.7143	27.8571	62.356	28.9524	26.05	13.2857	17.2488	14.6429	19.8571	19.8571	8.42386	6.14286	8.85714	10.7143	3.71429	11.0667	4.5	2065.57	2519.34	3099.74	2374.59	2093.09	2064.57	2136.58	454.719	1042.59	526.375	394.875	422.458	416.25	272.371	2036.12	334.052	478.071	460.889	336.639
chr1	31151779	31006615	-145164	145164	ENSMUST00000027232	-	protein_coding	Distal	chr1:31151479-31152079	347	399.429	621.566	320.429	389.446	258.583	367	58.4857	69.1429	62.2143	44.2857	47.8774	56.5714	56.4571	5.25714	1.07143	4.35714	1.14286	3.71429	4.17857	3.57143	3215.21	3699.41	4576.29	3278.21	3115.88	3150.48	3474	824.934	2154.12	698.625	638.292	540.25	587.5	557.625	3135.56	2314.9	3037.71	2994.1	1702.33
chr1	31153390	31006615	-146775	146775	ENSMUST00000027232	-	protein_coding	Distal	chr1:31153090-31153690	822.776	706.19	1461.29	721.929	907.571	701.679	732.536	71.6286	80.25	74.1429	45.2857	65.5476	73.3571	64.6333	2.17143	2.65114	4.35714	2.68329	3.71429	4.17857	3.57143	2621.43	3067.06	3299.29	2630.79	2524.34	2703.14	2904.43	2433.98	2684.36	1763.47	2189	2480.75	2108.18	2791	2775.54	2543.57	2930.34	2744.59	1989.83
chr1	31210120	31006615	-203505	203505	ENSMUST00000027232	-	protein_coding	Distal	chr1:31209820-31210420	28.2857	62.9584	44.75	36.4286	28.8571	42	38.9286	1.18329	11.5953	1.32143	4.95229	4.64286	2.74757	2.57143	1.14286	1.07143	1.71429	2.68329	2.59529	2.71429	1.32143	269.493	294.898	355.273	267.571	243.643	234.312	227.381	210.375	264.031	297.5	306.504	250.207	189.062	183.98	282.5	86.7619	108.214	138.905	104.429
chr1	31210930	31006615	-204315	204315	ENSMUST00000027232	-	protein_coding	Distal	chr1:31210630-31211230	10.9416	9	10.0476	9	12	6.5	5.96307	1.18329	10.2857	1.32143	8.85714	6.57143	4.71429	4.71429	0.142857	1.07143	3.52857	3.57143	5.14286	2.71429	3.57143	311.159	302.159	393.348	307.459	254	237.571	246.286	542.25	914.125	535.25	546.406	447.083	451.87	573.125	1510.44	47.1167	68.2143	51.3131	47.9429
chr1	33099365	33726688	-627323	627323	ENSMUST00000051203	+	protein_coding	Distal	chr1:33099065-33099665	13.5714	15	18.7524	22.7476	23.2857	17.8571	20.1429	6.42857	10.2857	6.57143	10.6619	5.85714	7.42857	8.67736	2.17143	2.65114	2.57143	4.37386	5.14286	2.71429	3.57143	221.357	200.762	166.419	182.782	209.069	196.3	164.643	696.925	790.625	411.875	623.271	568.308	554.208	654.625	634.25	56.4286	77	61.8167	67.6667
chr1	33153964	33726688	-572724	572724	ENSMUST00000051203	+	protein_coding	Distal	chr1:33153664-33154264	33.7143	27.7143	33.7143	39.2929	52.4452	49	54.1345	3.13571	2.28571	1.32143	4.07143	5.85714	3.71429	5.80957	6.16671	6.14286	4.35714	2.68329	2.59529	8.85714	7	534.132	497.214	417	613.35	540.876	592.714	616.795	560.5	574.25	360.752	522.375	547	399.042	481	569.265	257.286	158.264	118.429	153.643
chr1	33271305	33726688	-455383	455383	ENSMUST00000051203	+	protein_coding	Distal	chr1:33271005-33271605	22.4286	65.7143	46.1429	43.2857	39.6011	51.8571	44.081	6.42857	4.80957	8.85714	17.2488	9.98329	18	10.7143	12.4286	4.35714	4.35714	3.57143	8.57143	4.17857	2.57143	1105.79	1008.41	999.583	1167.07	952.857	1048.62	892.695	757.125	948.5	623.25	838.125	783.875	736.146	736	414.875	95.1429	88.7953	83.0357	64.7143
chr1	33294305	33726688	-432383	432383	ENSMUST00000051203	+	protein_coding	Distal	chr1:33294005-33294605	25.8298	53	18.7524	33.7143	28.8571	15	26.5714	3.13571	6.42857	3.42857	11.4761	11.6047	6.42857	4.71429	8.42386	8.34514	5.22614	7.85943	3.71429	4.17857	1.32143	106.583	112.857	108.524	148.143	126.929	111	104.182	204.25	176.125	166.167	181	229	230.718	178.75	98.2709	55.1274	83	92.3571	89.1429
chr1	33579181	33726688	-147507	147507	ENSMUST00000051203	+	protein_coding	Distal	chr1:33578881-33579481	91.9286	298.143	276.286	192.286	136.511	340.036	188.705	10.7143	6.42857	12.5594	21.4286	11.1904	9.85714	3.49286	29.1286	37.7667	28.8167	23.5	15.6	20.7143	19.0833	53.8571	90	131.643	157.592	218.571	150.286	168.399	263.875	17.777	189.158	113.846	186.75	76.7542	460.125	15.2917	15.9904	24.4655	15.1951	15.2737
chr1	33687968	33726688	-38720	38720	ENSMUST00000051203	+	protein_coding	Distal	chr1:33687668-33688268	55	79.3834	106.431	77.5714	99	138.5	66.4286	7.85714	7.64286	9.85714	14.6964	9.28571	9.03571	9.64286	110.91	168.638	120.636	105.486	92.981	108.957	109.239	107.663	101.421	126.877	106.654	151.56	112.05	136.143	129	25.3052	63.6104	84.6729	107.256	93.6052	180.461	19.5291	17.7559	13.1333	9.89771	8.519
chr1	33726642	33726688	-46	46	ENSMUST00000051203	+	protein_coding	TSS	chr1:33726342-33726942	555.857	405.857	362.857	777.143	596.613	518.929	642.833	798.857	804.429	792.571	795.333	773.571	839.571	802.012	6.16671	6.80121	4.35714	4.37386	5.14286	7.71429	1.32143	844.05	758.931	673.143	778.571	816.129	794.72	738.857	346.75	344.755	379.625	492.625	455.293	413	360.875	292.21	1795.37	1366.46	1087.1	1497.86
chr1	33727180	33726688	492	492	ENSMUST00000051203	+	protein_coding	TSS	chr1:33726880-33727480	157.112	148.714	163.333	228.31	167.036	161.571	251	787.571	793.796	788.014	789.809	764.143	830.195	792.274	1.14286	3.57143	2.57143	3.57143	5.14286	4.17857	1.32143	844.05	747.929	659.857	767.429	799.702	777.714	717.943	337.75	235	402.75	440.058	406.875	395.413	328.5	187.438	291.643	290.905	262.782	265.874
chr1	33776837	33776754	83	83	ENSMUST00000138024	+	nonsense_mediated_decay	TSS	chr1:33776537-33777137	586.286	439.951	468.429	709.645	497.071	430.714	612.857	591.733	542.571	549.982	566.714	580.571	515.429	645.143	6.16671	2.65114	1	5.21429	3.71429	4.17857	2.57143	822.237	653.507	441.643	938.333	820.933	659.557	607.721	787	416.367	876.151	930.375	945.75	958.187	1022.75	296.375	167.857	169.452	118.429	280.682
chr1	33791142	33791376	-234	234	ENSMUST00000150593	+	processed_transcript	TSS	chr1:33790842-33791442	177.143	239.805	163.333	195.703	298.798	234.232	208.579	92.0714	93.1786	107.286	62.6797	50.2857	84.5239	97.3214	41.8857	25.2857	20	29.6989	30.7619	31.012	30.8857	1759.64	1763.1	1531.41	1361	1612.43	1588.21	1560.14	1278.19	1475.62	1036.89	1340.62	1250.25	1202.62	1176.12	1466.85	671.143	432.857	450	377.133
chr1	33796230	33794982	1248	1248	ENSMUST00000132066	+	processed_transcript	Proximal	chr1:33795930-33796530	100.571	145.286	57.1429	123.429	112.415	91.8571	92.1404	7.85714	7.64286	7.75243	14.6964	10.7143	6.42857	15.2333	217.143	214.202	200.469	184.143	193.421	203.333	195.376	154.629	137.676	164.493	144.04	156.714	150.286	186.214	209.15	115.518	276.25	204.25	206.25	159.156	317.562	137.106	226.413	201.286	217.464	138.233
chr1	33811208	33814639	3431	3431	ENSMUST00000044691	-	protein_coding	Proximal	chr1:33810908-33811508	120.429	106.643	106.431	97.7143	76.1429	84.8036	98.975	39.2094	36.4286	22.4286	35.0714	40.6369	26	35.1429	14.5714	14.1261	17.1429	7.85943	13.4286	13.4286	14.7167	439.437	521.693	420.714	421.726	395.532	404.676	429.681	267.625	296.035	286.051	301.25	295.792	249.125	302.646	113.353	95.5	87.7143	98.194	184
chr1	33812113	33814639	2526	2526	ENSMUST00000044691	-	protein_coding	Proximal	chr1:33811813-33812413	125.429	171.188	145.286	117.714	93.2857	111.033	106.571	25	26.05	19.9286	23.2739	24.4286	19.8571	23.9643	13.5239	9.88571	5.22614	7.85943	8.57143	5.24286	8.14286	409.151	441.03	361.14	338.769	313.452	330.068	354.47	1242.88	1348.44	912.5	1209.25	1047	1120.58	1600.56	986.51	124.04	138.904	151.383	174.286
chr1	33814004	33814639	635	635	ENSMUST00000044691	-	protein_coding	TSS	chr1:33813704-33814304	62.5714	53	73.0309	61	55.8571	58.8893	73.4286	417.482	459.806	414.332	429.381	452.537	391.643	490.893	6.16671	3.57143	5.22614	7	6.14286	9.89286	3.57143	934.784	848.195	591.781	959.142	852	814.024	768.552	248.125	221.625	217.312	264.281	179.292	183.49	199.375	156.5	124.04	146.571	149.501	121.464
chr1	33814647	33814639	-8	8	ENSMUST00000044691	-	protein_coding	TSS	chr1:33814347-33814947	584.571	678.143	478.619	529.752	394.4	384.857	586.286	421.752	459.806	415.452	436.613	452.537	396.68	487.786	6.16671	6.14286	5.22614	9.76186	5.14286	11.0667	11.4286	947.743	842.286	609.176	947.219	856.429	825.429	789.5	437.908	309.438	431.496	453.877	516.115	537.943	509.625	106.688	169.214	132.714	110.171	142.856
chr1	33871365	33871414	49	49	ENSMUST00000044455	-	protein_coding	TSS	chr1:33871065-33871665	1155.57	1111	1008.57	1224.14	796.571	897.025	1326.14	742.429	736.424	747.524	810.25	906.143	752.143	781.671	9.52857	11.5024	10.7143	10.7143	13.4286	7.71429	9.12736	1915.29	1742.2	1070.57	1252.25	1367.92	1250	1286.19	878.125	510	1153.88	767.875	1008.25	1188.59	1303.5	347.875	332.857	373.886	326.6	483.893
chr1	33996828	34038347	41519	41519	ENSMUST00000122557	-	snRNA	Distal	chr1:33996528-33997128	31.5	70.3024	55.7143	47.2857	49.8726	37.8571	51.8571	4.71429	8.85714	14.5	6.83329	11.6047	9.85714	6.57143	10.6	10.7143	10.7143	16.0976	9.72143	11.0667	8.14286	95.4226	96.2595	73.7988	111.958	107.571	119.857	123.143	316.125	145.433	281.625	247	349.613	302.875	464.75	79.5	61.8666	48.1881	118.429	56.4286
chr1	34068162	34068670	-508	508	ENSMUST00000097786	+	protein_coding	TSS	chr1:34067862-34068462	139.076	171.188	134.571	115.429	120.367	130.299	190.571	325.75	282.714	249.786	238.356	268.143	250.229	337.738	5.25714	10.7143	3.52857	7.85943	7.28571	2.71429	2.57143	209.917	170.19	137.714	182.782	203.03	189.571	193.095	124.213	93.2064	238.875	210.375	185.667	206.767	213.947	54.375	86.4024	70.5714	60.3119	65.7143
chr1	34118161	34068670	49491	49491	ENSMUST00000097786	+	protein_coding	Distal	chr1:34117861-34118461	36.5857	60.9333	34.6	30.9214	22.0167	20.131	19.7286	10.7143	16.8214	8.85714	9.74286	8.64286	9.85714	8.67736	8.42386	7.68086	4.35714	4.37386	2.59529	4.17857	3.57143	103.179	149.598	91.0322	106.562	99.1	94.6	112	180.358	61.6	162.592	180.521	185.925	173.867	163.921	95.1562	79.8464	78.2166	47.2321	54.281
chr1	34160727	34068670	92057	92057	ENSMUST00000097786	+	protein_coding	Distal	chr1:34160427-34161027	39.5	29.8571	38	22.7476	24.5714	26.5714	47.2857	21.4357	22.3214	15.4916	14.6964	13.2143	18	28.2429	7.28571	6.14286	7.02857	4.37386	5.14286	5.24286	3.57143	253.819	250.005	167.5	149.286	225	222.314	289.568	524.983	539.281	442.25	529.75	505.25	556.375	607.625	362.812	89.181	98.7143	146.571	90
chr1	34178229	34068670	109559	109559	ENSMUST00000097786	+	protein_coding	Distal	chr1:34177929-34178529	176.571	162.664	89.1429	180.048	212	157.167	179.176	337.286	369.69	361.064	372.107	416.982	403.298	400.333	16.8571	13.2904	10.7143	7	9.72143	7.71429	7	1075.36	1156.17	937.179	795	1077.18	988.94	1033.12	589.844	511.084	688.293	639.5	705.062	612.75	527.013	446.71	229.746	157.167	216.143	288.5
chr1	34179943	34068670	111273	111273	ENSMUST00000097786	+	protein_coding	Distal	chr1:34179643-34180243	23.4714	33.7143	28.8571	24.7143	23.2857	20.9333	29.7143	27.5833	20.7857	19.9286	29	24.4286	22.4286	30.7976	8.42386	6.80121	10.7143	10.7143	12.238	6.42857	9.12736	536.99	540.981	384.929	328.183	366.571	419.845	473.286	510	780.062	545.875	439.135	515.292	497.625	738.221	264.75	87.5714	81.8571	71.8571	82
chr1	34224566	34068670	155896	155896	ENSMUST00000097786	+	protein_coding	Distal	chr1:34224266-34224866	28.2857	61.5714	55.7143	31.5143	30.8571	23.5714	31.5714	9.28571	4.80957	2.53571	10.6619	9.98329	10.75	11.0071	41.2	42.1429	41.2739	30.6119	47.619	34.2857	46.3619	192.679	89.6953	88.6357	88.5714	110.414	121.324	124.986	214.125	247.531	254.745	288.875	312.822	373.688	298.104	129.457	85.1071	75.1429	113.461	93.0917
chr1	34287394	34490044	202650	202650	ENSMUST00000175111	-	miRNA	Distal	chr1:34287094-34287694	110.25	119.857	191.069	147.202	126.429	225.387	143	12.1429	11.5953	9.85714	19.2261	11.9619	11.7143	6.57143	89.6154	110.667	56.9286	46.4047	67.1429	75.9166	83.8691	88.5714	80.8571	119.117	112.857	160.771	117.429	86.6714	221.146	37.4781	181.802	183.062	161.191	149.419	255.625	31.7156	12.0761	3.00243	6.56914	0.0571429
chr1	34293403	34490044	196641	196641	ENSMUST00000175111	-	miRNA	Distal	chr1:34293103-34293703	1440	1741.36	1677.79	2007.71	1532.05	1115.14	1390.86	363.429	350.714	441.31	562.429	419.5	353.476	379	15.725	8.34514	13.4286	7	13.4286	15.5	9.12736	2378.48	2549.19	2158.57	2107.62	1856.85	1787.26	1586	1480.46	1055.69	1428.67	1476.38	1727.47	1658.12	1571.88	599.25	614.667	721.742	698.476	980.029
chr1	34294639	34490044	195405	195405	ENSMUST00000175111	-	miRNA	Distal	chr1:34294339-34294939	566	686.143	845.214	696.286	578.929	544.714	309.936	546.648	536	658	730.107	613.055	536	485.143	17.8607	16.5	23.7714	14.3571	18.0441	23.7143	22.5357	3190.35	3737.88	3900.5	3669.64	2879.96	2858.99	2785.3	2333.36	2758.75	2324.01	2198.75	1923.5	1608.75	2126.38	2306.25	1197.12	1196.13	1329.04	1546.71
chr1	34296761	34490044	193283	193283	ENSMUST00000175111	-	miRNA	Distal	chr1:34296461-34297061	65.5714	47.2857	54.2143	51.8571	42	26.5714	60.1429	66.7619	91.969	131.068	109.143	66.6429	69.5261	58.7143	27	21.7143	36.4286	34.2143	20.2536	28.9286	35.2857	539.271	599.637	626.214	503.814	445.71	450.429	387.975	168.688	393.693	247.875	187.875	187.53	193.312	149.938	287.5	203.961	178.16	149.501	225.661
chr1	34309252	34490044	180792	180792	ENSMUST00000175111	-	miRNA	Distal	chr1:34308952-34309552	108	68.7143	114.386	91.4	62.4286	72.4286	77.5714	3.78571	4.80957	12.1429	10.6619	8.92857	13.2143	6.57143	298.629	280.012	288.643	262.571	258.909	236.018	231.143	434.595	540.286	489.976	307.083	374.964	355.012	406.857	314.75	328.5	358.75	268.525	359	268.75	411.417	223.5	220.643	261.457	197	222.444
chr1	34367864	34490044	122180	122180	ENSMUST00000175111	-	miRNA	Distal	chr1:34367564-34368164	57.1429	51.4476	74.6095	39.2929	46	43.2857	62.356	7.07386	13.0714	14.5	8.85714	8.64286	9.03571	15.2333	14.2143	7.68086	16.7857	5.21429	12.238	13.4286	10.3619	234.036	181.119	127.148	181.714	134.633	159.955	157.964	207.875	220.025	218.625	219.875	239.75	153.144	315.625	272.375	130.857	115.216	214.571	167.486
chr1	34444862	34490044	45182	45182	ENSMUST00000175111	-	miRNA	Distal	chr1:34444562-34445162	61.1429	50.1429	30.1916	26.5714	47.8571	29.3143	34.7	20.0881	16.8214	22.4286	15.5881	17.2857	10.75	7.70714	8.42386	11.5024	3.52857	7.85943	9.72143	2.71429	7	945.483	1151.48	1061.06	764.219	691.612	728.2	944	757.125	1648.81	944.75	666.75	569.25	755.173	977.938	873	76.1	56.4333	136.143	67.6667
chr1	34456660	34490044	33384	33384	ENSMUST00000175111	-	miRNA	Distal	chr1:34456360-34456960	53.1904	44.7464	31.4286	28.5953	21.7143	26.5714	35.5714	18.9298	13.5714	16.5	11	10.3143	8.05243	12.4286	6.16671	8.02857	7.431	6.45714	10.3333	9.55957	12.4286	271.571	484.25	254.426	172.038	156.714	148.627	203.35	417.5	697.625	396.125	340.858	375.413	377.625	555.375	495.625	76.1	69.4094	69.0429	98.0119
chr1	34472512	34490044	17532	17532	ENSMUST00000175111	-	miRNA	Distal	chr1:34472212-34472812	11.8571	35.7619	23.5714	24.7143	12.7143	17.8571	19.2261	1.18329	4.80957	2.53571	6.83329	2.369	3.71429	2.57143	5.25714	3.57143	7.96186	7.85943	2.59529	6.42857	8.14286	123.02	126.929	86.6857	94.0179	93.0167	76.0143	70.0607	127.731	256.688	155.958	115.702	127.125	186.75	175.375	183.5	58.0096	53.6833	53.0024	54.8226
chr1	34491799	34490044	-1755	1755	ENSMUST00000175111	-	miRNA	Proximal	chr1:34491499-34492099	461.429	515.786	399.143	551.434	664.167	486.871	467.071	207.795	219.619	222.226	171.762	166.457	181.357	194.919	8.42386	6.14286	4.35714	6.14286	7.28571	11.0667	11.4286	500.588	409.204	334.321	280.532	331.607	349.362	402.248	555.188	508.688	683.635	506.688	486.125	485.25	433.471	984.75	924.857	609.752	781.812	1468.64
chr1	34496426	34496517	91	91	ENSMUST00000042493	-	protein_coding	TSS	chr1:34496126-34496726	1268.86	1047.86	1168.54	1341.86	1296.79	1228.21	1151.71	1089.71	1097.13	1068.79	1196.64	1154.21	1071.36	1051.19	7.28571	6.80121	4.95714	9.28571	1.48329	8.85714	2.57143	1598.86	1527.64	1750.21	1764	1623.78	1650.71	1590.67	3380.62	3143.39	3470.33	3138.38	2983.5	3151.5	3500.93	4638.5	1717.71	1739.13	2166.81	2557.78
chr1	34516546	34516591	-45	45	ENSMUST00000027302	+	protein_coding	TSS	chr1:34516246-34516846	114.592	173	191.069	178.095	111.619	97.2857	183.714	354.714	311.143	332.571	373.56	331.571	351.905	389.743	10.6	6.80121	4.35714	10.7143	6.14286	4.17857	10.3619	370.571	230.143	205	287.389	278.571	257.624	306.874	789.5	503.625	1042.27	759.256	775.755	623.25	1068.75	393.403	125.929	122.445	126.486	141.981
chr1	34529806	34516591	13215	13215	ENSMUST00000027302	+	protein_coding	Distal	chr1:34529506-34530106	281.286	227.357	215.5	184.495	150.714	271.577	293.048	359.869	374.399	264.571	240.571	227.957	253.537	343.31	9.52857	22.7143	9.76186	18.0179	12.238	11.0667	5.92614	643.126	525.376	446.25	443.319	559.92	717.452	777.129	183.265	114.575	225.625	187.875	225.625	297.875	215.75	50.5834	124.04	147.714	138.905	106.19
chr1	34542833	34516591	26242	26242	ENSMUST00000027302	+	protein_coding	Distal	chr1:34542533-34543133	51.1429	88.9393	81.4167	65.619	61.1429	57.4357	83.2857	52.6904	57.4286	28.1714	38.3464	29	38.3571	47.6464	14.5714	7.68086	7.96186	11.5	3.71429	4.17857	7	307.874	308.06	170.23	184.951	201.959	228.857	260.105	120.125	161.531	187.375	154.525	233.044	211.583	192.479	92.6875	100.313	123.481	107.169	103.342
chr1	34899897	34899895	-2	2	ENSMUST00000170092	-	protein_coding	TSS	chr1:34899597-34900197	823.429	561.429	552.571	1101.71	798.143	612.857	1103.5	601.929	586.571	595	544.714	544.714	592.857	596.94	7.28571	2.65114	8.85714	5.21429	3.71429	4.17857	4.5	1788.36	1457.64	1200.43	1314.4	1448.71	1341	1339.86	540.25	569.825	663.974	469.5	1356.25	931.125	485.535	767.875	967.381	794.821	929	1055.04
chr1	34906851	34906837	14	14	ENSMUST00000027297	+	protein_coding	TSS	chr1:34906551-34907151	817.988	647.5	735.19	791.929	687.588	815	848.648	450.286	431.286	413.243	394.714	323.638	409.024	421.166	9.52857	4.35714	8.85714	7.85943	7.28571	2.71429	4.5	991.748	876.738	598.798	716.045	759.171	782.864	887.862	657.625	344.755	707.875	629.75	728.375	625.5	548.875	352.5	451.286	556.937	474.131	966.5
chr1	35823280	36125245	-301965	301965	ENSMUST00000088174	+	protein_coding	Distal	chr1:35822980-35823580	35.0714	44.069	48.119	33.8202	28.4929	27.5119	53.0643	4.71429	7.64286	3.42857	3.28571	9.28571	9.03571	10.7143	7.28571	9.88571	6.14286	16.0976	5.14286	4.17857	4.5	164.664	169.974	233.948	224.726	234.812	252.755	207.255	363.781	182.312	349.031	295.456	360.719	309.844	404.104	152.062	99.3857	99.7714	107.169	96.6
chr1	35937823	36125245	-187422	187422	ENSMUST00000088174	+	protein_coding	Distal	chr1:35937523-35938123	38.5953	67.8929	44.75	43.2857	36.8096	54.7143	33.7143	1.18329	8.85714	6.08329	13.5476	13.2143	6.6	12.9571	4.28571	8.34514	12.4047	5.21429	8.57143	4.17857	2.57143	234.025	242.655	213.017	325.036	294.246	233.933	223.701	261.723	349.25	300.25	346.542	308.507	249.125	347.5	220.375	86.6214	59.6643	69.4094	87.6167
chr1	35983165	36125245	-142080	142080	ENSMUST00000088174	+	protein_coding	Distal	chr1:35982865-35983465	44.2143	84	63.6429	47.2857	39.2857	39.2857	67.4941	9.28571	15.5	7.75243	6.83329	9.98329	10.75	14.2976	10.6	9.07143	2.57143	3.57143	2.59529	8.85714	4.5	556.589	612.144	530.538	681.714	514.622	508.263	484.423	1331.75	1310.44	811.792	591.212	928.75	751.042	1202.62	423.125	111.855	76.1059	115.083	55.381
chr1	35990563	36125245	-134682	134682	ENSMUST00000088174	+	protein_coding	Distal	chr1:35990263-35990863	38	53	35.3452	39.2929	57.1429	32.4286	55	6.42857	6.42857	6.57143	8.85714	11.6047	10.75	4.71429	10.6	4.35714	8.85714	11.5	1.48329	5.24286	2.57143	145.071	97.4714	100.563	87.4286	122	131.405	138.857	623.25	482.375	566.458	195.338	578.625	438.625	478.625	166.13	83	70.5714	92.3571	77
chr1	36087422	36125245	-37823	37823	ENSMUST00000088174	+	protein_coding	Distal	chr1:36087122-36087722	64.8238	62.9584	81.4167	59.8571	61.1429	76.4643	114.714	3.13571	11.5953	9.85714	14.0298	13.9286	6.42857	11.5714	12.4286	14.6833	10.7143	14.619	14.5286	13.4286	5.92614	173.267	179.998	217.108	223.043	190.5	203.857	209.169	263.875	189.25	320.625	269.698	352.625	273.625	356.854	72	89.181	77	60.3119	78.0476
chr1	36121927	36125245	-3318	3318	ENSMUST00000088174	+	protein_coding	Proximal	chr1:36121627-36122227	107.286	118.237	80	101.714	80.0548	87.5714	114.714	84.1429	85.4691	67.9571	63.6131	66.6429	72.469	77.7143	4.28571	10.7143	8.85714	10.7143	15.6	9.89286	7	1692.66	1810.79	1489.87	1444.14	1610.9	1608.36	1695.55	498.625	377.75	461	351	336	427.979	369.854	555.25	398.332	281.571	294.679	233.143
chr1	36123228	36125245	-2017	2017	ENSMUST00000088174	+	protein_coding	Proximal	chr1:36122928-36123528	186.071	231	228.571	255.6	294.227	215.429	185.171	63.0702	60	56.4286	45.719	49.2857	60.8857	63.0619	6.16671	6.14286	4.35714	3.57143	7.28571	4.17857	8.14286	2649.66	3032.46	2810.06	2734.94	2907.51	3017.86	3002.86	3024.77	2864.12	1980.91	2405.34	2605.59	2621.02	3025.09	1682.5	1018.45	786.476	738.381	852.286
chr1	36124962	36125245	-283	283	ENSMUST00000088174	+	protein_coding	TSS	chr1:36124662-36125262	1341.14	1462	1278.29	1553.14	1758.93	1069.08	1562.45	831.071	819.602	796.429	710.286	798.833	743.143	726.429	6.16671	2.65114	2.57143	6.14286	2.59529	4.17857	4.5	4157.71	4872.32	4370.3	4203.17	4678	4622.43	4470.37	3382.53	2868.06	2835.91	3176.12	3651	3749.69	3031.75	1764.5	1998.33	1998.99	2193.49	1669.72
chr1	36126330	36125245	1085	1085	ENSMUST00000088174	+	protein_coding	Proximal	chr1:36126030-36126630	1054.08	1519.79	1539.43	876.143	1084.14	1139.07	1092.21	1577.06	1672.82	1726.71	1746.24	1766.05	1684.93	1653.85	23.031	28.8929	24.8036	27.9596	19.0809	21.7143	23.5761	6125.71	7825.57	7509.43	6275.46	6701.14	6836	6984.14	1061.12	1070.69	1283.25	1079.24	1249.16	1079.25	1170.35	695.375	2078.63	2684.63	2351.46	1666.2
chr1	36127327	36125245	2082	2082	ENSMUST00000088174	+	protein_coding	Proximal	chr1:36127027-36127627	565.25	719.571	876.036	445.429	382.571	515.857	560.571	814.571	869.429	1038.71	1106.68	1017.36	1023	936.399	49.0476	67.4094	56.5833	54.3333	40.9333	44.4047	41.9286	4403.83	5464.19	6051.67	4502.84	4751.64	4910.13	5243.03	757.125	679.83	1234.5	852.125	858.942	680.75	899.5	540.477	1307.43	1356.29	968.157	876.619
chr1	36128359	36125245	3114	3114	ENSMUST00000088174	+	protein_coding	Proximal	chr1:36128059-36128659	379.714	564.399	605.821	329.429	314.755	344.286	382.333	393	363.288	509.714	493.429	486.431	483.5	403.554	99.2857	100.189	86.8929	79.6476	76.1214	70.8571	69.7143	3446.86	3935.72	4818.11	3358.76	3394.97	3361.14	3532.46	639.875	700.224	707.375	672.281	551.5	548.25	553.362	536.5	1329.36	1227.46	1062.61	1124.99
chr1	36129892	36125245	4647	4647	ENSMUST00000088174	+	protein_coding	Proximal	chr1:36129592-36130192	563.429	579.143	745.411	630.429	578.929	478.143	584.714	152	157.593	198	250.619	250.619	225.607	188.857	67.5714	50.3952	47.4047	56.1904	54.2904	45.381	37.4286	4206.74	5001.79	5344	4143.12	3940.01	3928.89	4399.14	1629	2063.69	1766.75	1670.06	1584.13	1295.54	1375.62	1770.88	2040.53	1717.64	1684.9	1834.57
chr1	36130577	36125245	5332	5332	ENSMUST00000088174	+	protein_coding	Proximal	chr1:36130277-36130877	735.429	802.786	1175.71	699.024	750.938	763.857	655.429	137.864	140.542	170.786	225.607	239.457	205.643	162.231	54.6	61.4654	48.381	58.7143	50.1429	51.9096	38.5714	4524.89	5686.4	6300.63	4961.09	4602.01	4610.5	5285.99	1338.27	1271.12	1590.25	1317.47	1335.38	1279.38	1236	1009.25	1824.18	1960.22	1852.97	1674.57
chr1	36132048	36125245	6803	6803	ENSMUST00000088174	+	protein_coding	Proximal	chr1:36131748-36132348	954.857	1158.07	1472.14	1024.74	1241.14	928.571	814.618	85.2857	101.639	143.726	138.779	133.071	118.676	90.7511	67.8857	79.35	61.5476	61.4286	72.8571	64.8857	51.7786	4686.49	6063.14	6775.93	5276.75	5018.23	4989.29	5757.25	1780.38	3158.62	1579.44	1432.25	1508.88	1599.03	1652.06	1694.06	3263.95	3517.57	3226.46	3112.75
chr1	36134406	36125245	9161	9161	ENSMUST00000088174	+	protein_coding	Proximal	chr1:36134106-36134706	224.393	150.544	247.19	190.188	164.624	221.143	164.302	21.4357	29.8702	28.1714	23.2739	31.675	22.4286	25.75	149.571	146.571	152.952	133.109	136.612	145.264	151.643	1945.71	2639.39	2978.74	2007.36	1843.95	1823.09	2153.01	234.008	274.255	323.953	232.375	229.919	263.021	311.375	186.062	765.798	769.676	824.708	729.286
chr1	36135141	36125245	9896	9896	ENSMUST00000088174	+	protein_coding	Proximal	chr1:36134841-36135441	265.28	253.792	360.623	230.071	201.143	214	200.033	17.4441	24.8571	23.4547	17.2488	24.4286	16.4047	22.4286	141.762	147.5	148.571	131.405	132.119	143.143	157.418	1458.34	2091	2379.6	1598.38	1488.14	1394	1696.5	226.483	212.625	287.441	232.375	225.625	200.125	259.945	138.531	841.514	815.926	848.532	728.19
chr1	36136671	36125245	11426	11426	ENSMUST00000088174	+	protein_coding	Distal	chr1:36136371-36136971	261.429	359.848	408.089	315.714	222.857	288.571	273.286	16.3167	22.3214	19	12.4047	19	14.5714	8.67736	180.148	172.595	167.19	166.757	170.542	147.643	142.143	816.338	1363.43	1405.2	999.559	958	944	1242.93	603.625	597.5	421.625	240	357	353.625	394.125	204.25	971.643	908.563	930.429	843.5
chr1	36139259	36125245	14014	14014	ENSMUST00000088174	+	protein_coding	Distal	chr1:36138959-36139559	266.857	296.417	415.286	346.286	286.429	353.988	325.357	13.3214	10.2857	19	15.5881	19	19	18	206.821	246.143	233.814	252.048	180.743	199.383	194.429	875.286	814.429	1007.86	900.762	959.326	859.437	1005.89	295.303	203.573	341.625	283.375	283.625	231.625	358.75	134.899	984.143	915.5	897.314	973.589
chr1	36140449	36125245	15204	15204	ENSMUST00000088174	+	protein_coding	Distal	chr1:36140149-36140749	370.181	411.6	540.857	384.857	407.514	427.429	431.731	9.28571	13.0714	16.5	18	18.0357	17.1429	12.4286	232.36	269.619	266.064	264.286	230.905	234.657	230.524	633.632	605.614	730.14	649.174	766.643	624.83	747.967	198.125	146.5	267.625	199.125	262.688	253.25	234.25	112.5	1087.8	947.667	867.083	1103.59
chr1	36145328	36125245	20083	20083	ENSMUST00000088174	+	protein_coding	Distal	chr1:36145028-36145628	291.405	373	426.829	255.143	282.571	288.571	324.143	7.85714	15.5	23.4547	16.4286	19	17.1429	22.4286	103.643	128.857	102.69	140.157	132.119	96.9286	131.286	884.129	964.636	1195.48	864.286	1013.25	965.786	1034.77	243	200.875	247.225	247	244.852	203.51	240.278	138.531	865.594	908.563	849.609	881.041
chr1	36146225	36125245	20980	20980	ENSMUST00000088174	+	protein_coding	Distal	chr1:36145925-36146525	370.181	381	636.714	379.079	384.857	461.429	386.631	6.42857	11.5953	19.9286	16.4286	16.4286	18	25.75	153.81	205.5	128.786	197.679	157.608	143.143	168.276	907.107	1133.81	1292.84	861.143	1101.57	1013.14	1062.71	400.125	198.125	375.375	257.375	291.635	192.619	264	99.0584	831.571	877.857	843.929	904.831
chr1	36147133	36125245	21888	21888	ENSMUST00000088174	+	protein_coding	Distal	chr1:36146833-36147433	289.94	323.757	452.714	330.458	274.043	282.958	294.798	10.7143	16.8214	15.4916	18	20.7857	16.4047	23.2857	178.389	237.619	150.82	192.462	163.214	148.708	172.714	650.895	944	1185.43	782.101	981.302	882.714	976.286	210.375	168.75	331.625	167	154.062	203.51	236.5	166.13	782.151	887.902	761.42	857.958
chr1	36147798	36125245	22553	22553	ENSMUST00000088174	+	protein_coding	Distal	chr1:36147498-36148098	332.753	329	504.286	347.571	291.321	383.976	354.213	10.7143	14.2857	14.5	14.0298	13.9286	16.4047	18.9047	169.481	203.571	146.571	166.757	156.429	140.857	128.857	516.421	770.391	996.714	624.343	758.857	672.064	774.976	205.25	143	272.155	205.125	216.681	217.5	195.875	143.875	852.893	830.457	687.036	784.743
chr1	36150740	36125245	25495	25495	ENSMUST00000088174	+	protein_coding	Distal	chr1:36150440-36151040	205	180.071	324.024	176	197.429	219.857	251	7.85714	14.2857	17.9691	20.5714	13.2143	9.03571	9.64286	152.805	130.619	139.49	165.171	144.312	155.383	143.33	903.894	1655.76	1628.01	885.796	800.571	734.429	1016.43	626.75	752.562	744.75	338.604	485.125	347.409	583.688	261.5	733.005	874.464	747.107	865.574
chr1	36155467	36125245	30222	30222	ENSMUST00000088174	+	protein_coding	Distal	chr1:36155167-36155767	310.857	268.893	411.452	305.286	265.426	351.571	265.857	20.0881	11.5953	13.2857	13.2714	19.5178	9.85714	13.2857	173.802	205.5	173.424	204.095	177.336	159.1	152.869	590.714	883.643	1011.17	703.714	658.957	693.719	871.649	245.76	233.5	282.5	197.17	210.375	160.875	166.5	127.875	690.143	812.687	652.809	832.814
chr1	36158667	36125245	33422	33422	ENSMUST00000088174	+	protein_coding	Distal	chr1:36158367-36158967	212.571	210.277	281.429	179.143	167.464	152.714	205.633	4.71429	13.0714	9.85714	11.4761	13.9286	13.4739	13.2857	129.731	114.671	144.333	148.833	125	127.611	126.871	631.376	972.393	890.929	599.548	592.445	624.83	882.899	261.125	616.271	313.875	335.625	265.81	307.875	306.875	397	860.643	833.5	781.424	884.631
chr1	36160703	36125245	35458	35458	ENSMUST00000088174	+	protein_coding	Distal	chr1:36160403-36161003	389.483	390.143	551.107	401.429	350	652.243	489.004	13.3214	16.8214	14.5	14.6964	10.7143	9.85714	12.4286	427.786	453.306	371.786	436.595	411.029	417.581	408.655	200.144	218.988	333.286	252.857	248.714	317.411	329.949	349.633	111.25	222.261	144.346	244.852	189.062	536.097	88.4906	715.594	710.5	657.881	663.354
chr1	36167044	36125245	41799	41799	ENSMUST00000088174	+	protein_coding	Distal	chr1:36166744-36167344	61.1429	65.7143	85.2857	28.5953	63.7143	51.8571	38.9286	4.71429	7.64286	9.85714	4.07143	14.6429	13.4739	9.64286	16.8571	24.5012	21.7714	16.0976	13.4286	15.5	15.9024	250.712	309.294	377.042	306.619	290.49	283.786	299.97	457.375	302.812	433	586.625	610.125	413	524.781	285.5	87.5714	107.539	168.571	171.416
chr1	36301061	36301006	-55	55	ENSMUST00000174266	-	nonsense_mediated_decay	TSS	chr1:36300761-36301361	815	1179.71	1482.07	1545.29	841.964	1217.14	863.893	761.857	756.605	771.663	848.249	778.786	721.286	689.857	7.28571	3.57143	9.76186	8.85714	6.14286	7.71429	10.3619	1011.79	1608.8	1428.31	1463.38	1206.05	1454.62	1125.01	1462.44	968.846	1898	2308.66	1881.94	1356.25	1389.5	626.938	481.218	578.893	699.685	1302.83
chr1	36309771	36301150	-8621	8621	ENSMUST00000046875	-	protein_coding	Proximal	chr1:36309471-36310071	32.4286	34.8571	28.8571	33.7143	16.5714	25.1429	35.5714	6.42857	6.42857	11.0714	4.07143	13.2143	16.4047	14.2976	10.8857	9.88571	9.76186	9.76186	8.57143	4.17857	9.12736	79.5929	76.588	86.6857	89.5	115.999	102.017	104.182	276.25	327.5	230.375	211.51	240.75	219.125	268.146	270.209	79.8464	95.3238	65.3333	66.7429
chr1	36311977	36301150	-10827	10827	ENSMUST00000046875	-	protein_coding	Distal	chr1:36311677-36312277	91.9286	85.4512	76.0476	103.63	91.8571	93.2857	77.5714	126.048	116.55	127.571	147.571	121.612	125.795	124.012	12.4286	14.1261	15.4571	12.4286	8.57143	9.89286	17.0261	349.252	302.571	323.323	387.858	450.429	389.071	364	415.5	248.25	469.5	592	515.292	464.856	356.854	286.625	146.571	106.643	170.117	180.999
chr1	36327759	36330270	2511	2511	ENSMUST00000056946	-	protein_coding	Proximal	chr1:36327459-36328059	185.027	164.286	104.938	140.143	118.226	133.012	164.302	76.3571	69.1429	56.4286	52.7143	56.5119	65.2191	72.7464	32.3143	32.5191	30.7429	13.4286	23.7619	21.7143	23.5761	832.205	620.145	575.629	648.398	725.857	809.519	800.409	225	74.0625	204.25	221.625	239.75	257.375	254.125	76.9166	200.143	180	165.2	228.214
chr1	36330253	36330270	17	17	ENSMUST00000056946	-	protein_coding	TSS	chr1:36329953-36330553	322.429	202.857	201.495	253	260.548	245.686	298.798	214.024	234.386	199.143	112.01	126.561	188.893	172.857	10.6	8.34514	9.76186	9.76186	8.57143	8.21429	7	1017.79	673.129	652.351	628.049	747.719	884.417	900.357	294	221.625	328.5	197.17	294.906	265.5	358.75	121.878	317.267	375.964	375.286	422.595
chr1	36364759	36364614	145	145	ENSMUST00000115029	+	protein_coding	TSS	chr1:36364459-36365059	4923.5	5202	5538.71	4685.14	4344.79	4716.38	5318.43	544.643	580.457	551.143	488.429	482.833	581.857	492.429	7.28571	8.34514	5.22614	7.85943	8.57143	8.85714	11.4286	1206.68	1106.32	753.786	870.857	891.998	938.286	991.748	812.375	656.75	971.156	578.625	733.625	587.5	700.875	296.375	1244.1	1753.06	1837.58	2633.94
chr1	36413868	36424859	10991	10991	ENSMUST00000115018	-	protein_coding	Distal	chr1:36413568-36414168	179.214	88.9393	133.143	104.571	135.071	134.5	131.508	20.0881	19.6239	27.0261	27.3547	20.7857	25	20.5714	119.462	121.643	155.19	138.558	150.72	146.571	129.968	1620.96	1504.46	1637.02	1205	1434.97	1479.15	1703.8	493.75	787.5	506.124	535.375	495.625	486.125	650.75	680.75	505.836	456.196	362.143	235.207
chr1	36414960	36424859	9899	9899	ENSMUST00000115018	-	protein_coding	Proximal	chr1:36414660-36415260	182.779	180.071	145.286	107.393	129.429	118.974	144.143	12.1429	10.2857	16.5	13.2714	14.6429	14.5714	14.2976	90.2857	122.526	123.812	105.486	129.786	124.214	138.786	1261.52	1171.81	1416.46	1013.14	1233.43	1305.19	1400.09	168.688	75.9375	207.625	154.525	204.056	228.231	244.18	117.714	303	273.011	256.69	244.307
chr1	36425535	36426026	491	491	ENSMUST00000010597	-	protein_coding	TSS	chr1:36425235-36425835	578.143	559.786	684.857	436.429	366.219	355.5	558.429	773.375	769.657	862.5	671.196	646.45	809.286	727.143	17.8607	18.2143	13.4286	8.85714	13.4286	14.4429	12.4286	3108.27	2765.29	2482.36	1996.48	2196.31	2017.33	2178.79	574.375	524.094	702.653	573.125	727.74	806.385	335	431.25	368.042	437.286	289.048	258.362
chr1	36426021	36426026	5	5	ENSMUST00000010597	-	protein_coding	TSS	chr1:36425721-36426321	2366.68	2295.62	2107.11	1791.04	1708.07	1621.43	2412.07	732.619	735.429	815.112	630.693	607.083	757	681.571	8.89286	8.83329	4.76186	3.25943	6.77386	8.85714	9.12736	2770.05	2497.07	2063.47	1754.15	1883.65	1789.46	1886.81	589.844	451.625	1040.37	780	946.875	1012	536.097	795.375	124.739	177.143	88.0714	298.714
chr1	36502148	36502116	-32	32	ENSMUST00000123583	-	nonsense_mediated_decay	TSS	chr1:36501848-36502448	749.6	539.238	639.286	573.143	452.714	543.264	616.024	604.346	617.729	658	572.714	576	602.064	573.571	6.16671	7.68086	6.14286	10.7143	1.48329	7.71429	4.5	933.857	877.143	655.093	731.736	698.092	710.683	742.391	932.5	707	1146.38	954.188	954.125	796.875	728.375	582.125	404.957	486.863	412.911	727.532
chr1	36522758	36528442	-5684	5684	ENSMUST00000045383	+	protein_coding	Proximal	chr1:36522458-36523058	27.5714	7.08571	30.1916	19	32.4286	32.4286	34.7	9.28571	15.5	10.6429	10.6619	9.28571	8.05243	8.67736	5.25714	7.68086	12.2976	16.6714	3.71429	11.619	4.5	256.745	251.381	265.402	236.929	265.626	233.683	296.612	646.229	1023.27	819.836	859.25	733.625	769	888.438	853.286	63.7143	56.4333	136.143	57.4334
chr1	36527079	36528442	-1363	1363	ENSMUST00000045383	+	protein_coding	Proximal	chr1:36526779-36527379	63.1429	106.643	71.5714	62.9524	57.1429	69.5714	53.0643	112.124	139.955	114.062	90.3536	81	110.086	105.981	5.25714	7.68086	5.22614	4.37386	8.57143	4.17857	7	1286.36	1563.96	1774.13	1270.27	1229.07	1141.19	1196.67	881.119	1538.34	1593.07	1345.37	848.75	1107.31	1334.94	529.821	121.786	158.264	253.673	108.2
chr1	36528169	36528442	-273	273	ENSMUST00000045383	+	protein_coding	TSS	chr1:36527869-36528469	356.763	397.429	320.286	337.917	283.143	316.262	359.298	716.321	654.571	571.113	638.333	670.057	689.214	690.941	9.52857	9.88571	5.22614	1.85714	3.71429	11.0667	4.5	2258.43	2149.25	2151.14	2163.46	2217.5	2109.83	2228.14	568.25	418.865	679	591.212	621.256	652.391	560.125	225.806	243.143	205.643	180.619	259.071
chr1	36528803	36528465	338	338	ENSMUST00000153128	+	protein_coding	TSS	chr1:36528503-36529103	207.889	162.664	193.714	194.714	167.464	185.095	209.446	746.933	664.643	577.089	662.095	705.321	721.286	722.699	14.5714	15.619	6.14286	8.85714	8.57143	17.5131	14.7167	2031.53	1842.49	1742.14	1946.57	2067.45	2006.08	2059.71	683	340.562	704.777	624.375	662.625	522.5	925.875	175.375	111.11	86.4286	89.7429	103.342
chr1	36533405	36528465	4940	4940	ENSMUST00000153128	+	protein_coding	Proximal	chr1:36533105-36533705	55.8571	73.4286	46.1429	73.5714	59.8571	53.1429	51.1429	18.9298	19.6239	16.5	22.4286	29.9107	28.8464	28.2429	24.0714	25.2857	20.9643	24.2857	25	17.5131	12.4286	601.564	435.262	379.714	624.343	748.176	827.505	621.681	369.125	212.625	290.042	440.962	498.25	416.25	389.75	369.5	204.571	145.333	131.393	240.143
chr1	36535286	36528465	6821	6821	ENSMUST00000153128	+	protein_coding	Proximal	chr1:36534986-36535586	56.4286	74.7143	102.127	70.7143	53.9262	68.4369	78.3274	13.3214	8.85714	5.74286	11.4761	18.0357	10.75	12.4286	47.119	53.2857	35.4286	36.6904	28.4524	27	34.2441	320.662	262.905	251.933	359	444.007	424.95	343.143	235.206	108.819	147.75	202	251.156	284.75	234.25	169.875	94.2774	117.286	96.6845	130.681
chr1	36568715	36568712	3	3	ENSMUST00000001166	+	protein_coding	TSS	chr1:36568415-36569015	3020.32	2527	2315.71	2466.67	2341.29	2819.36	3085.54	548.714	530.429	492.286	516.286	649.429	517.719	646.143	6.16671	6.14286	7.96186	7.85943	2.59529	8.85714	4.5	1663.14	1142.29	818.117	1607.32	1856.85	1731.43	1666.31	2122.64	1381.72	2067.21	2139.25	2114.79	2360.38	1770.43	1180.25	717.643	1127.45	1040.29	1375.57
chr1	36569587	36568712	875	875	ENSMUST00000001166	+	protein_coding	TSS	chr1:36569287-36569887	148.143	119.857	135.875	197.507	163.435	187.97	261.429	701.571	642.571	590.457	699.678	814.143	670.559	808	20	8.34514	7.96186	8.85714	15.6	16.5	14.7167	1652.89	1160.83	884.74	1730.29	2024.86	1943.71	1781.11	399	197.252	341.625	414.375	891	579.625	376.069	137.106	161.429	176.143	43.3334	67.6667
chr1	36582687	36592574	9887	9887	ENSMUST00000045120	-	protein_coding	Proximal	chr1:36582387-36582987	310.193	135.069	155.536	208.594	322	464.929	318.571	20.0881	13.0714	14.5	14.0298	9.98329	9.03571	12.4286	112.955	132.286	95.2167	126	97.6071	87.0286	106.01	1689.76	494.714	244.181	646.143	1265.62	1657.71	1347.25	987.375	264.031	434.312	722.375	1088.62	1141.38	937.625	963.625	1401.53	1318.6	986.198	820.375
chr1	36588639	36592574	3935	3935	ENSMUST00000045120	-	protein_coding	Proximal	chr1:36588339-36588939	417.857	417	326.714	289.429	352.736	539.714	473.381	9.28571	18.0239	11.0714	21.4286	25.4047	17.1429	16.2143	213.381	262.473	171.532	220.4	209.743	175.006	233.714	247.429	149.286	202	190.574	277.107	345.429	295.108	328.95	55.4896	167.408	131.167	229	247.035	296.125	68.5	970.545	739.679	694.286	667.714
chr1	36593213	36592584	-629	629	ENSMUST00000167983	-	protein_coding	TSS	chr1:36592913-36593513	123.952	142.03	74.6095	121.5	124.714	193.571	162.532	6.42857	15.5	13.2857	4.95229	16.8809	9.03571	14.2976	34.3321	35.2857	23.7714	41.1429	29.669	35.2988	37.4286	758.35	523.145	349.483	620	754.883	926.357	689.929	510	312	412.552	580.75	653.492	826.125	557.625	461.167	566.905	438.286	441.398	483.893
chr1	36596232	36592584	-3648	3648	ENSMUST00000167983	-	protein_coding	Proximal	chr1:36595932-36596532	254.143	92.0953	93.2857	206.571	242.143	322.429	246.714	14.7143	16.8214	13.2857	16.4286	12.4286	12.4286	13.2857	73.8571	72.0357	58.1666	52.0821	79.7143	64.5714	83.8691	1419.12	1026.71	855.548	1185.5	1354	1484.29	1299.25	1796.56	627.875	1308.62	1495.75	2099.81	1658.12	2090.75	712.5	965.869	843.321	792.5	718.47
chr1	36604091	36604046	-45	45	ENSMUST00000001172	-	protein_coding	TSS	chr1:36603791-36604391	1005.24	689.714	597.865	1295.36	1171.86	1421.69	972.536	474.869	425.714	427	499.993	506.643	490.743	481.714	17.8607	13.2904	10.7143	15.2739	7.28571	5.24286	15.9024	1166.6	790.65	676.501	1033.57	1050.42	1138.54	974.481	2023.38	1474.25	1994.38	2015.88	1993.56	1951.88	2116.12	1994.44	997.974	1374.29	1308.97	1836.18
chr1	36613784	36614371	587	587	ENSMUST00000114990	-	protein_coding	TSS	chr1:36613484-36614084	735.429	518.714	589	649.107	656.857	628	734.757	1039.71	1043.44	855.714	910.429	867.143	935.893	993.429	8.42386	10.7143	7.96186	13.4286	3.71429	12.4286	9.12736	2252.86	1942.02	1592	1751.61	1944.88	1816.71	1927.09	611.667	440.75	617.875	694	652.303	905.625	614.125	365.88	907.714	1004.14	882.79	1008.64
chr1	36615022	36615095	73	73	ENSMUST00000154493	-	protein_coding	TSS	chr1:36614722-36615322	661.714	539.238	469.429	518.5	461.429	488.571	649.286	919.5	926.214	885.75	946.571	886.464	913.429	979.571	2.17143	7.68086	1	9.76186	5.14286	4.17857	13.5714	1890.71	1478.36	1203.03	1522.5	1731.9	1668.14	1709.17	472	192.979	507.625	510	453.5	557.25	371.781	104.375	82.2119	94.1047	40.4143	127.7
chr1	36628652	36615194	-13458	13458	ENSMUST00000114991	-	protein_coding	Distal	chr1:36628352-36628952	94.2857	148.714	84	78.7143	120.367	95.9667	131.508	16.3167	13.0714	11.0714	15.5881	22.4286	12.4286	10.7143	8.42386	24.5012	11.6071	18.0179	7.28571	12.4286	11.4286	488.286	379.05	391.233	408.948	449.143	452.49	530.414	250.375	246.709	224.875	268.525	282.5	248.125	311.375	92.6875	139.262	181	131.393	229.083
chr1	36637598	36644532	6934	6934	ENSMUST00000131336	-	processed_transcript	Proximal	chr1:36637298-36637898	142.286	164.286	131.798	107.393	121.514	123.286	145.143	50.2857	57.4286	45.4381	35.0714	46.6429	55.7381	59.7143	18.9857	12.4286	3.52857	15.2739	18.0441	9.89286	18.1036	570	459.695	406.929	499.212	626.038	643.634	695.643	201.812	133.812	180.396	177.979	207.188	207.625	249.818	65.9271	156.143	113.246	207.521	145.574
chr1	36653096	36646162	-6934	6934	ENSMUST00000114986	-	processed_transcript	Proximal	chr1:36652796-36653396	153.631	131.75	99.6833	98.5714	110.205	121.929	168.212	33.4047	40.0571	15.4916	16.8881	17.2857	31.5239	33.9047	10.9047	18.9047	12.9761	9.238	7.28571	9.47614	11.4286	296.664	211.686	259.698	260	312.036	282.271	337.252	198.125	115.518	168.75	143	145.625	239.938	194.188	91.2793	176.286	280.569	171.429	212.619
chr1	36661584	36646162	-15422	15422	ENSMUST00000114986	-	processed_transcript	Distal	chr1:36661284-36661884	33.7143	42.0833	44.75	43.2857	59	57.4357	51.8571	12.1429	13.0714	15.4916	15.5881	19.8571	10.75	12.4286	8.42386	21.7143	11.6071	10.7143	5.14286	6.42857	9.12736	293.78	303.381	315.976	485.377	470.986	458.5	368.845	945.75	767.75	873	1148.14	1307.5	1032.56	997.5	557.75	76.1	99.7714	81.8571	123.974
chr1	36748331	36748332	-1	1	ENSMUST00000081180	+	protein_coding	TSS	chr1:36748031-36748631	1315.1	1362.79	1751.48	1608.36	1354.64	1535.5	1310.67	856.417	921.452	998.452	1066.29	984.874	964.286	872.809	11.5	16.9047	14.8094	20.1667	22.7143	15.5	23.0476	2553.95	2645.1	3442.7	2957.13	2822.38	3041.46	2475.93	2398.9	1561.06	2374.06	2849.58	2736.4	2532.4	2208.67	1141.25	1244.81	1146.69	1460.74	1730.84
chr1	36766818	36766853	35	35	ENSMUST00000043951	-	protein_coding	TSS	chr1:36766518-36767118	1283.29	1392.14	1317.52	1358.43	1237.94	1368.64	1394.79	933.714	914.057	887.701	860.929	872.809	897.012	844.679	11.5	9.07143	7.96186	7	3.71429	9.89286	2.57143	1837.86	1720.74	1631.11	1551.43	1630.49	1698.93	1736.32	1721.16	1111.53	1847.12	1600	1531.55	1665.12	1744.47	1168.38	587.232	808.238	750.591	1107.93
chr1	36837832	36835847	1985	1985	ENSMUST00000070299	+	protein_coding	Proximal	chr1:36837532-36838132	1201.96	978.571	790.286	807.643	902.214	1108	924.786	249.076	219.619	204.738	281.171	244.857	272.845	270.595	21.9404	14.6833	13.4286	9.76186	38.5714	20.7143	25.7392	2487	2058.73	2386.96	2074.85	2213.86	2403.86	2272.87	1935.88	1273.91	1964.75	1963.5	1947.38	1611	2108.81	403.875	579.774	493.638	319.295	527.857
chr1	36838606	36835847	2759	2759	ENSMUST00000070299	+	protein_coding	Proximal	chr1:36838306-36838906	322.429	199.064	242.356	90.4286	126.429	160.22	153.857	380.196	313.583	323.638	371.345	374.171	381.893	367.786	29.1286	14.6833	12.4286	10.7143	37.5	22.7143	26.8809	3392.53	2783	3281.62	2811.37	2834.18	3149.32	3024.27	356.125	209.363	380.375	259.339	337.036	300.346	291.523	76.2916	175.143	137.914	99.7143	113.171
chr1	36839490	36835847	3643	3643	ENSMUST00000070299	+	protein_coding	Proximal	chr1:36839190-36839790	2117.47	1846.5	1599	1372.1	1674.79	1914	1809.41	232.652	176.743	201.464	182.214	205.857	208.714	201.874	28	14.1261	14.4691	16.0976	23.7619	27	27.881	2535.81	2147.28	2373.93	1827.93	1848.41	2206.59	2129.5	991.75	512.942	989.354	878.312	1027.84	974.5	1224.66	105.958	1200.64	1008.43	796.312	750.32
chr1	36841730	36835847	5883	5883	ENSMUST00000070299	+	protein_coding	Proximal	chr1:36841430-36842030	147.164	77.7143	81.4167	67.6429	101.033	101.714	130.462	44.2536	32.5	31.6429	20.5714	18.0357	19.8571	24.4286	9.52857	11.1119	14.0761	11.5	18.0441	11.0667	19.0833	276.61	243.75	207.533	185.071	160.771	211.089	185	456	349.25	471.956	371.75	369.875	331.646	473.969	400.5	184.071	211.801	122.19	121.226
chr1	36864854	36835847	29007	29007	ENSMUST00000070299	+	protein_coding	Distal	chr1:36864554-36865154	226.571	214.571	163.333	142.286	146.743	182.517	153.857	10.7143	8.85714	8.85714	6.83329	9.28571	6.42857	12.4286	216.143	224.714	187.143	266.993	182.976	205.929	209.571	405.833	272.02	296.774	238.919	266.429	293.955	346.605	593.469	171.042	504.625	379.479	372.625	405.75	719.375	77.6917	480.643	505.314	384.258	310.276
chr1	36896911	36835847	61064	61064	ENSMUST00000070299	+	protein_coding	Distal	chr1:36896611-36897211	68.5714	51.4476	82.6453	53	54.3571	60.1429	45	9.28571	7.64286	7.75243	5.95243	16.4286	6.42857	6.57143	73.8571	77.2143	100.533	86.8547	73.8738	89.0761	79.7143	111.702	155.95	140.63	162.195	181.714	149.286	169.631	319.75	185.875	206.875	319.75	343.569	201.75	324.312	180.625	155.69	294.538	256.69	216.286
chr1	36918781	36996372	77591	77591	ENSMUST00000027290	-	protein_coding	Distal	chr1:36918481-36919081	74.7143	130.286	59.8571	69.5714	67.7143	75.1524	93.2857	10.7143	3.54043	9.85714	10.6619	7.40957	8.05243	6.57143	26.6714	23.581	28.8167	26	27.1834	43.4738	23.5761	385.711	475.69	357.757	414.902	468.94	481.536	457.571	447.729	334.5	397	518.125	528	519.375	568.577	385.969	208.899	300.052	325.143	271.833
chr1	36931871	36996372	64501	64501	ENSMUST00000027290	-	protein_coding	Distal	chr1:36931571-36932171	84.4286	70.3024	172.01	118.714	91.1809	112.429	87.3571	12.1429	7.64286	16.5	6.83329	17.2857	12.4286	4.71429	38.5714	44.0714	46.3393	39.5643	43.1429	37.3857	49.619	373.026	336.71	406.929	579.814	597.595	554.94	513.148	555.188	417.165	590.625	717	752.71	647.25	760.337	459.865	195.429	341.571	301.976	262.976
chr1	36932170	36996372	64202	64202	ENSMUST00000027290	-	protein_coding	Distal	chr1:36931870-36932470	73.8654	42.0833	131.798	82.3357	82.5809	87.5714	92.1404	10.7143	7.64286	16.5	7.85714	15.6	11.7143	4.71429	36.4893	45.019	44.2857	33.2845	37.5	38.4761	45.2857	377.286	333.298	396.429	574.714	596.538	544.117	508.286	474.125	349.25	497.188	553.35	576.849	473	557.625	400.5	188.981	278.229	300.545	195.143
chr1	36977169	36996372	19203	19203	ENSMUST00000027290	-	protein_coding	Distal	chr1:36976869-36977469	97.85	116.714	108.91	78.7143	74.1429	71.05	105.714	7.85714	11.5953	7.75243	10.6619	4.64286	9.85714	9.64286	20.9655	14.1261	21.7714	21.7096	20.2536	18.5476	19.0833	636.077	727.749	741.405	490.886	521.571	577.421	542.632	435.344	542.857	608.969	522.375	431.25	482.188	440	414.875	218.269	330.948	255.419	180
chr1	36985684	36996372	10688	10688	ENSMUST00000027290	-	protein_coding	Distal	chr1:36985384-36985984	63.1429	84	76.0476	59.8571	54.3571	86.2857	54.1345	4.71429	6.42857	8.85714	3.28571	15.6	9.85714	8.67736	24.0714	22.7143	31.7143	33.2845	19.0809	25.9761	27.881	226.857	324.512	289.745	234.079	205.201	209.529	232.429	232.625	491.625	343.033	330.527	277.25	140	304.742	154.206	162.071	243.129	290.313	180.999
chr1	36991803	36996372	4569	4569	ENSMUST00000027290	-	protein_coding	Proximal	chr1:36991503-36992103	105.01	68.7143	95.7143	53	86.5714	53.1429	67.4941	10.7143	6.42857	7.75243	7.85714	17.2857	7.42857	7.70714	23.031	22.7143	20	18.0179	16.8571	18.5476	26.8809	342.15	396.429	326.217	243.75	206.513	232.171	275.392	321	442.422	440.125	503.875	426.375	339	387.25	283.375	227.595	308.214	360.714	201.061
chr1	36996732	36996372	-360	360	ENSMUST00000027290	-	protein_coding	TSS	chr1:36996432-36997032	2230.86	2347.36	1999	1902.93	1839.97	2032.57	2487.79	1014.5	983.357	1005.82	953.538	1004.65	1015.71	1097	10.6	2.65114	2.57143	5.21429	0.190429	2.71429	3.57143	4065.72	4124	3204.71	3345.91	3880.25	3475.96	3665.95	1976.44	1324.71	2098.47	1691.81	1679.22	1896.03	1312.44	1011.17	988.714	1392.83	1256.07	1397.57
chr1	37033905	36996372	-37533	37533	ENSMUST00000027290	-	protein_coding	Distal	chr1:37033605-37034205	36.4286	25.3893	26.4821	11.9286	18.7976	22.2857	26.5714	9.90471	5.64993	8.85714	4.07143	7.64757	9.03571	9.02857	7.83329	0.371429	5.07614	4.881	6.74286	4.17857	1.74286	372.191	411.517	412.69	211.679	234.837	210.143	267.13	605.904	1632.5	729	745.115	664.312	652.022	883.316	1362.59	77.6619	114.102	91.1429	47.9429
chr1	37083182	36996372	-86810	86810	ENSMUST00000027290	-	protein_coding	Distal	chr1:37082882-37083482	76.1429	79.3834	66.4083	43.2857	42.2881	57.4357	50.119	10.7143	7.64286	9.85714	10.6619	15.6	11.7143	10.7143	6.16671	4.35714	5.22614	9.76186	2.59529	1.71429	3.57143	2285	2669.78	2464.86	1389.73	1474.4	1480.64	1718	1283.88	2405.81	1346.06	1162.62	1078.02	1307.97	1185.25	3032	231.75	311.469	387.271	147.714
chr1	37083899	36996372	-87527	87527	ENSMUST00000027290	-	protein_coding	Distal	chr1:37083599-37084199	132.967	119.857	61.1071	30.4524	32.4286	53.1429	93.2857	7.85714	6.42857	7.75243	6.83329	6.57143	9.85714	11.5714	4.28571	3.57143	3.52857	9.76186	3.71429	1.71429	1.32143	1765.12	1838.93	1610.9	875.833	975.961	979.2	1084.78	285	384.625	350.125	209.208	206.25	321.91	662.688	213.75	160.048	246.576	290.313	71.8571
chr1	37085888	36996372	-89516	89516	ENSMUST00000027290	-	protein_coding	Distal	chr1:37085588-37086188	180.855	184.773	98.3214	77.5714	83.381	62.9047	113.714	196.476	165.857	143.726	156.833	145.179	156.674	165.857	3.39286	6.14286	5.22614	7	2.59529	8.85714	4.5	1187.27	1436.45	957.005	484.386	544.395	689.931	729.173	352.375	497.938	486.125	317	337.812	354.5	401	453.587	310.976	391.5	412.911	212.619
chr1	37098164	36996372	-101792	101792	ENSMUST00000027290	-	protein_coding	Distal	chr1:37097864-37098464	192.286	150.544	100.714	86.2857	57.8571	65.5714	82.369	7.85714	3.54043	8.85714	5.95243	3.12143	7.42857	10.7143	5.25714	6.14286	0.142857	6.14286	6.14286	6.42857	5.92614	861.333	1012.14	939.132	442.298	433.183	524.352	643	2870.88	3406.97	2232.81	2147.69	2617.38	2131.28	3857.25	1636.88	191	359.571	464.893	274.957
chr1	37114240	36996372	-117868	117868	ENSMUST00000027290	-	protein_coding	Distal	chr1:37113940-37114540	193.714	101.857	152.917	89.1429	79.4286	102.987	131.508	7.85714	19.6239	12.1429	21.4286	9.78571	8.68214	15.6	10.9976	9.6	14.7239	8.85714	6.75	4.17857	4.5	1281.6	1404.33	1716.49	1125.44	1012.47	1069.43	1077.94	688.279	1243	1040.88	777.125	648.625	596.5	861.75	792.513	228.214	363.267	379.826	202
chr1	37288299	37356710	-68411	68411	ENSMUST00000146676	+	processed_transcript	Distal	chr1:37287999-37288599	25.8298	50.1429	28.8571	20	35.0286	36.4286	16.0714	22.4286	13.0714	15.4916	28.2286	13.9286	17.1429	17.1429	6.16671	9.07143	2.57143	6.14286	5.14286	4.17857	8.14286	281.702	350.94	388	242.725	278.571	300.605	248.571	459.75	522.375	577.185	431.25	450.25	554.208	496.375	754.25	99.2143	84.0929	61.8167	73.9143
chr1	37356733	37356738	-5	5	ENSMUST00000027287	+	protein_coding	TSS	chr1:37356433-37357033	1290.14	1773	1174.79	1076.5	874.286	924	1387	808.952	812.306	797.5	815.702	783.407	833.286	803.042	5.25714	7.68086	1.71429	2.68329	7.28571	8.85714	2.57143	2981.86	2714.21	1920.75	1962.61	2181.06	2198.22	2241.14	1314.38	1304.89	1595.86	1395.62	1306.38	1524.25	1129.59	602.075	279.333	461.59	501.786	648.599
chr1	37357700	37357153	547	547	ENSMUST00000140264	+	protein_coding	TSS	chr1:37357400-37358000	94.2857	135.069	81.4167	66.5714	78.8429	79.2857	77.5714	816.714	819.602	807.143	811.531	793.429	840.895	804.429	10.6	12.4286	12.4286	7.85943	14.5286	12.4286	11.4286	2919.11	2564.24	1923.85	1993.7	2249.75	2243.43	2254.99	309.217	335.309	407.706	393.896	276.312	387.25	396.494	324.25	214.557	286.143	480	175.19
chr1	37380307	37391001	10694	10694	ENSMUST00000137241	-	antisense	Distal	chr1:37380007-37380607	47.2857	87.2024	54.2143	53	54.3571	39.2857	59	6.42857	11.5953	7.75243	9.74286	5.85714	10.75	9.64286	36.4893	41.4571	30.7429	26	21.5476	17.5131	27.881	240.786	346.331	315.976	268.429	265.214	282.714	306.874	226.483	129.146	213.957	195.338	146.5	195.835	213.947	129.457	132.762	156.107	233.143	148.571
chr1	37398307	37391017	-7290	7290	ENSMUST00000141402	-	antisense	Proximal	chr1:37398007-37398607	159.143	214.571	150.586	205.69	213.286	182.517	149.886	12.1429	11.5953	14.5	14.6964	9.28571	13.4739	16.2143	18.9857	20.9429	14.4691	18.0179	20.2536	19.5643	19.0833	1496.05	2430.43	1811.71	1654.59	1500.1	1435.05	1607.14	787	642.125	784.375	988.438	818.25	767.875	895.25	419.928	640	670.967	605.964	464.714
chr1	37398894	37391017	-7877	7877	ENSMUST00000141402	-	antisense	Proximal	chr1:37398594-37399194	113.714	88.9393	116.714	137.143	130.571	95.9667	89.1429	10.7143	14.2857	16.5	11.4761	9.28571	11.7143	16.2143	23.031	24.5012	16.219	22.5941	28.4524	15.5	19.0833	1523.62	2629.92	2087.88	1817.01	1577.86	1552.71	1716.4	1057.25	1258.62	1022.8	1290.12	1003.62	911.375	1158	483.699	348.286	479.821	474.131	275.798
chr1	37403321	37391017	-12304	12304	ENSMUST00000141402	-	antisense	Distal	chr1:37403021-37403621	63.1429	90.4286	67.6904	91.4	57.8571	66.8834	59	13.3214	13.0714	9.85714	10.6619	14.6429	16.4047	9.64286	28	34.2857	36.4286	31.5	28.4524	25.9761	25.7392	661.857	845.482	1077.57	1300.18	989.56	927.571	847.332	204.25	176.125	363.75	508.688	284.75	330.25	268.146	163.75	148.226	201.286	274.262	121.464
chr1	37404354	37391017	-13337	13337	ENSMUST00000141402	-	antisense	Distal	chr1:37404054-37404654	51.1429	22.1904	40.7143	61	68.5714	64.1429	53.0643	14.7143	10.2857	8.85714	7.85714	9.28571	14.5714	9.64286	25.0357	14.6833	16.219	15.2739	22.7143	15.5	18.1036	723.548	947.857	1004.51	1191.93	942.295	926.071	832.071	925.375	1847.12	1033.88	993	814.25	839.375	1206.38	979.969	159.333	209.733	287.379	201.061
chr1	37408123	37391017	-17106	17106	ENSMUST00000141402	-	antisense	Distal	chr1:37407823-37408423	138.029	202.857	149.286	135	124.714	95.9667	140.143	12.1429	23.4286	23.4547	23.2739	26.2929	23.3571	30.7976	18.9857	23.581	28.8167	16.0976	18.0441	20.7143	27.881	1462.94	1660.31	1804.93	1632.68	1635.66	1600.36	1557.55	1107.25	1617.88	1323.38	1490.62	1120	1414.69	1573.81	1323	208.333	397.262	466.571	231.286
chr1	37486887	37486948	61	61	ENSMUST00000027286	-	protein_coding	TSS	chr1:37486587-37487187	3284.43	3366.71	3381.14	3230.5	3094.43	3258.71	3556.21	1262	1286.71	1285.46	1450.14	1397.71	1364.07	1278.43	6.16671	8.34514	5.22614	9.76186	7.28571	13.4286	12.4286	3156.58	3278.65	3491.92	2895.29	2974.02	3165.6	3123.08	3507.42	2651.75	4193.73	3553.92	4011.5	4171.5	3435.93	1426.12	2205.08	2564.14	2459.22	3332.71
chr1	37598098	37597861	-237	237	ENSMUST00000151952	-	protein_coding	TSS	chr1:37597798-37598398	291.405	243.34	231.183	192.286	221.614	236	287.571	216.857	167.286	152.988	116.488	127.571	153.988	215.952	8.42386	3.57143	6.14286	7	3.71429	7.71429	2.57143	195.931	166.955	129.786	147.057	216.357	170.19	189.659	250.375	98.125	428	283.375	239.75	218.396	342.062	88.4906	120.248	130.824	80.7286	124.857
chr1	37625474	37597861	-27613	27613	ENSMUST00000151952	-	protein_coding	Distal	chr1:37625174-37625774	16	53	33.7143	22.7476	27.5584	42	21.2619	7.85714	6.42857	4.619	8.85714	13.9286	9.85714	3.49286	4.569	5.17143	7.02857	7.85943	9.72143	4.17857	2.81429	201.224	125.857	139.855	104.48	137.307	140	153.429	268.875	258.25	232.25	247	265.81	312	170.005	231.25	26.7547	70.5714	121.501	59.375
chr1	37921990	37922144	-154	154	ENSMUST00000163219	+	lincRNA	TSS	chr1:37921690-37922290	930.357	990.071	904.286	1261.57	950.214	1072.36	1067.64	718.275	638.178	609.976	745.714	695.693	687.286	699.571	5.25714	2.65114	4.35714	6.14286	9.72143	6.42857	1.32143	1137.82	1015.14	950.926	1129.38	1051.79	1123.28	1127.48	5878.88	3848.38	6099.75	6009.5	6489.25	5817.7	4777.5	2091.88	800.812	1043.21	968.157	1320.71
chr1	37929251	37929219	32	32	ENSMUST00000142670	+	protein_coding	TSS	chr1:37928951-37929551	597.571	571.952	506.821	733.312	695.214	606.571	654.857	334.462	314.929	376.286	387.351	329.333	330.571	301.04	6.16671	9.07143	7.96186	5.21429	6.14286	8.85714	11.4286	1082.86	1329.87	1336.29	1108.68	1166.65	1184.51	1232.43	1112.21	1462.35	1154.58	1070.5	1121.52	951.875	1022.75	1290.88	1516.57	1481.16	1673.47	1710.24
chr1	37934860	37938713	3853	3853	ENSMUST00000127170	-	processed_transcript	Proximal	chr1:37934560-37935160	224.393	253.792	204.06	322.39	327.857	264.714	216.714	15.4761	18.0239	19	16.8881	12.0333	22.906	10.2143	103.881	68.1166	76.0357	73.7951	86.1904	77.5476	89.6679	896.798	966.107	927.048	819.302	793.56	780.69	730.064	1022.62	1310.44	842.198	1048.75	1190.06	943.555	1120.75	1038.44	689.476	723.855	669.45	730.162
chr1	37947169	37947252	83	83	ENSMUST00000139725	-	protein_coding	TSS	chr1:37946869-37947469	1179.71	1153.71	1117.64	1213	1305.86	1215.79	1251.39	775.89	902.571	884.81	813.699	833.429	847.595	809.262	7.28571	4.35714	5.22614	7	5.14286	13.4286	9.12736	1544.59	1974.18	1921.88	1748.23	1537.79	1711.91	1805.71	1582.74	1545.48	1600	1396.62	1531.55	1449.68	1358.12	1449.75	2628.22	2581.85	2702.49	3082.94
chr1	38054052	38054051	-1	1	ENSMUST00000160254	-	protein_coding	TSS	chr1:38053752-38054352	1064.5	1045.63	1029.57	1100.43	1227.21	1124.57	945.857	992.571	994.786	1106.29	1084.65	942.871	1062.5	992.571	8.42386	4.79879	12.4286	4.37386	5.14286	7.71429	7	2548.07	2864.4	2753.29	2696.39	2455.2	2564.9	2605.81	2731.81	2548.56	2959.19	2848.44	3006.44	2726.81	2767.81	3667.94	2030.36	2013.14	1981.96	2389.81
chr1	38054888	38054855	33	33	ENSMUST00000027252	+	protein_coding	TSS	chr1:38054588-38055188	1932.14	1931.71	1999	1656.43	1633.43	1912.14	2009.29	1177.5	1129.29	1266.86	1158.3	1116.75	1265.57	1239.57	8.42386	5.46186	6.14286	7	5.14286	2.71429	4.5	3144.07	3436.21	2421.04	2669.88	2623.8	2537.87	2559.93	1606.25	1038	1730.28	1919.12	1873.3	1456.88	1713	758.567	560.143	860.361	710.101	1129.43
chr1	38166806	38186507	19701	19701	ENSMUST00000027251	-	protein_coding	Distal	chr1:38166506-38167106	74.7143	43.2857	59.8571	36.4286	54.3571	64.1429	54.1345	3.13571	4.80957	2.53571	6.83329	5.85714	3.71429	1.35714	5.25714	9.88571	12.4286	12.4286	8.57143	13.4286	9.12736	187.19	361.895	234.314	165.459	183.857	171.352	231.282	241.75	395.219	279.25	279.25	266.794	272.75	391.875	331.625	248.357	276.143	274.262	232.286
chr1	38186968	38186507	-461	461	ENSMUST00000027251	-	protein_coding	TSS	chr1:38186668-38187268	135.012	137.133	127.624	156.857	188.557	182.517	224.833	363.429	352.768	376.286	363.321	433.414	402.375	497.637	5.25714	3.57143	5.22614	4.37386	5.14286	4.17857	3.57143	773.571	1073.29	688.857	1468.17	1591	1192.65	1020.93	1216.19	493.688	1382.38	1051.04	1653.38	908.625	823.25	331.625	87.5714	39.2821	33.7714	105.405
chr1	38233115	38254288	21173	21173	ENSMUST00000136641	-	protein_coding	Distal	chr1:38232815-38233415	70.7143	58.7143	70.5381	101.714	51.8571	75.1524	64.2596	13.3214	4.80957	7.75243	5.95243	8.64286	6.42857	8.67736	7.28571	5.17143	13.4286	7	10.7904	8.85714	10.3619	277.673	347.595	308.714	335.098	266.429	330.068	267.643	650.75	622.375	639.292	772.487	805.299	630.5	827.75	707.5	341.411	215.341	227.771	312.743
chr1	38267240	38254288	-12952	12952	ENSMUST00000136641	-	protein_coding	Distal	chr1:38266940-38267540	53.1904	123.536	69.1429	100.529	63.1429	72.4286	53.0643	52.6904	57.4286	63.2143	83.2857	69.4643	37.55	73.5549	27	22.7143	17.1429	19	16.8571	13.4286	17.0261	202.079	207.859	212.857	279.5	252.857	230	188.5	335.25	172.029	215.375	336.844	254.125	337.473	413.625	108.05	41	44.4297	63.6286	54.281
chr1	38298861	38254288	-44573	44573	ENSMUST00000136641	-	protein_coding	Distal	chr1:38298561-38299161	47.9286	31.2571	50.2857	95.7143	43.2857	43.2857	47.8702	23.881	15.5	29.3453	27.3547	19.8571	19	22.4286	9.52857	15.619	5.22614	10.7143	7.28571	9.89286	8.14286	1544.59	1789.8	2200.65	2225.89	1856.85	1911.29	1588.16	4340.88	4334	2946.47	4777.5	5057.62	4344.38	4506.5	3089.06	163.29	147.714	158.857	154.571
chr1	38299688	38254288	-45400	45400	ENSMUST00000136641	-	protein_coding	Distal	chr1:38299388-38299988	12.619	26.5714	26.4821	32.4286	27.5584	12.1429	26.5714	14.7143	11.5953	13.2857	10.6619	9.28571	12.4286	7.70714	6.16671	15.619	8.85714	12.4286	7.28571	9.89286	8.14286	973.048	944.738	1075.03	976.286	914.429	965.198	792.998	757.125	944.75	646.552	708.625	594.625	657.188	854.375	1060	77.6619	50.469	71.8571	114
chr1	38365535	38364747	788	788	ENSMUST00000129696	+	antisense	TSS	chr1:38365235-38365835	90.4286	65.7143	64.9761	96.5714	100.429	82.1547	94.8881	26.3488	19.6239	22.4286	25.7143	24.4286	19	17.1429	11.5	15.619	7.96186	1.14286	14.5286	11.0667	8.14286	2226.47	2467.55	2270.72	2054.71	2101.2	2024.86	2229.29	1395.38	1992.62	1217.25	1525.6	1381.54	1377.88	1543	2002.38	497.286	405.714	261.338	275.798
chr1	38506550	38364747	141803	141803	ENSMUST00000129696	+	antisense	Distal	chr1:38506250-38506850	17.5953	27.7143	22.4286	12.7857	10.5714	29.3143	5.96307	7.85714	8.85714	8.85714	13.2714	9.28571	7.42857	5.80957	8.42386	10.7143	9.76186	2.68329	14.5286	9.89286	7	111.702	214.929	221.524	210.777	185.481	188.457	177.333	420.125	747.562	229	396.125	351.786	356.125	433.471	505.25	62.7429	54.2834	63.6286	50.1357
chr1	38866025	38721800	-144225	144225	ENSMUST00000134963	-	nonsense_mediated_decay	Distal	chr1:38865725-38866325	81.2333	144.674	138.083	117.043	67.3214	137.824	94.4714	14.15	10.7261	6.14286	14.5024	8.94043	9.62614	7.94043	1.66671	10.4786	6.52386	8.29757	6.73329	9.31186	15.4333	172.965	82.7881	165.7	132.462	188.5	190.402	187.571	158.217	50.3104	97.2916	115.481	118.215	90.0625	307.892	22.1896	0.119	0.961857	1.581	0.504714
chr1	38867009	38721800	-145209	145209	ENSMUST00000134963	-	nonsense_mediated_decay	Distal	chr1:38866709-38867309	66.619	120.586	125.548	107.081	84.3929	147.46	103.293	14.1739	10.7739	7.381	16.8476	12.0333	8.67386	7.98814	3.39286	12.562	8.47614	12.25	8.09057	9.55471	9.73329	128.862	67.569	174.479	142.426	207.15	207.948	200.333	167.959	53.0917	95.1302	98.3605	121.554	36.7916	377.373	21.3145	0.119	0.961857	1.68207	0.0571429
chr1	38921458	39044659	-123201	123201	ENSMUST00000027247	+	protein_coding	Distal	chr1:38921158-38921758	55.8571	111.643	59.8571	50.2143	58.5239	54.7143	62.356	6.42857	13.0714	7.75243	10.6619	12.4286	14.5714	3.49286	25.0357	17.3096	7.96186	7.85943	14.5286	17.5131	20.2143	157.857	134.093	119.962	134.752	154.1	157.857	155.238	169.835	112.312	185.5	215.526	216.681	195.835	180.461	85.5209	57.9404	88.7953	115.083	48.4071
chr1	39044458	39044659	-201	201	ENSMUST00000027247	+	protein_coding	TSS	chr1:39044158-39044758	832.048	687.714	617.232	733.312	799.714	652.243	848.648	755	725.214	704.286	692.143	643.428	653.571	705.214	1.14286	4.35714	4.35714	4.37386	1.48329	4.17857	8.14286	2174.14	2194.02	1881.08	1912.57	2236.16	2222.81	2218.73	2540.75	1874.69	2492.38	2693.75	2739.44	2757.25	2586.62	2245.5	1133.63	1280.7	1207.61	1827.12
chr1	39072578	39044659	27919	27919	ENSMUST00000027247	+	protein_coding	Distal	chr1:39072278-39072878	43.2857	47.2857	57.1429	61.8571	57.8571	61.6143	53.0643	10.7143	3.54043	6.57143	14.0298	6.57143	10.75	12.4286	8.42386	6.80121	10.7143	5.21429	12.238	7.71429	7	301.154	137.676	107.479	135.918	254	305.863	277.515	1141.38	473.75	640	952.281	1191.92	927.375	1261.62	990.188	270.571	226.9	243.143	435
chr1	39082282	39044659	37623	37623	ENSMUST00000027247	+	protein_coding	Distal	chr1:39081982-39082582	46.2857	38.3048	47.3857	35.5714	39.2857	77.7143	53.0643	34.0714	11.5953	13.2857	16.4286	21.5976	19.8571	24.8929	7.28571	12.4286	9.76186	4.37386	3.71429	5.24286	3.57143	476.493	90.6381	80.1666	108.786	417	657.214	540.286	523.867	258.25	191	243	562.5	565.844	306.875	1230.88	572.143	358.405	326.6	668.357
chr1	39124974	39044659	80315	80315	ENSMUST00000027247	+	protein_coding	Distal	chr1:39124674-39125274	25.1429	21	26.4821	10.8571	15.9476	26.5714	18.1429	17.4441	8.85714	12.1429	4.95229	8.64286	12.4286	6.57143	9.52857	4.35714	2.57143	8.85714	1.48329	6.42857	3.57143	495.136	235.5	312.933	355.848	532.857	705.931	648.833	795.604	949.594	502	702.25	807.25	850.25	850.125	3085.62	171.381	159.286	148.19	312.179
chr1	39159605	39250576	-90971	90971	ENSMUST00000173050	+	protein_coding	Distal	chr1:39159305-39159905	25.8298	21	11.1094	21	41	33.7143	42	10.7143	6.42857	2.53571	2.28571	9.28571	9.85714	15.2333	4.28571	0.142857	4.35714	3.57143	8.57143	4.17857	3.57143	692.548	311.389	227.612	254	536.714	663.798	731.43	593.469	446.375	263.625	384.625	512.125	527	589.75	2008.38	1169.73	907	942.321	739.475
chr1	39162645	39250576	-87931	87931	ENSMUST00000173050	+	protein_coding	Distal	chr1:39162345-39162945	185.643	62.9584	55.7143	44.4286	152.714	218.387	177.143	34.0714	18.0239	11.0714	18	18.0357	19.8571	39.8571	10.6	4.35714	8.85714	12.4286	5.14286	2.71429	8.14286	1359.71	477.714	347.571	405.685	787.636	973.571	1287.88	991.75	505.25	505.25	627.875	838.125	1229.75	980.062	2627.85	2026.04	1709.52	1751.74	1747.15
chr1	39200679	39250576	-49897	49897	ENSMUST00000173050	+	protein_coding	Distal	chr1:39200379-39200979	66.3821	44.7464	64.9761	54.0476	90.4286	170	117.667	9.28571	7.64286	5.74286	5.95243	7.40957	8.05243	6.57143	4.28571	8.34514	3.52857	1.85714	7.28571	8.85714	1.32143	268.45	140.088	100.563	165.459	323.743	418.755	379.714	751.177	294	411.375	787.5	991.281	874.75	635.821	1031	601.624	519.714	370.929	828.594
chr1	39244073	39250576	-6503	6503	ENSMUST00000173050	+	protein_coding	Proximal	chr1:39243773-39244373	49.7143	21	36.5714	19	52.4452	73.8179	90.3571	10.7143	6.42857	8.85714	11.4761	5.28571	13.4739	13.2857	7.28571	10.7143	4.35714	6.14286	9.72143	4.17857	5.92614	855.029	173.957	169.83	200.452	753.9	1198.58	1138.47	604.723	391.75	302.75	428	650.625	798.625	488.781	2065.25	490.795	424.071	504.973	555.393
chr1	39249620	39250576	-956	956	ENSMUST00000173050	+	protein_coding	TSS	chr1:39249320-39249920	474.571	82.4286	64.9761	54.0476	464.66	955.286	662.619	757.333	609.286	415.452	278.143	528.571	714.464	729.899	4.28571	5.17143	2.57143	7.85943	6.14286	6.42857	3.57143	2798.57	459.695	272.643	544.767	2258.67	4026.43	3925	2215.25	420.746	433	730.573	1688.25	2306.38	1639.5	2209.19	2702.44	2334.32	2153.61	2431.12
chr1	39251041	39251057	-16	16	ENSMUST00000056815	+	protein_coding	TSS	chr1:39250741-39251341	500.471	155.711	87.9047	97.7143	463.429	838.714	721.112	1277	687.917	450.417	363.321	855.714	1257.39	1366.39	5.25714	3.57143	3.52857	5.21429	7.28571	4.17857	7	3128.86	517.764	223.905	568.319	2329.43	3655.68	3597.57	805.25	74.0625	175.375	254.125	686.75	955.125	646.552	531.365	625.786	612.833	428.279	532.714
chr1	39341786	39398400	-56614	56614	ENSMUST00000172825	+	processed_transcript	Distal	chr1:39341486-39342086	71.5714	50.1429	35.3452	35.5714	44.4809	64.1429	70.4881	10.7143	4.80957	5.74286	12.4047	13.2143	11.7143	6.57143	58.4286	54.119	69.7143	49.8952	46.5214	54.5714	78.7143	304.714	133.429	119.962	163.429	236.81	366.571	412.943	350.875	50.0104	66.8125	126.858	286.625	286.454	210.25	1567.62	782.969	726.914	647.143	839.45
chr1	39345497	39398400	-52903	52903	ENSMUST00000172825	+	processed_transcript	Distal	chr1:39345197-39345797	86.7596	26.5714	39.4	28.5953	64.9524	80.5714	39.9524	9.28571	8.85714	9.85714	2.28571	6.57143	9.03571	5.80957	37.5714	30.7619	25.9286	25.15	33.069	20.7143	29.8571	552.042	131.976	89.712	170.19	518.954	805.571	692.171	551.5	53.8979	80.4166	217.781	570.438	555.583	339.735	1300.88	729.581	745.433	616.077	743.055
chr1	39359329	39398400	-39071	39071	ENSMUST00000172825	+	processed_transcript	Distal	chr1:39359029-39359629	62.5714	68.7143	32.5	25.7143	39.2857	82.1547	70.4881	10.7143	4.80957	5.74286	7.85714	10.7143	3.71429	5.80957	91.2857	101.909	75.7524	67.6797	61.4286	84	74.0334	283.271	143.286	93.9048	107.786	237.561	353.6	289.869	311.375	66.8125	55.3043	113.846	194.75	277.5	206.625	1506.78	695.767	616.242	587.286	694.029
chr1	39370385	39398400	-28015	28015	ENSMUST00000172825	+	processed_transcript	Distal	chr1:39370085-39370685	61.7143	72.5951	23.5714	46.2857	61.4834	88.369	72.8929	4.71429	8.85714	7.75243	3.28571	7.40957	12.2857	11.9333	52.2596	64.1714	54.5047	38.2643	36.4286	39.75	69.7143	303.79	130.132	119.56	155.862	246.99	288.496	252.676	343.042	107.812	147.256	272.156	463.15	415.542	290.479	885.25	518.039	434.694	354.921	523.286
chr1	39374936	39398400	-23464	23464	ENSMUST00000172825	+	processed_transcript	Distal	chr1:39374636-39375236	64.8238	60.1239	33.7143	39.2929	61.7381	66.8834	66.4286	12.1429	6.42857	11.0714	9.74286	10.7143	7.42857	7.70714	28	27	29.7857	22.5941	9.72143	22.7143	25.7392	421.825	157.309	115.299	181.714	464.15	484.273	475.571	469.75	289.875	212.5	327.625	458.945	579.625	451.125	2690.38	1288.04	1313.05	953.714	1427.94
chr1	39382309	39398400	-16091	16091	ENSMUST00000172825	+	processed_transcript	Distal	chr1:39382009-39382609	80.7143	62.9584	27.5714	33.7143	59.8571	101.714	82.369	6.42857	16.8214	17.9691	11.4761	13.9286	11.7143	16.2143	48.0404	48.6904	39.5476	33.2845	21.5476	40.5047	56.9059	485.017	249.464	159.036	157.592	408.048	442.631	483.413	279.871	152.619	113.146	155.75	343.569	339	222.954	1304.75	732.357	850.929	677.69	869.413
chr1	39424736	39424696	40	40	ENSMUST00000086535	+	protein_coding	TSS	chr1:39424436-39425036	2180.11	1702.21	1840.09	1826.74	1800.71	1748.83	2012.6	1078.6	1134.06	1114.41	1075.99	1083.26	1072.41	1018.33	9.95714	11.3143	7.96186	14.6	14.5286	7.71429	14.2667	2130.19	2099.12	2089.9	1899.59	2289.74	2022.91	2222.56	1853.97	1112.21	1777.41	1871.62	1885.98	1962.01	1650.87	1029.25	2549.93	2593.25	2798.07	3295.22
chr1	39465304	39424696	40608	40608	ENSMUST00000086535	+	protein_coding	Distal	chr1:39465004-39465604	90.4286	92.0953	143.874	64	67.1429	95.9667	80.5714	13.3214	10.2857	17.9691	14.0298	16.4286	9.03571	8.67736	13.5239	29.8571	23.7714	24.2857	27.1834	27	20.2143	489.357	414.143	539.421	307.459	281.838	328.995	298.779	246.89	206.812	357	196	217.812	170.25	254.125	97.375	124.04	210.714	425.546	246.279
chr1	39482510	39535592	53082	53082	ENSMUST00000054462	-	protein_coding	Distal	chr1:39482210-39482810	79.9334	110.143	124.821	50.2143	59	55.9345	42	3.13571	14.2857	12.1429	6.83329	13.9286	11.7143	11.5714	44.0024	28	28.8167	35.8739	38.5714	49.3809	34.2441	1262.61	1369.77	1636.29	755.392	569.469	565.143	680.957	1472.88	2522.06	1852.21	1331.49	1379.56	938.625	2485.31	1699.88	229.746	393.048	485	337.643
chr1	39491573	39535592	44019	44019	ENSMUST00000054462	-	protein_coding	Distal	chr1:39491273-39491873	195.286	197.429	297.571	79.5714	74.1429	80.5714	81.4286	129.925	149.521	147.571	125.857	123.844	131.857	140.268	6.16671	9.88571	4.35714	9.76186	6.14286	6.42857	10.3619	2345.43	2474.44	3362.71	1759.36	1507.84	1371.56	2020.96	915	1655.56	949.292	663.39	512.125	668.938	815	2009.88	596.429	1005.84	861.643	479.999
chr1	39502672	39535592	32920	32920	ENSMUST00000054462	-	protein_coding	Distal	chr1:39502372-39502972	194.714	259.724	207.871	51.1429	61.1429	83.4524	91.2143	28.9524	26.05	45.4381	40.0286	36.8786	24.2345	32.519	20	13.2904	21.7714	21.7096	25	21.7143	22.5357	1193.55	1026.19	1454.14	731.736	581.114	492.064	767.437	850.875	1464.38	1153.25	737.083	656.5	625.5	1178.45	1326.66	264.018	494.871	508.037	337.643
chr1	39515306	39535592	20286	20286	ENSMUST00000054462	-	protein_coding	Distal	chr1:39515006-39515606	178.571	236.286	229.976	77.5714	89.8191	72.4286	98.975	49.2143	57.4286	43.3345	36.4953	37.7333	36.5739	50.8929	18.9857	11.5024	23.7714	23.5	16.8571	22.7143	14.7167	1436.43	1557.62	1923.14	1187.38	1062.59	1093.02	1277.26	1464.28	2869.12	1427.56	1066.62	1339.98	1466.85	1580.5	2418.12	313.786	549.538	557.071	382.476
chr1	39533404	39535592	2188	2188	ENSMUST00000054462	-	protein_coding	Proximal	chr1:39533104-39533704	102.714	92.0953	209.298	57.1429	37.8571	43.2857	76.4584	25	48.1036	73	60.9286	41.5714	23.3571	23.9643	27	20.9429	29.7857	27	25	19.5643	20.2143	407.024	524.089	692.19	486.367	365.424	373.143	366.571	221.146	664.75	437.468	314.75	257.375	311.125	278.5	511.625	202.017	416.643	625.571	271.833
chr1	39535547	39535592	45	45	ENSMUST00000054462	-	protein_coding	TSS	chr1:39535247-39535847	2592.57	3206.14	2720.5	2069.29	1646.14	1439.29	2258.96	605.324	624	791.571	708.857	744.974	598.143	627.598	3.39286	3.57143	2.57143	1.85714	8.57143	5.24286	14.7167	1904.29	2312.89	2314.09	1847.23	1859.31	1640.55	1754.6	950.375	805.348	1138.74	918.5	1116	1105.62	771	388.125	299.833	457.212	298.918	325.262
chr1	39572318	39576378	-4060	4060	ENSMUST00000083695	+	snoRNA	Proximal	chr1:39572018-39572618	33.1429	57.1429	27.5714	33.7143	37.8571	44.7857	42	20.0881	8.85714	14.5	14.0298	18.0357	15.4286	17.1429	4.28571	14.6833	16.219	7.85943	7.28571	8.85714	17.0261	598.52	475.5	331.286	271.495	420.586	520.524	611.196	502.594	642.125	292	361.375	350.75	480.25	485.535	978.125	224.93	221.655	214.571	158.229
chr1	39592621	39592647	-26	26	ENSMUST00000003219	+	protein_coding	TSS	chr1:39592321-39592921	1770.11	1704.71	1481.14	1577.57	1479.18	1654	1925.86	742.429	740.643	823.143	873.29	877.3	850.976	908.643	2.17143	6.14286	1.71429	7.85943	8.57143	6.42857	4.5	1432.93	1622.56	937.179	1344.37	1407.14	1435.05	1449.3	1758.5	903.719	1889.18	1805.88	1939.12	1761.94	1965.38	757.054	405.571	494.871	369.431	565.929
chr1	39628408	39634250	5842	5842	ENSMUST00000062525	-	protein_coding	Proximal	chr1:39628108-39628708	47.9286	39.5714	44.75	53	62.4286	49	58	10.7143	15.5	12.1429	6.83329	4.64286	6.42857	5.80957	50.2381	37.1047	42.1429	33.2845	29.669	33.2619	34.2441	385.033	291.012	296.774	339.714	257.714	291.755	257.662	275	509.167	269.75	317.75	256.629	298.625	281.042	329.25	371.488	297.714	385.798	272.821
chr1	39632521	39634250	1729	1729	ENSMUST00000062525	-	protein_coding	Proximal	chr1:39632221-39632821	73.0452	38.3048	52.9286	76.6429	30.2857	64.1429	39.9524	296.118	298.286	247.629	281.171	277.571	341.857	303.217	13.5239	14.6833	12.4286	16.0976	14.5286	13.4286	17.0261	1365.6	1106.32	719.577	855.381	857.619	962.869	930.857	180.776	272.75	215.375	208.25	195.875	185.875	161.321	424.125	351.452	323.048	369.431	185.993
chr1	39633596	39634250	654	654	ENSMUST00000062525	-	protein_coding	TSS	chr1:39633296-39633896	296.643	181.762	184.5	222.143	199.714	224	341.429	953.643	889.869	896.143	877	922.214	988.809	983.095	4.28571	8.34514	5.22614	2.68329	5.14286	2.71429	4.5	2930.38	2362.02	1710.09	2649.89	2903.25	2545.08	2591.41	735.688	635.732	827.729	734.788	861.625	910.188	698.938	573.245	334.052	292.205	247.519	186.886
chr1	39634348	39634250	-98	98	ENSMUST00000062525	-	protein_coding	TSS	chr1:39634048-39634648	2153.89	2034.5	1532.86	2389.88	2365.7	1717.79	2838.58	829.786	766.643	788.714	752.143	787.571	806.411	835.714	3.39286	7.68086	7.96186	2.68329	3.71429	6.42857	5.92614	2976.21	2514.54	1967.87	2957.13	3107.42	2802.2	2937.03	2397.25	1977.25	2452.38	2590.5	3681.5	2934.94	2223.75	1321	1224.78	1134.19	1040.29	1201.15
chr1	39635415	39634250	-1165	1165	ENSMUST00000062525	-	protein_coding	Proximal	chr1:39635115-39635715	93.2857	48.8571	27.5714	47.2857	131.571	64.1429	87.3571	27.5833	16.8214	15.4916	19.8571	23.4286	19.8571	16.2143	5.25714	9.88571	16.219	6.14286	3.71429	15.5	13.5714	1545.4	1362	1060	1243.78	1117.63	1320.57	1473.99	356.125	353.5	376.75	500.562	397.817	423.125	548.875	893.75	652.076	760.717	624.143	354.808
chr1	39649139	39634250	-14889	14889	ENSMUST00000062525	-	protein_coding	Distal	chr1:39648839-39649439	408.143	119.857	100.714	262.624	344.286	333.452	369.018	94.6904	88.869	48.5953	91.9869	112.679	133.462	132.774	4.28571	4.35714	4.35714	7.85943	17.4083	5.24286	7	2308.99	1772.65	1372.45	1811.24	1819.03	2112.67	2333.75	717.75	748.375	580.856	741.625	742.875	678.248	848.25	1454.05	1071.29	1198.43	1260.55	1188.32
chr1	39650859	39634250	-16609	16609	ENSMUST00000062525	-	protein_coding	Distal	chr1:39650559-39651159	99.1429	62.9584	20	55.8571	100.429	62.9047	63.1429	46.7143	56.6286	25.9167	54.8131	70.9845	81.719	67.3381	20	13.2904	12.2404	20.2261	24.4261	29.95	15.5119	654.929	770.683	620.145	819.186	870.929	959.355	922.112	222.734	264.031	196.85	301.25	256.629	246.312	248.125	638.191	359.571	327.545	399.371	284.417
chr1	39655728	39634250	-21478	21478	ENSMUST00000062525	-	protein_coding	Distal	chr1:39655428-39656028	120.429	74.7143	58.2179	110.429	145.476	121.929	95.7143	4.71429	8.85714	2.53571	6.83329	11.1786	4.71429	14.2976	134.048	123.905	73.8547	96.238	129.161	129.762	143.33	274.05	227.626	252.857	301.96	316.143	406.929	375.143	349.633	244.044	242.125	272.75	295.792	420	408.312	521.771	693.826	585.19	510.207	573
chr1	39665405	39634250	-31155	31155	ENSMUST00000062525	-	protein_coding	Distal	chr1:39665105-39665705	91.9286	76.2857	62.4286	54.0476	107.219	73.8179	65.5429	13.3214	18.0239	9.85714	18.6143	11.6047	23.3571	14.2976	20.9655	14.1261	18.0714	13.4286	16.8571	13.4286	15.9024	386.857	289.619	374.036	445.002	391.517	477.571	418.352	263.875	312	266.125	265.5	241.75	299.5	221.125	130.146	174.143	191.14	227.771	217.071
chr1	39669489	39634250	-35239	35239	ENSMUST00000062525	-	protein_coding	Distal	chr1:39669189-39669789	91.9286	67.2857	27.5714	31.5143	79.4286	66.8834	75.4476	12.1429	4.80957	9.85714	8.85714	13.9286	16.4047	15.2333	8.42386	6.80121	1.71429	12.4286	3.71429	5.24286	9.12736	503.735	366	373.143	547.429	656.357	763.262	673.207	406.156	221.625	327	392.875	447.083	599.531	356.854	605.858	307.762	325.569	332.295	315.071
chr1	39771166	39707021	64145	64145	ENSMUST00000163958	+	lincRNA	Distal	chr1:39770866-39771466	51.8571	60.1239	52.9286	45.0643	50.3571	54.7143	54.1345	3.13571	10.2857	13.2857	10.6619	19.8571	6.42857	14.2976	9.52857	10.7143	9.76186	9.76186	6.14286	9.89286	8.14286	419.714	382	442.779	355.848	392.931	343.24	473.286	195.779	390.625	160.478	215.526	240.75	224.964	208.25	252.979	92.4571	111.069	152.762	80.9214
chr1	39870129	39958025	-87896	87896	ENSMUST00000027244	+	protein_coding	Distal	chr1:39869829-39870429	40.3405	23.2857	32.5	25.7143	35.0286	27.8571	30.6976	4.71429	11.5953	8.85714	12.4047	6.57143	7.42857	6.57143	6.16671	5.17143	2.57143	3.57143	7.28571	6.42857	7	62.7393	195.286	109.233	86.3049	119.619	119.857	186.214	402.55	406.135	163	206.25	204.056	232.375	516.125	114.75	59.6929	54.2834	73.8667	59.375
chr1	39926783	39958025	-31242	31242	ENSMUST00000027244	+	protein_coding	Distal	chr1:39926483-39927083	36.4286	76.2857	36.5714	34.5714	28.8571	32.4286	33.7143	23.881	14.2857	7.75243	10.6619	8.64286	18	16.2143	4.28571	2.65114	6.14286	4.37386	1.48329	8.85714	3.57143	545.215	238.788	233.333	252.857	309.756	350.069	443.676	386	227.656	257.375	412.021	368	513.375	570.875	298.5	77	57.7739	72.8571	103.342
chr1	39957580	39958025	-445	445	ENSMUST00000027244	+	protein_coding	TSS	chr1:39957280-39957880	74.7143	113.286	47.3857	59.8571	64.2904	66.8834	110.714	351.935	297.417	275.61	203.418	228.857	289.667	387.429	3.39286	3.57143	2.57143	1.85714	1.48329	4.17857	2.57143	637.3	393.101	286.893	459.327	540.876	486.176	545.168	222.734	122.875	281.249	264.281	242.875	343.5	257.49	91.2793	0.119	19.6178	10.8501	6.39771
chr1	39958206	39958025	181	181	ENSMUST00000027244	+	protein_coding	TSS	chr1:39957906-39958506	46.2857	48.8571	42	76.6429	67.1429	72.4286	88.2857	395.411	331.531	304.357	220.571	248.857	324.549	436.229	4.28571	4.35714	4.35714	1.85714	7.28571	1.71429	3.57143	837.998	547.286	361.14	559.857	671.968	625.992	692.171	237.75	92.1188	230.938	184.896	248.125	294	168.214	250.755	88.0476	80.6904	51.9095	63.5381
chr1	39959913	39958025	1888	1888	ENSMUST00000027244	+	protein_coding	Proximal	chr1:39959613-39960213	38.5953	18.8571	30.1916	31.5143	28.8571	49	50.119	47.8786	53.7143	41.2857	22.4286	20.7857	40.0345	50.2095	6.16671	4.35714	6.14286	7	10.7904	7.71429	19.0833	749.143	339.714	239.874	326.214	436.113	540.211	625.445	920.615	1134.5	404.938	659.375	822.124	973.63	970.5	1852.88	225.714	264.908	305	143.771
chr1	39993438	39958025	35413	35413	ENSMUST00000027244	+	protein_coding	Distal	chr1:39993138-39993738	96.4857	54.2857	47.3857	123.429	98.4286	101.714	98.975	200.357	185.357	131.068	185.333	124.612	137.143	172.857	8.42386	9.88571	5.22614	1.85714	2.59529	6.42857	5.92614	175.445	148.089	173.143	230.143	215.069	250.81	265.286	782.875	725.75	941.625	982.5	839.5	776	815	660.062	201.298	280.569	214.571	246.279
chr1	40142596	40281925	-139329	139329	ENSMUST00000027241	+	protein_coding	Distal	chr1:40142296-40142896	58.7857	74.7143	44.75	55	32.4286	51.8571	55	106.052	104.155	82.0369	103.107	98.2631	99.2	116.643	4.28571	8.34514	8.85714	6.14286	6.14286	9.89286	4.5	236.81	155.305	157.008	177.857	234.148	197.357	202.061	548.875	351.859	470.75	438.125	443.625	368.031	595.375	220.375	86.7619	126.571	78.1904	61.5596
chr1	40173368	40281925	-108557	108557	ENSMUST00000027241	+	protein_coding	Distal	chr1:40173068-40173668	22.4286	33.7143	23.5714	25.7143	17.9166	13.5786	23.4083	9.28571	8.85714	9.85714	4.07143	4.64286	6.42857	4.71429	3.39286	5.17143	6.14286	5.21429	6.14286	1.71429	4.5	171.268	248.133	279.714	155.464	149.286	173.621	151.652	167.273	164.75	287.875	145.438	202.875	117.312	215.75	199.133	69.0286	83	92.3571	37.4143
chr1	40189910	40281925	-92015	92015	ENSMUST00000027241	+	protein_coding	Distal	chr1:40189610-40190210	42	27.7143	40.7143	20	26.5714	55.9345	32.5571	10.7143	8.19043	7.75243	8.85714	9.28571	9.03571	7.70714	7.28571	9.07143	7.02857	6.14286	10.7904	12.4286	4.5	147.143	228.317	273.519	212.857	159.252	185	156.558	209.15	198.125	485.083	335.625	233.044	307.875	319.75	176.75	84.2857	114.102	115.083	82.6071
chr1	40213071	40281925	-68854	68854	ENSMUST00000027241	+	protein_coding	Distal	chr1:40212771-40213371	77.2833	83.1904	100.714	32.4286	46.8834	49	35.5714	16.3167	14.7631	15.4916	14.0298	17.2857	9.03571	11.0714	3.39286	3.57143	7.96186	5.67857	7.931	6.42857	8.14286	1646.84	2414.87	2582.64	1315.5	1191.33	1390.86	1457.57	753.625	1666.91	954.354	682	588.625	668.656	908.268	1069.11	303.321	444.033	398.357	151.461
chr1	40213972	40281925	-67953	67953	ENSMUST00000027241	+	protein_coding	Distal	chr1:40213672-40214272	37.1298	46.0321	38	22.7476	17.9166	36.4286	26.5714	14.7143	19.6239	14.5	11.4761	15.6	8.05243	9.64286	6.16671	3.57143	7.02857	7	14.5286	9.89286	9.12736	1445.68	2222.23	2380.42	1204	1086.67	1178.81	1319.79	249.25	502.5	400.5	261.25	215.375	297.033	255.625	433.775	210.714	253.107	223.41	82
chr1	40218145	40281925	-63780	63780	ENSMUST00000027241	+	protein_coding	Distal	chr1:40217845-40218445	124.714	176.571	261.857	112.415	127.631	108.333	98.975	3.13571	4.80957	7.75243	4.95229	7.85714	14.5714	10.7143	3.39286	7.68086	11.6071	13.4286	10.7904	13.4286	7	881.512	1274.1	1517.74	837.857	784.729	998.459	822.054	443.062	341.615	695.375	453.877	401.75	320.375	574.875	535.344	540.212	611.571	756.529	295.381
chr1	40220463	40281925	-61462	61462	ENSMUST00000027241	+	protein_coding	Distal	chr1:40220163-40220763	246.845	390.143	431.076	83.2857	112.415	108.333	108.714	10.7143	7.64286	6.57143	10.6619	10.7143	10.75	8.67736	14.5714	7.68086	7.96186	1.85714	3.71429	7.71429	9.12736	2521.15	3095.43	4016.71	2109.5	2070.61	2473.67	2201.85	789.5	1320	1001.38	640.375	548.875	724.625	740.312	1266.09	1632.43	4216.91	3233.4	793.257
chr1	40221198	40281925	-60727	60727	ENSMUST00000027241	+	protein_coding	Distal	chr1:40220898-40221498	65.5714	74.7143	59.8571	55.8571	48.4286	44.7857	41	7.85714	4.80957	6.57143	6.83329	7.85714	9.85714	6.57143	12.4286	5.17143	6.14286	4.37386	3.71429	5.24286	4.5	2119.87	2375.83	2796.82	1611.82	1440.59	1771.92	1589.27	531.5	1101.15	532.375	454.799	456.042	477.75	635.821	1457.69	417.414	536.314	612.79	311.138
chr1	40228986	40281925	-52939	52939	ENSMUST00000027241	+	protein_coding	Distal	chr1:40228686-40229286	54.2857	35.7619	107.74	73.5714	33.7143	42	49	6.42857	11.5953	6.57143	9.74286	5.85714	17.1429	16.2143	8.42386	7.68086	4.35714	7	2.59529	0.464286	7	586.518	934.886	888.214	706.19	464.15	494.374	441.398	537.875	801.875	558.312	339.865	480.625	352.062	352.5	424.125	228.214	214.31	266.898	326.782
chr1	40232234	40281925	-49691	49691	ENSMUST00000027241	+	protein_coding	Distal	chr1:40231934-40232534	52.8571	68.7143	66.4083	41.0191	31.5714	37.8571	61.1429	6.42857	6.42857	8.85714	5.95243	9.28571	4.71429	12.4286	7.28571	4.35714	11.6071	7	6.14286	8.85714	11.9571	2122.2	2853.23	3428.14	2102.5	1814	1911.88	1782.12	689.562	1255.5	934.189	437.25	495.625	503.039	451.125	395.681	205.295	341.571	330.758	156.321
chr1	40232887	40281925	-49038	49038	ENSMUST00000027241	+	protein_coding	Distal	chr1:40232587-40233187	60.1429	47.2857	123.464	77.5714	92.4953	71.05	60.1429	6.42857	6.42857	5.74286	9.74286	7.85714	2.74757	10.7143	8.42386	3.57143	12.4286	4.37386	6.14286	5.24286	8.14286	2084.72	2865.2	3509.42	2087.88	1821.57	1982.14	1864.95	1100.88	2318.31	1290.82	1251.87	902.125	1209.34	1134.38	2784.69	392.431	670.967	740.079	386.25
chr1	40236543	40281925	-45382	45382	ENSMUST00000027241	+	protein_coding	Distal	chr1:40236243-40236843	76.1429	168	168.286	87.3774	65.6429	89.1429	62.356	3.13571	8.85714	3.42857	4.95229	7.40957	5.45714	9.64286	3.39286	3.57143	8.40471	7.44043	3.71429	7.71429	5.92614	1229.07	1806.82	2730.64	1504.46	1268.31	1536.39	1084.78	352.375	509.167	557.156	532.438	465.625	488.65	401	536.5	303	585.464	618.929	404.961
chr1	40237920	40281925	-44005	44005	ENSMUST00000027241	+	protein_coding	Distal	chr1:40237620-40238220	14.0239	9.85714	40.7143	12.7857	9.85714	29.3143	27.5714	3.13571	7.64286	3.42857	5.95243	6.57143	3.71429	3.49286	4.28571	8.34514	7.02857	5.21429	2.59529	4.17857	9.12736	565.262	721.459	1119.71	637.217	468.004	623.905	441.398	265	418.062	361.375	399	306.25	345.875	272.371	495.625	72.0071	67.1453	91.1429	43.3739
chr1	40244977	40281925	-36948	36948	ENSMUST00000027241	+	protein_coding	Distal	chr1:40244677-40245277	25.8298	34.8571	50.2857	32.4286	31.5714	30.8571	20.1429	7.85714	6.42857	7.75243	4.95229	9.82143	8.05243	4.71429	11.5	9.07143	8.85714	8.85714	8.57143	5.24286	11.4286	376.071	442.571	561.186	568.319	339.967	375.071	299.97	535.25	727	440.125	424.125	442.625	588.125	413.625	500.625	83.7429	124.643	172.857	119.429
chr1	40274558	40281925	-7367	7367	ENSMUST00000027241	+	protein_coding	Proximal	chr1:40274258-40274858	22.4286	51.4476	62.4286	23.6429	19.5	27.8571	33.7143	9.28571	10.2857	11.0714	4.95229	3.84043	2.07143	3.49286	12.4286	6.14286	9.76186	2.68329	3.71429	11.0667	15.9024	225.762	595.238	511.286	232.171	145.824	141.201	245.207	478.875	1058.82	516.25	232.375	102.991	103.329	712.875	75.6562	58.5059	47.0774	81.8571	82
chr1	40276768	40281925	-5157	5157	ENSMUST00000027241	+	protein_coding	Proximal	chr1:40276468-40277068	18.5239	17.8571	32.5	16.981	37.8571	33.7143	26.5714	3.13571	3.54043	11.0714	4.95229	5.85714	6.42857	9.64286	9.52857	13.2904	8.85714	8.85714	13.4286	15.5	4.5	370.571	726.095	568.102	392.177	282.964	342.169	347.941	179.427	250.135	184.844	213.375	206.25	284.75	242.375	168.706	41	44.4297	78.1904	58.3929
chr1	40278903	40281925	-3022	3022	ENSMUST00000027241	+	protein_coding	Proximal	chr1:40278603-40279203	110.25	108.355	81.4167	43.2857	39.6011	42	51.8571	23.881	22.3214	14.5	19	11.6047	19.8571	24.8929	8.42386	7.68086	9.76186	7.85943	3.71429	8.85714	8.14286	1274.71	1859.14	1412.31	867.13	845.143	888.714	1048.17	213.042	504.542	237.625	206.25	146.5	205.125	226.75	413.875	291.998	482.795	270.805	169.917
chr1	40281944	40281925	19	19	ENSMUST00000027241	+	protein_coding	TSS	chr1:40281644-40282244	768.071	1015.14	886.429	638.774	629.362	625.429	477.857	260.477	296.011	275.61	319.513	287.69	268.607	224.386	6.86429	4.35714	9.20714	6.45714	7.79043	7.71429	7.36186	2939.07	4102.05	4102.05	2796.18	2493.93	2774.33	2779	1595.12	2202.45	1631.5	1407.74	1430.69	1538.16	1722.88	3017.5	2116.43	3480.26	3655.8	1890.13
chr1	40282707	40281925	782	782	ENSMUST00000027241	+	protein_coding	TSS	chr1:40282407-40283007	180	180.071	318.91	167.143	111.619	131.571	63.1429	278.6	320.143	318.613	384.262	315.429	304.286	243.429	7.28571	6.80121	18.0714	15.2739	13.4286	4.17857	11.4286	2815.67	3811.44	4096.25	2890.03	2603.71	2917.37	2772.47	394.938	511.084	499.5	408.25	370.688	366.583	302.646	851.688	1279.79	2368.36	2071.5	840.648
chr1	40283975	40281925	2050	2050	ENSMUST00000027241	+	protein_coding	Proximal	chr1:40283675-40284275	188.429	214.571	309	128.643	84	109.642	58	51.319	74	97.1786	112.01	56.5119	71.5714	51.8571	12.4286	14.1261	23.7714	25.15	19.0809	15.5	15.9024	1898.58	2364.98	2269.53	1881.07	1470.63	1788.25	1413.28	246.89	418.062	364.529	222.75	221.087	273.625	230.375	696.75	1215.24	1884.21	1921.61	971.595
chr1	40284924	40281925	2999	2999	ENSMUST00000027241	+	protein_coding	Proximal	chr1:40284624-40285224	87.5714	106.643	261.857	166	108.35	126.146	62.356	36.5429	49.2857	55.0941	72.1429	35.3143	55.7381	25.75	23.031	13.2904	21.7714	22.5941	18.0441	14.4429	14.7167	2467.14	2862.93	2985.46	2792.21	2281.14	2462.05	2018.33	548.875	1095.97	573.125	524.294	357	524.865	342.062	2374.4	1257.83	1978.68	2337.36	1281.85
chr1	40286003	40281925	4078	4078	ENSMUST00000027241	+	protein_coding	Proximal	chr1:40285703-40286303	167.121	208.395	322.571	164.857	95.0714	90.4286	94.8881	49.2143	58.7143	55.0941	55.6964	36.2679	59.4988	23.2857	28	14.6833	25.9286	31.5	23.7619	13.4286	18.1036	3122.65	3562.89	3949.57	3436.36	3074.14	3048.48	2751.5	506.5	764.5	635	609.442	458.945	509.333	522.5	1517.45	1442.52	2203.14	2367.67	1118.93
chr1	40286722	40281925	4797	4797	ENSMUST00000027241	+	protein_coding	Proximal	chr1:40286422-40287022	486.441	559.786	590.357	342.286	306.571	342.583	278.857	37.9786	35.1	38.9429	23.2739	30.8714	40.881	19.8571	24.0714	17.3096	27.8571	35.0381	21.5476	28	19.0833	2675.46	2862.93	3324.21	2740.12	2439.47	2379.55	2350.78	712.625	962.694	726.792	761.532	738.812	663.969	751.5	1682.5	2939.81	4309.14	3812.52	2030.07
chr1	40293859	40281925	11934	11934	ENSMUST00000027241	+	protein_coding	Distal	chr1:40293559-40294159	101.931	100.343	198.857	196.571	137.929	133.012	103.857	3.75	12.2071	13.9643	10.6619	15.6	8.81429	10.7143	53.7143	71.5381	68.5214	59.3214	66.6429	79.5214	40.1	918.536	1034.49	1384.65	1504.18	1290.18	1228.41	1064.53	973.75	1064.27	354.396	261.25	913.938	751.042	401	572.106	677.826	834.31	1135.83	648.599
chr1	40299728	40281925	17803	17803	ENSMUST00000027241	+	protein_coding	Distal	chr1:40299428-40300028	34.7143	43.2857	32.5	44.4286	30.2857	23.5714	27.5714	10.7143	15.5	12.1429	7.85714	10.7143	11.7143	14.2976	14.5714	18.2143	28.8167	27	25	28	20.2143	403.627	590.642	1035.84	1255.59	717.286	803.306	567.286	448.625	709.229	200.231	190.042	285.619	353.625	77.7834	993.875	382.833	405.714	672.976	337.643
chr1	40323378	40323431	-53	53	ENSMUST00000114795	+	protein_coding	TSS	chr1:40323078-40323678	308.657	353.429	426.829	386.075	253.857	313	330.054	203.336	142.552	217	142.427	135.087	168.071	175.771	39.6643	60.4286	38.5714	57.8214	44.2857	42.4143	35.2857	966.017	845.482	778.821	753.714	784.729	720.774	786.483	559.375	411.385	541.625	336.844	423.302	507	471.723	233.5	326.369	438.286	725.176	368
chr1	40382816	40323431	59385	59385	ENSMUST00000114795	+	protein_coding	Distal	chr1:40382516-40383116	61.1429	183.238	110.357	75.6	39.6011	79.2857	103.857	44.2536	54.8571	57.4286	55.6964	37.7333	55.7381	53.7119	12.4286	18.2143	15.4571	12.4286	10.7904	18.5476	12.4286	211.806	213.428	174.205	212.857	203.03	185	154.048	200.875	100.204	171.893	136.708	191.874	183.49	298.104	50.5834	93.1131	107.539	140.526	90
chr1	40738142	40323431	414711	414711	ENSMUST00000114795	+	protein_coding	Distal	chr1:40737842-40738442	78.2857	176.571	180.143	149.426	76.1429	128.888	159.643	247.262	210.821	228.857	214.949	243.5	206	250.548	4.28571	4.35714	4.35714	3.57143	7.28571	5.24286	3.57143	218.571	165.571	155.114	179.886	190.5	188.457	163.5	184.531	96.0854	235.625	269.698	229	171.875	293.997	39.7636	19.4357	19.6178	25.5976	21.0429
chr1	40847539	40323431	524108	524108	ENSMUST00000114795	+	protein_coding	Distal	chr1:40847239-40847839	432.875	290.577	256.186	413	408.929	457.571	528.895	653.429	609.286	638.829	577.723	654.714	619.929	652.071	4.28571	2.65114	3.52857	4.37386	3.71429	6.42857	8.14286	540.324	426.512	346.47	452.473	475.588	441.711	484.423	816.625	389.75	1060.3	830.5	927.875	750.26	875.25	536.5	607.286	514.429	443.875	647.598
chr1	41608633	40323431	1285202	1285202	ENSMUST00000114795	+	protein_coding	Distal	chr1:41608333-41608933	18.5239	16	26.4821	15	22.4286	20.9333	21.2619	3.13571	0.833286	2.53571	5.95243	3.84043	8.05243	3.49286	1.14286	1.07143	2.57143	1.85714	5.14286	2.71429	2.57143	187.19	129.857	161.024	159.687	96.3584	122.029	117.429	688.279	1190.38	475.781	272.75	465.625	482.625	278.5	502	77	48.1881	60.3119	89.1429
chr1	41612689	40323431	1289258	1289258	ENSMUST00000114795	+	protein_coding	Distal	chr1:41612389-41612989	31.5	24.3845	42	15	35.0286	43.2857	23.4083	7.85714	6.42857	1.32143	4.07143	5.85714	9.03571	9.64286	3.39286	2.65114	1	4.37386	3.71429	7.71429	2.57143	539.271	628.61	864.286	600.714	383.929	394.286	607.721	1578.84	2500.81	707.875	854.125	1142.5	1088.44	1414.77	974.75	111.855	122.886	118.429	112.286
chr1	41614315	40323431	1290884	1290884	ENSMUST00000114795	+	protein_coding	Distal	chr1:41614015-41614615	28.8571	18.8571	23.5714	22.7476	12.7143	10.8571	13.2143	3.13571	2.28571	0.428571	1.3	4.64286	1.14286	5.80957	1.14286	1.78571	1.71429	1.85714	1.48329	2.71429	3.57143	141.999	196.076	260.05	230.143	115.999	135.601	178.819	292.65	428.75	127.743	83.7719	223.292	217.5	124.25	201.75	47.1167	69.4094	49.2084	54.281
chr1	41616267	42908078	-1291811	1291811	ENSMUST00000057208	+	protein_coding	Distal	chr1:41615967-41616567	25.8298	31.2571	33.7143	20	32.4286	15	36.6429	45.369	48.1036	33.0476	25.7143	17.8451	33.0286	29	2.17143	0.142857	2.57143	1.14286	2.59529	1.71429	1.32143	382.714	339.714	352.357	385.946	252.857	308.373	411.714	3112.25	3467.06	1428.67	1574.25	1988.09	1977.12	2685.1	1947.62	90.6094	80.6904	61.1429	71.8571
chr1	41617090	42908078	-1290988	1290988	ENSMUST00000057208	+	protein_coding	Distal	chr1:41616790-41617390	27.5714	41	20	27.5714	19.5	29.3143	18.1429	25	35.1	15.4916	17.2488	12.4286	19	16.2143	4.28571	1.07143	5.22614	2.68329	3.71429	4.17857	5.92614	286.333	274.537	344.714	331.286	239.489	292.814	401.012	472	545.625	268.875	289.875	391.125	317.75	415.962	266	65.7619	113.246	92.3571	57.4334
chr1	41709683	42908078	-1198395	1198395	ENSMUST00000057208	+	protein_coding	Distal	chr1:41709383-41709983	20.0953	22.1904	20	23.6429	20.1429	43.2857	14	10.7143	8.85714	3.42857	6.83329	6.57143	9.85714	4.71429	2.17143	2.65114	3.52857	1.14286	1.48329	6.42857	8.14286	91.5476	97.4714	74.9047	92.75	84.7619	89.35	78.481	296.5	355	434.312	401.729	446.25	272.75	365.188	282.5	54	83	50.5761	45.3941
chr1	41809482	42908078	-1098596	1098596	ENSMUST00000057208	+	protein_coding	Distal	chr1:41809182-41809782	17.5953	35.7619	36.5714	46.2857	12.7143	42	32.5571	6.42857	0.833286	4.619	9.74286	3.84043	4.71429	1.35714	5.25714	3.57143	2.57143	1.85714	0.190429	1.71429	0.142857	79.5929	178.714	105.357	138.857	112.431	111	106.512	283.75	340.562	159.125	216.729	260.625	201.75	274.469	220.375	58.5059	64.7143	79.0357	68.6786
chr1	42589935	42908078	-318143	318143	ENSMUST00000057208	+	protein_coding	Distal	chr1:42589635-42590235	51.8571	43.2857	31.4286	51.1429	47.2857	32.4286	58	7.85714	3.54043	5.74286	12.4047	10.7143	4.71429	10.7143	8.42386	4.35714	4.35714	2.68329	1.48329	6.42857	3.57143	369.752	350.94	490.429	332.193	279.714	290.455	364	323.75	361.25	421.625	374	346.75	363.125	424.604	125	83.7429	97.6071	95.2702	90
chr1	42599773	42908078	-308305	308305	ENSMUST00000057208	+	protein_coding	Distal	chr1:42599473-42600073	23.4714	31.2571	51.5166	38.3571	45	47.6429	44.081	12.1429	6.42857	7.75243	4.07143	5.85714	2.74757	1.35714	8.42386	5.17143	7.02857	8.85714	3.71429	8.85714	3.57143	377.286	395.571	454.208	332.193	275.863	289.412	401.012	213.042	194.65	317.652	331.625	214.375	189.062	264	74.1354	69.5691	81.8571	62.6619	100.064
chr1	42798692	42908078	-109386	109386	ENSMUST00000057208	+	protein_coding	Distal	chr1:42798392-42798992	27.5714	84	74.6095	40.4286	57.1429	53.1429	89.1429	9.28571	8.85714	12.1429	16.4286	8.64286	10.75	6.57143	3.39286	6.14286	7.02857	4.37386	8.57143	5.24286	8.14286	128.198	143.714	119.962	151.429	95.2286	115.381	111.287	574.375	342.25	284.75	294	381.375	352.062	311.375	75.6562	30.3	77	85.4666	58.3929
chr1	42908140	42908121	19	19	ENSMUST00000164185	+	protein_coding	TSS	chr1:42907840-42908440	896.071	797.86	794.571	1039.86	855	889.143	942.857	763.143	775.813	801.714	744.086	759	799.643	697.071	7.28571	6.14286	4.35714	3.57143	2.59529	2.71429	3.57143	1366.57	1393.09	1683.71	1609.57	1460.15	1413.18	1354.93	2444.28	2304	2849.33	2277.25	2403.12	2645.5	2455.12	1920.22	1453.08	1391.98	1570.89	1749
chr1	43149599	43149433	166	166	ENSMUST00000039080	+	protein_coding	TSS	chr1:43149299-43149899	984.75	818.5	848.357	987.5	898	891.143	1036.46	1079.36	1076.14	947.429	967.857	1050.86	981.086	992.571	13.5239	6.80121	9.76186	5.21429	5.14286	4.17857	2.57143	2564.9	2175.63	1892.49	2540.5	2464.86	2238.78	2134.64	976	677.688	999.375	984.75	1146.25	1268.63	917.5	463.54	645.571	645.733	553.914	709.795
chr1	43155528	43155555	-27	27	ENSMUST00000010434	+	protein_coding	TSS	chr1:43155228-43155828	1800.08	1755.92	2039	1988.57	1915.36	2187.5	2147.29	1193.86	1219.59	1195.71	1262.72	1234.96	1152.79	1223	6.16671	3.57143	5.22614	6.14286	1.48329	4.17857	4.5	3811.44	3979.36	4055.4	3618.71	3738.46	3958.14	4238.22	2370.88	2350.67	3020.12	2187.81	2485.31	2500.57	2155.94	1365.25	2027.45	2329.28	2237.25	2815.65
chr1	43307350	43155555	151795	151795	ENSMUST00000010434	+	protein_coding	Distal	chr1:43307050-43307650	24.2143	41	31.4286	43.2857	47.8571	49	39.9524	3.13571	6.42857	4.619	4.07143	14.6429	9.03571	8.67736	7.28571	7.68086	8.85714	4.37386	7.28571	11.0667	10.3619	146.005	122.617	124.742	122	108.714	105.365	130.407	990.562	732.375	833.669	936.875	1009.13	766.159	1178.45	271.125	70.5262	55.4286	52.7262	56.4286
chr1	43362399	43155555	206844	206844	ENSMUST00000010434	+	protein_coding	Distal	chr1:43362099-43362699	27.5714	46.0321	21	36.4286	15.9476	44.7857	12.0929	10.7143	8.85714	5.74286	12.4047	8.64286	6.619	9.64286	5.25714	6.29514	4.35714	2.68329	9.72143	7.07143	2.57143	200.144	219.881	292.414	266.967	258.5	178.145	212.048	857.625	1606.75	673.438	892.104	758	757.812	1183.12	1165.29	59.6929	27.9488	77	56.4286
chr1	43456038	43155555	300483	300483	ENSMUST00000010434	+	protein_coding	Distal	chr1:43455738-43456338	19.2143	25.3893	43.2857	21	29.5904	39.2857	37.9096	3.13571	6.42857	2.53571	8.85714	10.7143	8.05243	7.70714	1.14286	8.34514	4.35714	3.57143	2.59529	4.17857	3.57143	100.571	121.131	110.083	104.48	112.431	107.571	119.857	305.25	527.75	230.938	199.125	216.681	294.809	215.75	321.924	74.6821	51.8571	89.7429	84.1821
chr1	43502339	43842755	-340416	340416	ENSMUST00000163003	+	transcribed_processed_pseudogene	Distal	chr1:43502039-43502639	96.4857	114.758	64.9761	55	92.4953	66.8834	131.508	684.167	594.1	564.31	511.714	565.429	511.457	710.236	4.28571	2.65114	1.71429	5.21429	1.48329	1.71429	3.57143	988.571	677.636	359	593.58	775.381	574.226	631.739	226.483	179.125	223.5	202.875	209.375	237.625	185.727	115.5	68.4761	103.179	63.6286	91.1429
chr1	43503097	43842755	-339658	339658	ENSMUST00000163003	+	transcribed_processed_pseudogene	Distal	chr1:43502797-43503397	176	236.286	202.857	157.714	110.924	154.295	275.143	826.869	714.571	655.857	614	656.786	603.03	846.786	2.17143	4.35714	1	3.57143	2.59529	4.17857	4.5	1151.45	783.143	431.714	649.174	872.488	660.429	767.437	367.938	171.042	333.625	230.375	294.906	262.21	398.875	70.4479	35.7143	35.6714	31.1143	29.2453
chr1	43503767	43842755	-338988	338988	ENSMUST00000163003	+	transcribed_processed_pseudogene	Distal	chr1:43503467-43504067	56.4286	100.343	63.6429	72.6429	64.9524	42	94.0726	671.429	568.464	504.143	470.571	511.457	463.857	656.857	3.39286	6.80121	5.22614	2.68329	5.14286	7.71429	7	995.532	647.538	372.338	538.399	746.795	583	693.22	230.375	102.294	254.125	208.25	178.311	136.569	296.125	74.1354	75.2047	52.9929	155.786	68.6786
chr1	43542315	43842755	-300440	300440	ENSMUST00000163003	+	transcribed_processed_pseudogene	Distal	chr1:43542015-43542615	33.1429	67.2857	58.2179	47.2857	46	43.2857	61.1429	57.3571	41.3857	44.2857	57.4286	42.5714	46.619	51.8571	11.5	6.80121	7.96186	14.3571	6.14286	14.4429	5.92614	233.407	153.981	202	174.19	171.975	171.352	187.571	957	721.625	695.979	765.875	670.942	751.875	777.25	622.847	73.8262	85.2857	78.1904	106.19
chr1	43591448	43842755	-251307	251307	ENSMUST00000163003	+	transcribed_processed_pseudogene	Distal	chr1:43591148-43591748	38	53	28.8571	34.5714	24.5714	33.7143	36.6429	12.1429	8.85714	6.57143	11.4761	9.28571	2.74757	13.2857	23.031	21.7143	8.85714	12.9286	18.0441	25.2857	22.5357	319.643	255.195	222.789	185.825	238.792	251.929	270.429	291.5	480.938	287.875	349.099	330.75	280.75	471.723	250.755	77	102.143	107.169	80.9214
chr1	43834775	43842755	-7980	7980	ENSMUST00000163003	+	transcribed_processed_pseudogene	Proximal	chr1:43834475-43835075	98.4261	102.519	100.25	131.552	119.817	147.457	79.9167	9.28571	6.95243	9.85714	11.4761	12.7881	8.05243	4.71429	168.938	146.276	149.067	118.686	146.436	147.319	138.324	100.571	69.6429	119.962	164.429	162.143	140.941	152.834	151.485	81.9562	104.275	132.56	127.856	119.423	310.341	53.4688	1.7845	0.0952857	4.81436	4.88343
chr1	43835453	43842755	-7302	7302	ENSMUST00000163003	+	transcribed_processed_pseudogene	Proximal	chr1:43835153-43835753	124.895	148.095	122.686	150.783	157.552	205.852	88.619	7.85714	6.42857	7.75243	10.6619	15.2167	7.42857	4.71429	184.455	163.752	189.767	134.4	163.582	180.868	168.638	88.5714	72	126.877	153.929	153.364	141.921	150.4	167.887	110.361	128.856	177.273	162.519	136.321	397.773	66.5457	5.5465	4.12371	8.79043	6.10714
chr1	43884825	43884645	-180	180	ENSMUST00000139451	-	protein_coding	TSS	chr1:43884525-43885125	937.476	794.149	822.729	1171.71	1243.29	1067.64	1115.14	986.952	905.033	919.495	970.357	970.786	933.714	947.429	6.16671	6.14286	5.22614	7	3.71429	4.17857	3.57143	1342.06	1358.4	1281.15	1578.89	1589.13	1488.14	1455	2247.79	1433.75	2270.62	2082.38	2294.94	2099.25	2366.56	1239.72	962.761	884.214	833.405	1477.09
chr1	43990708	43990847	-139	139	ENSMUST00000087933	+	protein_coding	TSS	chr1:43990408-43991008	2134.06	2173.57	2748.29	2358.43	2320.14	2766.45	2474.73	1363.61	1338.77	1354.33	1249.59	1249.07	1286.57	1273.16	6.16671	5.17143	3.52857	1.14286	3.71429	1.71429	3.57143	4256.43	4513.63	3942.14	3655.49	3767.23	3857.1	4059.75	6319.65	4205	8032	5878.88	5808.2	5544.05	5596.15	3050.25	1755.76	1986.39	2013.2	2441.44
chr1	43992337	43990847	1490	1490	ENSMUST00000087933	+	protein_coding	Proximal	chr1:43992037-43992637	28.8571	43.2857	39.4	11.9286	18.7976	34.9453	25.2857	244.917	320.143	288.464	244.807	221.56	237.143	224.979	9.52857	6.80121	8.85714	10.7143	5.14286	7.71429	19.0833	1390.81	1398.92	1117.4	803.286	787.636	815.762	991.748	134.875	530.891	184.844	174.125	158	172.417	80.8125	700	165.276	215.341	146.571	133.429
chr1	43993110	43990847	2263	2263	ENSMUST00000087933	+	protein_coding	Proximal	chr1:43992810-43993410	33.1429	34.8571	55.7143	26.5714	30.2857	33.7143	33.7143	20.0881	44.1429	33.0476	35.0714	9.98329	25	27.3547	11.5	9.07143	16.219	17.0714	13.4286	17.5131	22.5357	515.476	447.714	474.912	294.929	314.883	319.643	429.681	124.213	424.375	143.875	160.343	148.986	114.727	120.625	351.354	207.036	208.669	154.348	182
chr1	44072607	44074313	1706	1706	ENSMUST00000162750	-	processed_transcript	Proximal	chr1:44072307-44072907	57.1429	38.3048	89.1429	43.2857	55.8571	33.7143	51.8571	6.42857	8.85714	4.619	0.476143	4.64286	5.45714	2.57143	5.25714	8.34514	9.76186	4.37386	7.28571	11.0667	4.5	80.2643	107.679	188.302	210.679	134.945	86.631	77.9761	194.562	408.94	377.625	411.375	332.75	337.473	204.854	316.502	224.643	268.857	315.286	259.071
chr1	44159202	44159207	5	5	ENSMUST00000147571	-	protein_coding	TSS	chr1:44158902-44159502	1828.79	2127.75	2084.71	1503.43	1413.85	1518.07	1972.71	634.214	700.571	768.446	706.619	674.143	706.262	665.91	7.28571	5.17143	8.85714	1.85714	2.59529	2.71429	5.92614	1248.7	1345.32	1089.43	834.405	815.464	931.962	956.738	1324.38	1252.18	1665.38	1603.03	1639.86	1904.5	1385.12	682.01	280.774	369.571	259.886	309.457
chr1	44175701	44175802	-101	101	ENSMUST00000155917	+	processed_transcript	TSS	chr1:44175401-44176001	548.5	452.476	598.712	723.071	583.993	698.667	564.809	1054.14	1009.11	956.869	1078.86	1043.56	983.143	1000.4	5.25714	6.14286	7.02857	7	5.14286	7.71429	4.5	1496.95	1430.43	1670.36	1964.86	1643.91	1775.91	1737.77	1019.53	1286.75	1120.64	1125.25	1172.5	1117.38	993.75	1345.53	1563.48	1755.14	1491.49	1644.05
chr1	44176281	44175845	436	436	ENSMUST00000138521	+	processed_transcript	TSS	chr1:44175981-44176581	634.714	454.324	846.714	771.286	510.893	661.143	579.143	1255.43	1154.68	1086.22	1270.04	1218.14	1146.14	1198	9.52857	6.14286	7.02857	9.76186	7.28571	8.85714	7	1850.94	1893.44	2183.65	2580.74	2218.99	2276.79	2198.53	862.75	775.146	992.875	936.875	855.12	836.419	603.375	838.625	1342.28	1519.55	1441.46	1404.75
chr1	44176930	44176824	106	106	ENSMUST00000129068	+	processed_transcript	TSS	chr1:44176630-44177230	610.5	429.286	583.143	632.526	446.429	578.143	490.132	824.705	743.786	718.143	814.571	796.429	737.857	766.714	6.16671	3.57143	7.02857	9.76186	7.28571	6.42857	9.12736	1434.17	1573.15	1755.56	1916.48	1745.11	1748.14	1745.71	761.75	525.76	882.125	976	858.942	840	698.938	365.88	1037.91	1071.43	805.614	1007.31
chr1	44187011	44176824	10187	10187	ENSMUST00000129068	+	processed_transcript	Distal	chr1:44186711-44187311	25.8298	11.9524	20	15	11.0239	12.1429	5.96307	3.13571	4.80957	2.53571	4.95229	2.64286	3.71429	5.80957	49.0476	45.919	47.4047	50.7369	65.931	58.5833	50.5714	264.321	504.571	399.145	247.429	183.857	230	271.571	226.483	679.83	162.5	158.025	161.191	147.085	118.762	532.625	121.429	138.904	94.3333	108.2
chr1	44199827	44204589	-4762	4762	ENSMUST00000166196	+	protein_coding	Proximal	chr1:44199527-44200127	42	35.7619	23.5714	28.5953	30.2857	51.8571	33.7143	4.71429	6.42857	11.0714	6.83329	4.64286	6.42857	3.49286	109.917	86.0833	125.643	109.143	108.371	116.6	97.4429	138.857	136.143	126.877	99.4286	89.5	92.75	106.512	154.875	215.312	197.5	162.812	166.178	189.875	182.25	157.25	110.476	108.857	126.486	165.643
chr1	44204712	44204754	-42	42	ENSMUST00000139510	+	processed_transcript	TSS	chr1:44204412-44205012	2366.68	3038.86	2610.36	1981.57	1720.29	1965.71	2140.36	911.714	894.857	851.27	764.762	750.429	849.964	824.577	14.5714	6.14286	2.57143	5.21429	5.14286	7.71429	9.12736	3110.27	3184.8	2479.36	2221.74	2070.61	2188.6	2397.31	1574.25	1374.44	1629.71	1671.41	1720.81	2025.88	1337	1007.56	2768.91	3086.74	3093.14	3421.82
chr1	44255292	44204777	50515	50515	ENSMUST00000145406	+	processed_transcript	Distal	chr1:44254992-44255592	81.4286	77.7143	69.1429	88.2857	80.7143	47.6429	70.4881	211.998	181.929	163.524	249.636	181.1	154.929	181.03	8.42386	6.14286	4.35714	7	2.59529	2.71429	3.57143	475.571	512.333	481.556	505.643	461.244	403.429	349.483	696.375	768.9	890.312	838.125	916.5	807.125	738.221	502	237.093	225.334	292.474	231.779
chr1	45852329	45852311	18	18	ENSMUST00000169703	+	protein_coding	TSS	chr1:45852029-45852629	1094.71	1212.5	1151.71	1192.86	1112.14	1074.36	1204.14	900.457	872.809	886.35	831.071	827.143	917.314	921.667	5.25714	6.80121	10.3394	5.21429	0.928571	3.47614	3.57143	1896.54	1760.09	1217.41	1619.24	1464.46	1375.36	1160.2	1426.38	1416.25	1366.47	1329	1201	1583.44	1360.88	1953.39	1422.29	1645.93	1596.01	1973.3
chr1	45894766	45914599	19833	19833	ENSMUST00000153604	-	transcribed_processed_pseudogene	Distal	chr1:45894466-45895066	13.5714	32.4286	40.7143	27.5714	29.5904	27.8571	23.4083	3.13571	4.80957	2.53571	1.3	1.57143	2.07143	3.49286	6.16671	2.65114	7.02857	4.37386	0.190429	2.71429	3.57143	91.5476	151.429	116.405	105.543	93.0167	127.476	131.471	175.567	286.486	139.625	152.023	141.985	210.1	631.625	137.106	38.3786	55.4286	45.681	83.6
chr1	45914376	45914599	223	223	ENSMUST00000153604	-	transcribed_processed_pseudogene	TSS	chr1:45914076-45914676	100.907	134.395	120.248	115.052	112.186	137.955	131.798	16.8309	10.7571	9.34286	10.269	7.669	7.72857	9.02857	18.1833	29.3594	16.8333	20.2047	16.3857	18.0357	24.0786	255.267	239.012	231.098	212.281	223.164	245.719	276.029	104.51	64.8312	85.3687	97.15	128.95	104.758	121.475	66.3729	105.498	94.5549	81.5381	107.609
chr1	45917360	45914632	-2728	2728	ENSMUST00000167878	-	transcribed_processed_pseudogene	Proximal	chr1:45917060-45917660	34.7143	35.7619	26.4821	22.7476	38.4453	25.1429	26.5714	4.71429	6.42857	4.619	10.6619	4.64286	7.42857	10.7143	3.39286	2.65114	3.52857	3.57143	3.71429	8.85714	5.92614	574.534	703.805	601.881	458.438	485.252	455.479	550.642	337.75	467.606	261.5	243	195.875	257.375	249.818	974.75	317.267	203.619	162.071	145.574
chr1	45921577	45914632	-6945	6945	ENSMUST00000167878	-	transcribed_processed_pseudogene	Proximal	chr1:45921277-45921877	55	51.4476	50.2857	69.5714	49	43.2857	51.8571	9.28571	6.42857	8.85714	7.85714	4.64286	6.42857	3.49286	8.42386	7.68086	2.57143	7	5.14286	5.24286	3.57143	454.286	382	439.357	339.714	327.969	392.427	479.126	288.875	216	232.25	184.896	217.812	172.417	396.494	125	116.504	144.429	143.471	90
chr1	45925842	45914632	-11210	11210	ENSMUST00000167878	-	transcribed_processed_pseudogene	Distal	chr1:45925542-45926142	47.2857	34.8571	33.7143	35.5714	25.1429	26.5714	66.4286	4.71429	3.54043	7.75243	3.28571	9.28571	8.05243	6.57143	13.5239	5.17143	5.22614	4.37386	8.57143	5.24286	7	474.511	424.643	362.857	306.619	326.429	335.282	439.074	184.531	281.5	196	186.878	181.416	224.185	187.375	246	121.429	91.1429	174.571	144.793
chr1	45955033	45982439	27406	27406	ENSMUST00000027137	-	protein_coding	Distal	chr1:45954733-45955333	30.7309	16	22.4286	26.5714	24.5714	23.5714	18.1429	3.13571	3.54043	2.53571	1.3	1.57143	0.342857	3.49286	2.17143	1.07143	2.57143	1.85714	5.31429	5.24286	5.92614	327.214	470.714	414.468	345.259	268.381	270.457	384.929	384.875	497.938	239.375	348.125	299.875	306.25	276.75	658.625	258.548	176.369	213.167	166.638
chr1	45961225	45982439	21214	21214	ENSMUST00000027137	-	protein_coding	Distal	chr1:45960925-45961525	98.5619	125.298	152.917	89.1429	110.205	121.929	126.498	17.4441	4.80957	6.57143	14.6964	4.64286	9.85714	10.7143	11.5	7.68086	4.35714	9.76186	2.59529	8.85714	12.4286	959.743	1157.14	1107.39	926.357	771.286	876.274	938.179	507.625	640	351.482	392.875	382.5	382.724	296.125	796.539	718.464	392.333	501.786	444.807
chr1	45962239	45982439	20200	20200	ENSMUST00000027137	-	protein_coding	Distal	chr1:45961939-45962539	297.571	368.818	396.005	325.321	346	300	306.735	20.0881	7.64286	15.4916	17.2488	9.98329	15.4286	13.2857	26	16.5	22.7619	25.15	22.7143	16.5	21.3571	1042.28	1302.6	1413.88	1319.53	1118.57	1124.24	1146.42	2146.69	3048.25	1375.56	2082.38	2334.19	2194.69	2244.75	1929.91	1140.58	665.212	863.486	919.357
chr1	45963506	45982439	18933	18933	ENSMUST00000027137	-	protein_coding	Distal	chr1:45963206-45963806	252.286	223.839	409.345	366.143	335.714	314.429	305.714	7.85714	4.80957	11.0714	6.83329	7.85714	9.03571	6.57143	31.3154	26.0881	30.7429	49.8952	44.2857	36.2929	45.2857	370.571	538.148	559.2	561.63	438.841	479.6	391.682	254.177	339	226.375	216.729	183.577	247.035	172	268.952	1627.8	807.459	1071.04	1115.22
chr1	45977797	45982439	4642	4642	ENSMUST00000027137	-	protein_coding	Proximal	chr1:45977497-45978097	173.548	145.286	263.214	361.643	212	257.214	203.808	14.7143	29.8702	23.4547	23.2739	20.7857	22.4286	22.4286	27	28.8929	55.4797	45.4761	39.7404	50.4286	39.5714	692.548	610.569	786.667	640.143	530.445	599.312	696.857	1688.25	3936.38	1350.62	1503	1371.25	1473.69	1816.25	4407	1113.02	585.464	721.798	815.286
chr1	45980363	45982439	2076	2076	ENSMUST00000027137	-	protein_coding	Proximal	chr1:45980063-45980663	123.952	101.857	215.5	147.202	140.214	148.143	138.129	86.7096	111.38	155.598	195.429	135.087	107.286	66.25	11.5	12.4286	17.1429	25.15	19.0809	17.5131	12.4286	911.063	912.429	1080.43	944.231	693.002	859.437	810.921	367.938	613.125	296.125	343.077	363.938	315.59	270.281	874.666	925.143	617.39	631.465	630.143
chr1	45981558	45982439	881	881	ENSMUST00000027137	-	protein_coding	TSS	chr1:45981258-45981858	81.4286	79.3834	149.286	139	70.2857	115.106	87.3571	525.476	655.571	709.243	712.714	671.286	574.029	500.321	14.5714	7.68086	13.4286	16.0976	18.0441	12.4286	10.3619	2116.06	2291.1	2785.43	2509.57	1937.71	2165.73	2012.81	420.125	1062.62	421.625	470.75	389.25	397	254.125	1538.75	563	385.143	443.875	388.429
chr1	45982573	45982439	-134	134	ENSMUST00000027137	-	protein_coding	TSS	chr1:45982273-45982873	3519.86	3614.25	4009.73	4032.29	3189.51	3090	3749.95	899.857	1007.64	958.083	936.19	958.857	894.377	914.762	10.6	4.35714	8.85714	13.4286	12.238	7.71429	7	3377.24	3585.01	3812.61	3662	3180.21	3292.04	3444.86	1814.38	1415.12	1494.94	1292.5	1545.75	1501.84	1314.38	940	2917.12	1940.55	2305.36	2372.09
chr1	46123700	46068865	-54835	54835	ENSMUST00000169792	-	protein_coding	Distal	chr1:46123400-46124000	73.8654	126.81	100.714	79.5714	53.1429	60.1429	87.3571	131.143	138.167	119.714	126.381	84.0143	107.286	134.052	4.28571	6.14286	8.52386	7	8.57143	10.619	4.5	209.405	206.643	190.05	224.791	197.381	229.574	245.719	556.312	225.812	339	397	324.479	423.938	591.396	131.835	74.0714	66.5761	97.4761	112.662
chr1	46910427	46910891	464	464	ENSMUST00000027131	-	protein_coding	TSS	chr1:46910127-46910727	2594.57	2476.71	2452.14	2176.5	2145.57	1800.71	2763.93	1023.23	1073.71	1140.96	970.357	1089.29	1121.67	1159.68	3.39286	0.142857	1	1.85714	1.48329	1.71429	3.57143	4131.39	3790.06	2505.99	3344.57	3685.43	3096.9	3350.12	2544.5	1966.88	3048.25	2280.78	2704.25	2879	2407.56	1798.56	1726.63	1806.5	1949.44	1305.51
chr1	48623230	46910891	-1712339	1712339	ENSMUST00000027131	-	protein_coding	Distal	chr1:48622930-48623530	6.5	21	13.7143	12.7857	9.85714	23.5714	6.94286	3.13571	7.64286	5.74286	2.28571	3.40471	2.07143	4.71429	2.17143	1.78571	3.52857	6.14286	7.28571	4.17857	3.57143	178.714	125.202	104.739	134.089	117.305	171.352	121	243	247.531	179.75	161.602	130.25	220	224.875	1751.94	86.7619	91.1429	91.9286	114.798
chr1	49627972	51535243	1907271	1907271	ENSMUST00000027279	-	protein_coding	Distal	chr1:49627672-49628272	14.0239	17.8571	18.7524	9	6.64286	15	14	6.42857	4.80957	5.74286	2.28571	6.20714	2.07143	3.49286	3.39286	1.07143	1.71429	0.35	6.14286	2.71429	2.57143	214.202	118.619	104.286	122	129.25	224.349	203.35	593.469	533.625	189.75	269.698	405.75	461.911	723.858	849.875	50.7024	38.1619	52.9929	69.6761
chr1	50740001	51535243	795242	795242	ENSMUST00000027279	-	protein_coding	Distal	chr1:50739701-50740301	1.57143	6.14286	10.0476	5.85714	11.0239	3.52621	5	1.18329	2.28571	3.42857	2.28571	5.28571	2.07143	1.35714	3.39286	1.78571	1	5.21429	0.190429	1.71429	2.57143	91.5476	82.35	142.452	95.0453	74.5036	48.2833	48.2833	644	1828.55	587.448	734.788	620.346	593.766	641.815	2908.38	28.4429	34.3238	61.8167	65.7143
chr1	50984309	51535243	550934	550934	ENSMUST00000027279	-	protein_coding	Distal	chr1:50984009-50984609	116.026	265.155	115.477	114.571	81.4167	144.143	116.714	85.2857	64.0714	46.7143	61.7143	65.5476	60.3761	83.2857	10.6	12.4286	5.22614	12.4286	12.238	7.71429	13.5714	128.198	145.219	157.008	134.089	134.633	179.243	165.783	254.177	54.7041	260.895	302.25	239.75	149.419	403.141	45.5771	71.3249	59.0488	53.431	67.6667
chr1	50992534	51535243	542709	542709	ENSMUST00000027279	-	protein_coding	Distal	chr1:50992234-50992834	13.5714	22.1904	22.4286	31.5143	25.1429	26.5714	18.1429	3.13571	4.80957	1.32143	2.28571	5.85714	7.42857	3.49286	4.28571	1.78571	1.71429	2.68329	3.71429	4.17857	3.57143	84.4524	98.8	72.0357	67.9667	65.1464	95.0714	87.7857	198.125	264.031	160.478	191.125	174.125	206.767	195.875	171.102	45.5047	60.1904	75.1166	54.281
chr1	51322188	51535243	213055	213055	ENSMUST00000027279	-	protein_coding	Distal	chr1:51321888-51322488	27.5714	29.8571	44.75	34.5714	41	30.8571	33.7143	3.13571	7.64286	8.85714	9.74286	10.7143	6.42857	5.80957	4.28571	4.35714	5.22614	7.85943	3.71429	4.17857	5.92614	248.571	140.088	180.645	179.886	166.845	226.574	247.429	198.125	229	117.375	144.346	185.667	155.75	194.188	140.875	42.3214	63.6821	110.171	72.9286
chr1	51345911	51535243	189332	189332	ENSMUST00000027279	-	protein_coding	Distal	chr1:51345611-51346211	123.952	128.6	130.5	98.5714	101.756	82.1547	91.2143	157.554	130.638	143.726	134.31	127.571	120.18	125.421	1.14286	7.68086	8.85714	4.37386	6.14286	12.4286	5.92614	568.845	376.79	577.907	520.429	585.19	509.19	522.374	180.776	237.562	283.869	224.024	205.125	230.718	175.375	141.306	211.936	199.252	233.143	209.645
chr1	51346798	51535243	188445	188445	ENSMUST00000027279	-	protein_coding	Distal	chr1:51346498-51347098	77.5714	121.857	89.1429	90.4286	58.5239	66.8834	61.1429	168.286	159	171.79	152	169.012	131.143	153.505	3.39286	8.34514	7.96186	3.57143	2.59529	9.89286	4.5	723.548	421.857	626.214	570.219	641.04	588.122	620.421	258.25	133.812	316.125	273.979	303.041	270.424	240.278	76.2916	108.115	144.429	80.7286	105.405
chr1	51535296	51535243	-53	53	ENSMUST00000027279	-	protein_coding	TSS	chr1:51534996-51535596	9075.14	9689.79	10459.7	9728.29	8746.14	8887.63	10183	828.143	878.389	821.375	793.571	724.625	780.714	779.714	5.25714	1.78571	2.57143	1.85714	9.72143	1.71429	5.92614	3012.71	3208.18	3305.34	2931.96	3001	3224.46	3448.93	4459	3660	5053.38	4315.81	4525.5	4103.38	4169.12	2430.93	8157.69	9240.56	8767.99	9527.71
chr1	51562713	51535243	-27470	27470	ENSMUST00000027279	-	protein_coding	Distal	chr1:51562413-51563013	67.7143	53	33.7143	31.5143	34.5714	33.7143	47.8702	4.71429	4.80957	3.42857	2.28571	4.64286	2.74757	5.80957	6.16671	9.07143	4.35714	4.37386	6.14286	4.17857	1.32143	357	470.714	227.612	237.99	207.857	262.857	251.933	298.808	537.5	309.375	270.5	257.375	254.125	413.625	542.25	442.237	271.148	275.648	292.131
chr1	51565549	51535243	-30306	30306	ENSMUST00000027279	-	protein_coding	Distal	chr1:51565249-51565849	28.2857	39.5714	64.9761	39.2929	41	29.3143	53.0643	73.2596	100.067	53.8571	58.6429	34.4762	51.9404	42.6	5.25714	4.081	7.02857	6.14286	3.71429	4.17857	4.5	1029.96	1027.27	934.19	845	739.588	714.229	742.391	231.588	301.223	312	222.75	240.75	276.312	210.25	433.775	299.462	278.733	177.05	218.381
chr1	51566135	51535243	-30892	30892	ENSMUST00000027279	-	protein_coding	Distal	chr1:51565835-51566435	280.995	481.212	266.607	269.989	220.838	201.495	192.843	72.3309	101.41	55.0941	58.6429	37.7333	54.8571	44.3143	6.16671	5.54757	5.22614	4.37386	5.14286	4.17857	3.57143	1136.16	1227.61	1101.1	949.429	868.636	829.224	837.552	921.141	1235.24	1022.09	1120.64	1139.61	1005.33	1367.28	805.25	1607.86	1335.01	1011.89	1374.21
chr1	51569266	51535243	-34023	34023	ENSMUST00000027279	-	protein_coding	Distal	chr1:51568966-51569566	53.1904	43.2857	70.5381	25.7143	44.4809	29.3143	26.5714	14.7143	18.0239	12.1429	15.5881	7.85714	8.05243	5.80957	7.28571	3.57143	2.57143	5.21429	1.48329	1.71429	4.5	848.149	1099.29	959.018	594.506	512.207	483.151	554.026	908.932	2365.06	829.208	657.375	679	780	1252.5	955.875	90	103.179	93.9286	133.429
chr1	51570040	51535243	-34797	34797	ENSMUST00000027279	-	protein_coding	Distal	chr1:51569740-51570340	38	61.5714	17.5548	33.7143	25.1429	36.4286	28.5714	12.1429	18.0239	12.1429	17.788	6.57143	8.05243	8.67736	9.52857	1.40471	6.14286	3.98571	3.71429	0.464286	4.5	764.017	966.905	736.5	519.851	419.833	396.548	503.702	558.312	754.375	506.5	406	421.375	516.5	538.208	283.375	67.4761	72.8571	78.1904	97.1547
chr1	51704953	51827723	122770	122770	ENSMUST00000140731	-	processed_transcript	Distal	chr1:51704653-51705253	34.7143	53	32.5	33.7143	33.7143	36.4286	29.7143	6.42857	8.85714	8.85714	14.0298	8.64286	3.71429	2.57143	8.42386	6.14286	14.4691	7	7.28571	11.0667	5.92614	95.4226	88.5714	95.3094	87.4286	110	79.4309	88.7786	192	106.656	140.051	197.17	172.156	171.875	246	175.375	52.7239	55.4286	118.429	52.0357
chr1	51777243	51827723	50480	50480	ENSMUST00000140731	-	processed_transcript	Distal	chr1:51776943-51777543	44.2143	68.7143	104.938	110.429	93.2857	71.05	38.9286	47.8786	40.0571	48.1024	36.4953	24.4286	29.8096	30.7976	4.28571	1.78571	5.22614	2.68329	2.59529	4.17857	5.92614	632.542	668.405	1004.51	950.595	655.137	677.5	597.775	1365	2197.38	998.562	1122.47	1133.03	1007.12	1111.31	2385.88	328.357	386.143	403.886	420.738
chr1	51798041	51827723	29682	29682	ENSMUST00000140731	-	processed_transcript	Distal	chr1:51797741-51798341	165.91	103.293	207.871	182.262	212	189.214	137.143	10.7143	13.0714	19.9286	15.5881	17.2857	14.5714	11.5714	18.9857	14.6833	20.9643	14.3571	14.5286	15.5	17.0261	2216	2981.86	4727.61	2884.21	2436.43	2134.36	2090.83	596.75	1046.44	777	651.135	524.125	529.625	522.5	1299.25	1034.84	1374.29	1610.64	1271.58
chr1	51807991	51827723	19732	19732	ENSMUST00000140731	-	processed_transcript	Distal	chr1:51807691-51808291	38.5953	27.7143	36.5714	48.2143	49	57.4357	51.8571	4.71429	8.85714	7.75243	1.66671	4.27143	9.53571	7.1	111.588	71.8166	95.8333	95.1786	90.0714	80.3547	112.029	427.78	471.883	865.891	454.333	371.5	303.743	251.236	167.273	185.875	275	191.125	132.188	135.79	95.25	252.979	217.639	264.908	327.467	348.714
chr1	51816728	51827723	10995	10995	ENSMUST00000140731	-	processed_transcript	Distal	chr1:51816428-51817028	120.429	110.143	119.571	160.85	143.613	202.857	134.19	6.42857	8.85714	12.1429	3.28571	7.40957	6.42857	5.80957	85	59.4286	52.4286	76.6763	80.7143	86.0929	85	1396.79	2349.84	2965.14	1553.85	1171.94	1081.77	978.914	1833.75	3341.38	1798.75	1887.25	1809.41	1227.77	2337.75	2426.62	546.238	688.25	1047.13	903.571
chr1	51827172	51827723	551	551	ENSMUST00000140731	-	processed_transcript	TSS	chr1:51826872-51827472	94.2857	48.8571	133.143	128.643	126.429	141.286	105.714	10.7143	6.42857	7.75243	9.74286	10.7143	9.03571	9.64286	125.766	102.833	93.1429	93.0239	99.0619	124.214	114.524	1499.31	1763.1	2601.86	1915.29	1598.86	1387.71	1097.29	648.5	1048.75	888.875	883.875	810.75	757	585.75	2007.02	439.643	700.518	929	690.489
chr1	51828039	51827723	-316	316	ENSMUST00000140731	-	processed_transcript	TSS	chr1:51827739-51828339	113.043	108.355	146.762	101.714	110.924	151.093	107.857	4.71429	3.54043	5.74286	4.95229	13.2143	10.75	7.70714	136.571	123.373	126.536	114.357	148.225	149.571	146.571	986.195	1123.5	1773.07	1421.43	1092.26	950.926	802.933	149.875	183.804	283.869	260.104	214.375	222.646	175.375	345.452	370.455	453.071	599.892	460.721
chr1	51831260	51833280	2020	2020	ENSMUST00000136273	-	processed_transcript	Proximal	chr1:51830960-51831560	66.3821	57.1429	63.6429	59.8571	69.5714	87.5714	58	3.13571	4.80957	5.74286	8.85714	5.85714	2.74757	3.49286	164.286	126.181	140.63	116.369	172.738	159.1	181.814	230.058	340.854	562.137	366.571	274.386	268.373	173.929	235.206	267.75	336.348	399.938	241.75	266.919	244.18	257.375	256.917	370.25	482.5	361.288
chr1	51878590	51852069	-26521	26521	ENSMUST00000136701	-	processed_transcript	Distal	chr1:51878290-51878890	94.2857	128.6	40.7143	91.4	85.2857	72.4286	63.1429	9.28571	6.42857	9.85714	4.07143	7.40957	10.75	7.70714	91.2857	85.0286	55.4797	68.6833	90.4595	78.7143	69.7143	504.571	500.117	561.186	466.981	449.143	429.488	462.429	143.678	250.135	206.25	279.25	244.852	266.919	172	359.354	374	400.807	569.745	439.643
chr1	51879433	51852069	-27364	27364	ENSMUST00000136701	-	processed_transcript	Distal	chr1:51879133-51879733	100.571	87.2024	99.6833	120.429	131.571	171.655	93.2857	7.85714	6.42857	6.57143	3.28571	5.28571	13.4739	11.5714	81.8333	63.719	71.7143	84	78.6084	80.8571	78.7143	402.018	428	409.143	372.35	341.429	307.23	356.976	221.146	246.709	286.051	253.25	237.592	191.64	185.727	280.125	345.6	458.395	578.393	527.857
chr1	51904992	51907950	2958	2958	ENSMUST00000123299	-	processed_transcript	Proximal	chr1:51904692-51905292	49	25.3893	30.1916	27.5714	30.2857	32.4286	25.2857	7.85714	4.80957	11.0714	4.95229	8.64286	5.45714	5.80957	28	36.2667	34.4214	26	35.3179	38.4761	41.9286	306.674	395.077	485.286	349.245	267.679	212.857	260.105	262.375	364.808	164.498	234.25	158	205.125	180.461	588.125	278.169	425.602	356.397	346.857
chr1	51906716	51907950	1234	1234	ENSMUST00000123299	-	processed_transcript	Proximal	chr1:51906416-51907016	160.714	145.286	115.477	105.429	120.633	148.143	76.4584	9.28571	11.5953	9.85714	10.6619	5.85714	7.42857	3.49286	26	14.1261	16.219	19.9214	28.4524	24.7857	34.2441	489.357	794.171	966.044	500.914	451.571	382.735	484.423	464.5	1173.08	716.625	528.801	431.25	307.875	714.781	955.875	397.893	651.867	466.571	572.143
chr1	51913047	51907950	-5097	5097	ENSMUST00000123299	-	processed_transcript	Proximal	chr1:51912747-51913347	197.857	148.714	150.586	99.7726	120.367	123.286	166.143	28.9524	13.0714	23.4547	34.0476	22.4286	20.6429	25.75	23.031	20.0476	12.4286	24.2857	28.4524	31.012	26.8809	2140.88	2515.38	2538.26	1579.93	1571.25	1404.66	1805.71	553.812	1173.08	701.25	670.062	542.25	613.216	516.125	1180.25	628.28	1021.79	735.098	618.191
chr1	51913843	51907950	-5893	5893	ENSMUST00000123299	-	processed_transcript	Proximal	chr1:51913543-51914143	172.977	121.857	82.6453	85.2857	95.7143	149.714	115.643	27.5833	16.8214	17.9691	27.8786	15.6	22.4286	26.5476	25.0357	14.6833	16.219	27	33.069	29.95	20.7619	1859.05	2247.14	2368.73	1458.27	1452.93	1343.14	1697.64	643.331	1555.94	932.875	612.75	474.785	703.594	782.035	1739.88	481.218	696	622.595	619.143
chr1	51922903	51907950	-14953	14953	ENSMUST00000123299	-	processed_transcript	Distal	chr1:51922603-51923203	187	143.767	149.286	118.714	130.238	179.836	157.714	4.71429	11.5953	7.75243	6.83329	9.76186	6.42857	12.4286	64.5833	67.4094	66.9166	56.1904	72.8571	101.262	85	575.5	756.881	831.136	594.506	634.154	643.634	677.627	231.588	234.25	319.75	249.125	221.935	163.125	182.25	273.62	568.432	905.857	669.45	732.412
chr1	51935650	51953145	17495	17495	ENSMUST00000144694	-	protein_coding	Distal	chr1:51935350-51935950	86.7596	51.4476	76.0476	39.2929	55.0714	44.7857	50.119	12.1429	7.64286	16.5	13.2714	13.2143	16.4047	14.2976	37.5714	36.2667	25.9286	32.3143	37.5	46.4286	40.7619	882.5	1158.64	1364.57	1055.14	1041.67	920.786	990.524	141	207.625	224.875	151.062	172.156	128.846	110.25	487.875	338.607	594.326	405.5	381.526
chr1	51936456	51953145	16689	16689	ENSMUST00000144694	-	protein_coding	Distal	chr1:51936156-51936756	214	218	143.874	139	185.214	198.857	229.359	17.4441	13.0714	17.9691	14.0298	18.0357	23.3571	16.2143	38.5714	27	36.4286	35.0381	30.7619	42.4143	36.3143	1072.14	1376.9	1523.87	1220.75	1199.34	1059.02	1176.43	227.75	213.571	295.356	324.5	275.25	251.5	224.875	183.5	544.243	809.357	652.809	580.857
chr1	51937076	51953145	16069	16069	ENSMUST00000144694	-	protein_coding	Distal	chr1:51936776-51937376	185.643	137.133	159.143	81.4286	150.714	161.571	137.143	20.0881	16.8214	16.5	17.2488	21.5976	23.3571	21.4286	38.5714	22.7143	34.4214	38.5714	35.3179	45.381	35.2857	1217.24	1778.37	1842.42	1423.34	1360.76	1263.02	1310.07	198.125	143	224.185	257.375	232.054	206.767	185.727	146.846	448.281	736.409	489.506	464.714
chr1	51938385	51953145	14760	14760	ENSMUST00000144694	-	protein_coding	Distal	chr1:51938085-51938685	185.027	147	133.143	92.4286	129.429	108.333	103.857	16.3167	19.6239	11.0714	17.2488	23.4286	12.4286	23.9643	38.5714	21.7143	31.7143	44.581	38.5714	52.4286	39.5714	1735.86	2528.28	2388.14	1688.72	1582.21	1533.79	1661.78	625.594	764.5	656.75	751.688	548.25	558.375	487.875	1055.88	614.068	856	603.143	612.689
chr1	51939732	51953145	13413	13413	ENSMUST00000144694	-	protein_coding	Distal	chr1:51939432-51940032	264.714	121.857	218.143	151.571	212.571	189.214	177.143	26.3488	32.5	22.4286	23.9286	39.7761	37.55	29.9286	35.4286	20.0476	30.7429	42.1429	31.8619	41.5	40.7619	2104.71	2655.8	2871.18	1979.23	1992.98	1853.14	2051.21	1178.12	1909.34	1040.88	1331.49	1179.25	929.625	995.375	1636.88	883.69	1153.22	981.029	833.862
chr1	51940203	51953145	12942	12942	ENSMUST00000144694	-	protein_coding	Distal	chr1:51939903-51940503	215.376	116.714	114.386	133	152.714	160.22	148.105	26.3488	32.5	21.2857	24.8571	39.7761	35.7381	31.5714	26	16.5	27.8571	27.9596	30.7619	34.2857	36.3143	1972.94	2590.81	2878.59	1989.89	1983.67	1823.78	2048.23	1437.4	1909.34	1172.5	1681.12	1513	1486.38	1670.91	1621.38	801.429	1320.69	924.03	832.814
chr1	51948496	51953145	4649	4649	ENSMUST00000144694	-	protein_coding	Proximal	chr1:51948196-51948796	252.899	119.857	173.511	128.643	211.343	210.571	186.714	50.2857	27.3333	19	40.0286	65.5476	68.7333	45.2416	43	37.1047	28.8167	37.5714	40.9333	42.4143	30.8857	1912.07	2146.49	2689.86	1994.6	1906.12	1875.89	1864.95	583.962	871.875	694.875	746.104	656.5	551.417	714.781	1141.25	774.012	1296.63	986.198	931.402
chr1	51949042	51953145	4103	4103	ENSMUST00000144694	-	protein_coding	Proximal	chr1:51948742-51949342	655.429	556	477.429	405.857	642.429	493.217	521.352	60.9024	36.4286	33.0476	52.7143	102.5	109.143	64.6333	51.238	30.7619	35.4286	29.6989	38.5714	46.4286	26.8809	2348.57	2345.74	3029.09	2260.57	2249.75	2198.22	2164.57	803.875	773	833.669	1121.12	1044.75	904.75	980.062	1007.56	2553.42	3175.48	2283.71	2158.79
chr1	51951002	51953145	2143	2143	ENSMUST00000144694	-	protein_coding	Proximal	chr1:51950702-51951302	408.143	351.571	252.643	210.571	321.286	252.685	276.286	237.143	141.47	129.714	227.743	389.5	381.893	255.179	9.52857	14.1261	7.02857	14.3571	20.2536	15.5	13.5714	3128.86	3412.43	3654.25	2771.7	3024.99	3090.71	3228.43	820.375	1032.62	822.188	837.156	709.573	858.703	654.625	2393.69	1486.71	2418.74	1968.55	1371.39
chr1	51951757	51953145	1388	1388	ENSMUST00000144694	-	protein_coding	Proximal	chr1:51951457-51952057	255.062	145.286	167.125	111.571	165.51	140	187.94	272.077	184.238	162.429	286.318	387.5	406.286	282.714	3.39286	6.14286	1	3.57143	7.28571	7.71429	3.57143	3501.86	3635.77	3253.14	2005.43	2350.43	2582.99	2966.43	386	616.271	372.625	364.75	285.619	326.859	291.523	1941.69	1345.4	2211.84	1903.19	1306.53
chr1	51953077	51953145	68	68	ENSMUST00000144694	-	protein_coding	TSS	chr1:51952777-51953377	677.268	546.845	375.429	538.571	723.875	759.571	600.458	222.776	163.571	119.026	264.429	273	327.457	217	6.16671	7.68086	5.22614	8.85714	12.238	6.42857	7	2782.71	2723.01	2800.57	1987.49	2287.88	2471.14	2729.17	3388.75	3455.56	2840.66	3302.75	3018.12	3176.73	3714.5	3368.36	1972.83	2610.08	2157.41	1814.97
chr1	51961874	51953145	-8729	8729	ENSMUST00000144694	-	protein_coding	Proximal	chr1:51961574-51962174	108.714	126.81	108.91	115.429	78.1429	61.6143	92.1404	21.4357	14.2857	8.85714	6.83329	9.28571	19	13.2857	23.031	10.7143	31.7143	25.15	25	34.2857	13.5714	579.762	730.015	701.029	531.145	574.618	567.839	627.929	199.375	238.908	236.45	287.875	265.81	268.75	302.646	256	154.714	322.143	158.857	224.683
chr1	51972717	51972772	55	55	ENSMUST00000018561	-	protein_coding	TSS	chr1:51972417-51973017	1283.29	1860.71	1908.38	1215.29	651.131	735.429	1160.43	1056.93	1102.79	1079.1	1143.07	1049.71	928.714	945.429	5.25714	6.80121	7.02857	1.85714	8.57143	4.17857	11.4286	2913.86	3154.28	3238.9	2876.86	2596.29	2072.23	2414.21	1669.12	1093.62	2192.88	1810.54	1842.18	1971.31	1539	323.096	76.1	114.102	21.8976	94.0738
chr1	51979864	51972915	-6949	6949	ENSMUST00000046390	-	protein_coding	Proximal	chr1:51979564-51980164	51.1429	27.7143	67.6904	75.6	47.8571	36.4286	32.5571	22.4286	15.5	27.0261	27.3547	20.7857	32.2476	32.519	2.17143	9.07143	4.35714	1.85714	5.14286	6.42857	7	177.607	265.25	271.571	336.098	271.857	279.549	276.512	503.875	287.375	462.5	451.75	461.817	298.625	585.75	547	129.702	104.429	134.429	423.714
chr1	52053783	51972915	-80868	80868	ENSMUST00000046390	-	protein_coding	Distal	chr1:52053483-52054083	42.4286	39.5714	35.3452	57.1429	48.4286	20.9333	45	4.71429	6.42857	7.75243	8.85714	18.0357	7.42857	4.71429	7.28571	4.35714	2.57143	4.37386	5.14286	1.71429	4.5	161.021	84.544	112.208	90.6	97.4714	114.176	107.571	214.125	305.25	274.25	256.188	236.5	291.375	319.75	139.128	50.0953	80.6904	152.762	97.1547
chr1	52157494	52176282	-18788	18788	ENSMUST00000070968	+	protein_coding	Distal	chr1:52157194-52157794	20.0953	46.0321	33.7143	36.4286	27.5584	47.6429	15	10.7143	10.2857	12.1429	11.4761	12.4286	10.75	12.4286	18.9857	15.619	13.4286	4.37386	8.57143	13.4286	10.3619	130.436	119.386	108.524	102.479	106.571	114.176	113.818	278.5	158.084	182.188	211.51	161.191	151.25	212.125	105.188	65.7619	47.0774	58.7619	77
chr1	52170657	52176282	-5625	5625	ENSMUST00000070968	+	protein_coding	Proximal	chr1:52170357-52170957	939.857	518.714	558.19	779.464	971.857	855	864.714	194.15	188.969	185.361	214.024	180.071	188.893	185.361	6.86429	4.35714	6.51186	0.835714	6.76186	2.17143	7	673.865	659.857	677.595	805.719	852	872.738	810.921	1816.5	1035.5	1900.53	1823.02	1690.69	1535.12	1730.31	1483.56	787.095	743.077	571.169	1169.95
chr1	52176305	52176282	23	23	ENSMUST00000070968	+	protein_coding	TSS	chr1:52176005-52176605	1253.4	819.75	910.107	1047.57	1095.54	1104.93	1442.7	1075.92	1051.91	958.083	937.143	958.857	1059.43	1004.14	9.52857	14.6833	8.85714	12.4286	7.28571	6.42857	9.12736	2411.36	2063.59	1862.07	2176.17	2108.4	2225.06	2201.85	1851.31	1425.05	2972	2261.62	1974.16	1951.88	1783.95	1287.98	1351.42	1539.92	1402.6	2089.41
chr1	52211896	52207102	4794	4794	ENSMUST00000087717	+	protein_coding	Proximal	chr1:52211596-52212196	45.8571	54.2857	80	62.9524	103.214	77.7143	104.738	7.85714	6.42857	4.619	9.74286	5.28571	9.03571	5.80957	295.321	282.6	248.564	286.857	259.931	286.267	327.53	234.474	166.342	157.926	152.368	204.147	215.307	164.643	263.875	91.0666	180.396	155.75	232.054	128.846	226.75	127.875	178.207	164.77	138.905	218.121
chr1	52220678	52207102	13576	13576	ENSMUST00000087717	+	protein_coding	Distal	chr1:52220378-52220978	94.8571	55.8571	52.9286	73.5714	137.929	64.1429	127.571	4.71429	7.64286	5.74286	9.74286	9.74286	4.71429	10.7143	74.8596	75.3904	63.7166	58.7143	81.8429	78.7143	99.5571	161.021	185	211.714	155.464	207.857	219.714	244.029	222.734	266.75	218.625	226.75	211.375	221.625	466.875	213.75	261.092	283.857	241.821	445.667
chr1	52289328	52289140	-188	188	ENSMUST00000114512	-	protein_coding	TSS	chr1:52289028-52289628	179.214	133.286	180.143	153.857	129.429	182.517	219.857	742.429	669.107	688.286	644.679	672.693	630.714	791.571	7.28571	6.14286	1	3.57143	3.71429	1.71429	3.57143	955.357	568.926	514.429	704.714	796.357	800.583	816.143	387.25	185.875	410.625	427.188	408.625	360.875	398.875	63.4125	61.8666	36.9167	36.2737	39.2107
chr1	52290235	52290067	-168	168	ENSMUST00000114513	-	protein_coding	TSS	chr1:52289935-52290535	1965.86	1769.29	2087.57	1708.21	1640.71	1419.21	2297.86	670.333	611.643	612.857	602.196	622.476	588.857	741.199	8.42386	3.57143	2.57143	1.85714	2.59529	5.24286	4.5	786.702	566.286	501.507	724.036	783.071	795.505	731.43	2852.04	2389	3193.12	2661.78	2949.12	2873.83	3382.53	1556.81	978.159	1234.83	1416.53	1117.29
chr1	52491098	52556824	65726	65726	ENSMUST00000164747	-	protein_coding	Distal	chr1:52490798-52491398	37.1298	23.2857	32.5	30.4524	25.881	22.2857	30.6976	16.3167	10.7429	15.4916	11.4761	8.64286	18	13.2857	3.39286	3.05	5.22614	3.16671	6.14286	4.17857	3.57143	434.072	509.25	533.893	342.1	281.307	310.951	432.219	365.75	354.375	247.875	353.5	281.5	311.125	352.5	327.25	77.6619	61.3381	64.7619	86.9798
chr1	52522827	52556824	33997	33997	ENSMUST00000164747	-	protein_coding	Distal	chr1:52522527-52523127	64.1429	60.1239	39.4	54.0476	46	47.6429	67.4941	6.42857	19.6239	6.57143	14.0298	8.64286	11.7143	10.7143	64.5833	57.7143	55.4797	49.8952	48.8453	63.5714	61.2857	1110.57	1060.66	1230.43	1036.24	948.686	975.5	988.571	952.875	1620.11	671	1014.84	861.625	875.674	1369.53	1717.12	250.296	237.152	270.143	287.474
chr1	52523712	52556824	33112	33112	ENSMUST00000164747	-	protein_coding	Distal	chr1:52523412-52524012	79.9334	100.343	61.1071	54.0476	70.7916	72.4286	76.4584	9.28571	24.8571	12.1429	11.4761	9.98329	18	12.4286	58.4286	44.0714	45.2857	43	45.394	46.4286	41.9286	887.493	893.993	955.992	878.188	812.199	865.738	859.429	345.75	294	351.482	348.125	343.569	399.042	254.125	276.75	247.736	234.21	160.571	262.976
chr1	52535382	52556824	21442	21442	ENSMUST00000164747	-	protein_coding	Distal	chr1:52535082-52535682	74.7143	50.1429	47.3857	28.5953	33.7143	40.6071	57.1429	4.71429	4.80957	1.32143	6.83329	3.84043	5.45714	5.80957	72.8571	70.8571	78.7143	60.5	82.9405	68.7857	63.381	258.857	239.655	230.105	226.571	215.786	205.646	194.467	281.25	519.75	260	253.25	298.75	263.021	296.125	518	217.639	224.714	127.91	252.052
chr1	52541010	52556824	15814	15814	ENSMUST00000164747	-	protein_coding	Distal	chr1:52540710-52541310	87.5714	24.3845	43.2857	66.5714	86.5714	80.5714	86.2845	4.71429	4.80957	5.74286	1.3	4.64286	7.42857	10.7143	39.3381	50.869	40.7857	40.2619	46.5214	38.7345	37.9001	228.019	275.912	312	304.717	246.833	239.714	209.896	316.125	242.438	378.875	475.875	392.16	395.413	180.461	174.102	359.6	274.219	240.219	358.951
chr1	52552612	52556824	4212	4212	ENSMUST00000164747	-	protein_coding	Proximal	chr1:52552312-52552912	87.5714	70.3024	44.75	49	62.4286	51.8571	83.2857	21.4357	27.3333	11.0714	17.2488	11.6047	13.4739	16.2143	9.52857	9.07143	12.4286	11.5	15.6	12.4286	8.14286	625.607	584.5	585.993	509.429	593.714	593.714	681.738	409.75	758.492	315.625	333.625	291.635	356.125	326.385	524.729	366.095	249	200.143	319.069
chr1	52556662	52556824	162	162	ENSMUST00000164747	-	protein_coding	TSS	chr1:52556362-52556962	323.286	244.814	297.571	267.286	291.321	264.714	379.286	818.786	772.143	705.25	647.071	716.268	756.038	790.714	3.39286	3.57143	3.52857	6.14286	5.14286	4.17857	3.57143	2222.13	1912.11	1889.46	1875.92	2278.05	2098.49	2176.42	1082.62	1194.28	1094.06	1143.88	1049.5	1224.31	899.5	934.562	578.302	835.312	527.512	737.54
chr1	52557665	52557523	-142	142	ENSMUST00000069792	-	protein_coding	TSS	chr1:52557365-52557965	527.857	492.763	538.376	386.075	555.857	458.966	542.5	711.369	660.548	636.5	574.588	622.548	644.013	665.571	2.17143	3.57143	3.52857	6.14286	1.48329	2.71429	4.5	2407.33	2065.25	1792.43	1874.18	2312.14	2132.14	2279.43	668.75	539.281	665.875	515.469	574.25	632.406	516.125	360.517	271.786	257.321	194.143	231.286
chr1	52558744	52557523	-1221	1221	ENSMUST00000069792	-	protein_coding	Proximal	chr1:52558444-52559044	78.2857	71.5904	73.0309	59.8571	76.7143	64.1429	78.3274	84.1429	69.1429	85.4881	80.8584	76.0404	61.3321	70.3571	6.16671	5.17143	5.22614	7	7.28571	4.17857	7	1256.79	1157.14	842.286	755.392	837.857	868.571	950.357	466.875	575.188	438	413.26	513.375	397	540.25	499.5	306.429	151.636	188.029	213.429
chr1	52687622	52687549	73	73	ENSMUST00000165859	+	protein_coding	TSS	chr1:52687322-52687922	266.857	231	223.749	195.703	161.5	134.5	271.647	438.279	472.933	560.393	473.262	461.69	425.714	470.679	5.25714	2.65114	3.52857	4.37386	5.14286	4.17857	3.57143	461.068	444.339	440.519	500.143	442.75	492.064	543.718	1195	654.688	1283.91	1039.62	926.726	1065.5	1093.25	441.75	84.2857	114.102	44.1429	72.9286
chr1	52784137	52856332	72195	72195	ENSMUST00000177279	-	nonsense_mediated_decay	Distal	chr1:52783837-52784437	273.071	353.429	222.286	518.5	194.162	241.757	353.214	661.714	600.714	603.286	691.212	698.304	679.143	783.54	4.28571	2.65114	6.14286	3.57143	7.28571	5.24286	3.57143	641.286	524.852	312.933	687.429	587.69	467.779	524.717	476.5	315.625	466.5	520.021	593.625	583.75	350.75	119.21	12.0761	18.3846	25.0476	56.4286
chr1	52807051	52856332	49281	49281	ENSMUST00000177279	-	nonsense_mediated_decay	Distal	chr1:52806751-52807351	146.714	82.4286	102.127	225.143	198.857	197.429	162.532	6.42857	11.5953	12.1429	10.1904	8.90471	10.75	10.7143	3.39286	10.7143	20.5119	7	13.9047	7.71429	8.14286	1067.64	1101.62	1004.93	1088.25	1148.56	1118.62	1130.9	1150.96	956	868.824	1158.75	1194.25	1157.99	1322.7	901.75	532.664	441.974	560.198	626.562
chr1	52822820	52856332	33512	33512	ENSMUST00000177279	-	nonsense_mediated_decay	Distal	chr1:52822520-52823120	45.8571	43.2857	57.1429	45.0643	33.0643	47.6429	47.8702	3.13571	6.42857	11.0714	7.85714	10.3404	9.85714	7.70714	8.42386	9.88571	11.6071	6.14286	9.72143	7.71429	7	109.914	179.998	138.857	185.825	162.143	180.571	163.5	185.875	206.812	175.988	229	210.375	178.831	164.821	264.75	84.2857	123.481	96.6845	114
chr1	52874522	52874532	10	10	ENSMUST00000027271	-	protein_coding	TSS	chr1:52874222-52874822	463.841	411.6	445.496	641.429	392.429	543.264	580.894	696.181	731.595	750.034	807.911	740.357	726.19	746.833	8.42386	3.57143	6.14286	3.57143	12.238	7.71429	7	2138.7	1921.71	2108.07	2423.5	2415.57	2239.67	2252.84	1396.69	1002.94	1614.38	1477.5	1427.88	1565.25	1355	648.25	305.071	375.964	345.119	610.171
chr1	52901899	52901890	9	9	ENSMUST00000044478	+	protein_coding	TSS	chr1:52901599-52902199	1805.71	1658.21	1575.88	1663.12	1868	1889.06	1854	544.643	625.457	643.75	585.221	568.824	613.857	568.286	9.52857	7.90957	8.44529	3.91429	6.14286	6.10714	11.4286	2393.69	2616.72	2588.36	2386.29	2557.2	2662.57	2618.93	2029.59	1773.88	2037.22	1850.3	1982.62	1716.06	1924.01	1218.02	3379.39	3406.41	3346.42	3396.02
chr1	52903567	52901890	1677	1677	ENSMUST00000044478	+	protein_coding	Proximal	chr1:52903267-52903867	102.714	37.1179	97	61	64.9524	77.7143	55.8571	132.314	142.552	149.976	121.976	129.571	135.102	111.048	13.5239	24.5012	22.7619	16.0976	23.7619	21.7143	25.7392	1149.93	1270.68	1525.1	1431.33	1389.12	1409.19	1413.28	263.875	313.75	317	257.375	247	321	268.146	578.625	510.81	316.571	403.886	283.595
chr1	52906396	52901890	4506	4506	ENSMUST00000044478	+	protein_coding	Proximal	chr1:52906096-52906696	42	16.8571	27.5714	21	31.5714	16.5298	37.9096	9.28571	16.8214	9.31429	7.85714	5.28571	13.1904	8.67736	23.031	12.4286	19.4857	24.7429	20.9524	24.219	14.3857	1421.19	1497.6	1413.24	1149.29	1244.72	1278.2	1253.35	464.5	712.25	369.125	503.875	483.375	541	418.29	1321	348.286	290.905	322.369	208.623
chr1	53117513	52930842	-186671	186671	ENSMUST00000162523	-	transcribed_processed_pseudogene	Distal	chr1:53117213-53117813	32.4286	79.3834	31.4286	33.7143	39.6011	39.2857	45	10.7143	13.0714	3.42857	8.85714	10.7143	9.03571	6.57143	1.14286	7.68086	0.142857	5.21429	3.71429	8.85714	8.14286	307.874	332.143	236.131	278.414	266.429	284.693	251.933	446.375	220.979	306.25	261.25	305.25	363.125	208.25	411.75	167.857	121.429	108.779	141.981
chr1	53127620	52930842	-196778	196778	ENSMUST00000162523	-	transcribed_processed_pseudogene	Distal	chr1:53127320-53127920	22.4286	25.3893	22.4286	37.3595	43.8571	27.8571	33.7143	6.42857	10.2857	5.74286	7.85714	6.57143	3.71429	5.80957	2.17143	7.68086	7.96186	3.57143	7.28571	2.71429	8.14286	446.964	525.376	437.226	492.638	442.75	460.974	381.893	926.5	1680.38	861.5	864.956	779.844	894.5	982.125	2085.88	182.888	94.1047	62.1786	152.943
chr1	53348282	53353811	5529	5529	ENSMUST00000142922	-	processed_transcript	Proximal	chr1:53347982-53348582	55	37.1179	51.5166	70.7143	69.5714	64.1429	54.1345	7.85714	7.64286	7.75243	6.83329	7.85714	8.05243	9.64286	16.8571	9.07143	14.4691	9.76186	16.8571	14.4429	19.0833	874.306	832.404	1129.28	846.143	824.862	835	1142.29	642.438	1009.13	264.812	232.375	400.854	336	553.362	1114.75	485.333	529	456	481.912
chr1	53353903	53353862	-41	41	ENSMUST00000027267	-	protein_coding	TSS	chr1:53353603-53354203	3480.86	3258.37	3344.57	4399.76	3737.14	3623.14	4010.88	739.429	708.964	709.243	802	761.881	714.464	737.857	5.25714	6.14286	5.22614	2.68329	2.59529	4.17857	9.12736	1648.48	1464.5	1567.07	1907.9	1767.14	1901.02	1940.12	3602.64	2682.88	3436.17	3307.81	3746.18	3722.5	3643.73	1533	2945.25	3394.02	3132.02	3827.66
chr1	53370499	53370498	1	1	ENSMUST00000151296	+	nonsense_mediated_decay	TSS	chr1:53370199-53370799	744.286	543.286	562.671	784.429	783.219	605.571	754.869	461.714	514.429	542.429	425.714	425.714	460.714	469.429	2.17143	3.57143	7.96186	3.57143	7.28571	6.42857	5.92614	1385.04	1468.17	1321.51	1235.86	1211.23	1185.43	1287.88	764.375	1186.53	932.875	897.817	705.875	844	883.316	2308.56	2631.71	2276.7	2375.2	2901.39
chr1	53409501	53409511	10	10	ENSMUST00000144660	-	processed_transcript	TSS	chr1:53409201-53409801	1158.14	930.357	984.286	1374.93	996.012	1242.29	1213	572.857	560.343	534.886	537.857	572.714	551.333	525.131	5.93214	4.35714	5.22614	3.57143	6.14286	4.17857	5.21429	583	584.5	508.129	820	733.655	778.571	777.786	1490.56	931.513	1897.75	1899.12	1715.8	1669	1567	803.875	615.175	753.048	641.999	885.876
chr1	53841904	53842068	164	164	ENSMUST00000027263	-	protein_coding	TSS	chr1:53841604-53842204	1742.61	1713.11	1391.57	1364.07	1263.34	1462.33	1893.14	803.286	802.743	784.893	799.871	810.286	804.3	796.429	8.42386	2.65114	5.22614	2.68329	3.71429	0.464286	3.57143	1566.41	1431.07	982.99	1179.76	1359.54	1310.04	1272.65	1261.12	747.562	1352.81	1223.91	1347.12	1096.62	1095	311.375	728.261	1302.72	817.891	867.558
chr1	54307491	54495815	188324	188324	ENSMUST00000041638	-	protein_coding	Distal	chr1:54307191-54307791	135.012	62.9584	76.0476	123.429	137.929	145.571	127.571	149.571	130.638	114.062	119.704	118.857	131.857	141.556	0.142857	5.17143	5.22614	6.14286	9.72143	4.17857	5.92614	180.575	170.19	203.143	194.429	186.848	172.431	206.938	1385.56	942.5	1371.84	1425.47	1846.5	1410.19	1535.12	1409.25	279.944	281.571	382.688	387.429
chr1	54495762	54495815	53	53	ENSMUST00000041638	-	protein_coding	TSS	chr1:54495462-54496062	946.196	696.286	495.143	834.571	680.486	659.429	860.571	724.643	703.286	704.286	487.714	482.429	645.798	617.833	7.28571	3.57143	3.75	4.37386	5.39286	4.17857	4.5	814.771	617.621	450.829	528.069	463.157	484.273	552.663	427.875	265.021	385.125	301.25	357	382.724	321.908	358.292	995.429	1271.74	1210.69	1390.36
chr1	54599949	54614526	14577	14577	ENSMUST00000094950	-	protein_coding	Distal	chr1:54599649-54600249	23.4714	15	12.5714	9.85714	23.2857	23.5714	10.0739	6.42857	6.42857	4.619	4.95229	8.86186	6.42857	2.07143	34.3321	37.5	43.8571	43.8334	24.5	32.1357	39.5714	383.743	562.895	523.976	360	273.643	336.24	455.452	378.812	603.375	238.875	317.75	301	288.875	291.523	235.318	97.7976	74.4523	84.2857	77.5239
chr1	54602442	54614526	12084	12084	ENSMUST00000094950	-	protein_coding	Distal	chr1:54602142-54602742	126.905	135.069	113	64.7143	73.4857	64.1429	97	10.7143	15.5	12.6429	9.74286	7.85714	10.75	18.2857	22.6429	15.619	26.9214	22.8143	27.1834	24.7857	31.95	627.929	795.338	767.938	570.219	441.571	446.602	641.031	1008.19	1162.75	932.875	559.39	510.837	698.625	963.625	295.25	209.333	125.586	154.809	201.061
chr1	54614472	54614526	54	54	ENSMUST00000094950	-	protein_coding	TSS	chr1:54614172-54614772	770.75	1105.95	817.643	873.143	667.327	610.536	992.857	920.571	914.057	850.25	843.214	816.714	874.714	849.357	8.42386	3.57143	5.22614	6.14286	10.7904	8.85714	3.57143	1411.95	1707.18	1427.07	1468.17	1138.86	1223.91	1527.14	812.375	812.375	966.767	842.812	992.875	848.85	1131.81	371.875	531.143	452.073	415.855	780.083
chr1	54741356	54826062	-84706	84706	ENSMUST00000158620	+	miRNA	Distal	chr1:54741056-54741656	41	53	50.2857	27.5714	39.2857	27.8571	31.5714	6.42857	4.80957	4.619	6.83329	13.2143	7.42857	5.80957	14.5714	20.0476	22.7619	19	18.0441	21.7143	13.5714	272.576	427.293	443.924	283.517	257.714	216.418	332.143	608.01	1464.38	381.25	247	324.479	285.627	296.125	211.375	95.5	71.7143	126.486	58.3929
chr1	54846399	54826062	20337	20337	ENSMUST00000158620	+	miRNA	Distal	chr1:54846099-54846699	34.7143	37.1179	31.4286	57.1429	31.5714	60.1429	34.7	1.18329	13.0714	6.57143	9.74286	12.0643	2.74757	8.67736	20.4523	19.5702	22.7619	18.3071	24.3857	23.7143	28.1	200.683	159.719	180.343	159.957	163.806	150.576	134.493	245.76	203.573	215.375	299.25	321.692	292.25	234.25	75.6562	86.7619	111.069	154.348	61.5596
chr1	54872498	54826062	46436	46436	ENSMUST00000158620	+	miRNA	Distal	chr1:54872198-54872798	49	84	39.4	48.2143	48.4286	29.3143	17.2096	9.28571	11.5953	7.26186	6.83329	9.28571	6.60714	6.57143	13.5239	8.34514	11.6071	7	10.7904	18.5476	17.0261	185	194.117	157.008	125	135.762	153.893	140.417	236.5	299.5	209.625	211.51	281.5	276.75	283.375	132.726	71.3249	114.102	88.0714	70.7143
chr1	54883630	54826062	57568	57568	ENSMUST00000158620	+	miRNA	Distal	chr1:54883330-54883930	22.4286	43.2857	38	33.7143	30.8571	23.5714	26.5714	13.3214	7.64286	11.0714	13.2714	10.7143	8.05243	11.5714	28	19.1429	26.9214	14.3571	25	29.95	23.5761	236.81	224.148	408	275.357	290.49	261.714	285.007	960.719	1378.38	1138.74	1099.88	1189.29	915	1096.88	837	80.9845	99.7714	61.1429	76.0047
chr1	54907155	54826062	81093	81093	ENSMUST00000158620	+	miRNA	Distal	chr1:54906855-54907455	28.8571	95.3869	58.2179	73.5714	44.4809	79.2857	90.3571	18.9298	20.7857	9.85714	12.4047	17.2857	18	15.2333	12.4286	17.3096	17.1429	9.76186	13.4286	15.5	13.5714	269.493	372.454	251.933	198.771	274.386	272.956	281.357	271.75	187.667	280.75	204.25	217.812	240.75	420.375	100.525	107	113.246	186.464	72.9286
chr1	54910710	54826062	84648	84648	ENSMUST00000158620	+	miRNA	Distal	chr1:54910410-54911010	64.8238	62.9584	70.5381	53	57.8571	50.4286	73.4286	7.85714	13.0714	4.619	12.4047	7.40957	14.5714	9.64286	15.725	16.5	16.219	24.2857	16.8571	11.0667	14.7167	342.15	390.181	344.714	270.416	281.838	287.071	332.143	282.5	203.573	339.625	367.875	319.75	204.25	309.32	167.284	151.399	222.495	182	132.655
chr1	54939626	54826062	113564	113564	ENSMUST00000158620	+	miRNA	Distal	chr1:54939326-54939926	82.5357	210.277	112.357	167.571	108.749	243.5	127.571	6.42857	4.80957	8.85714	18	15.6	9.85714	12.4286	15.725	21.7143	21.7714	19	10.7904	23.7143	11.9571	288.502	272.02	480.124	347.433	395.532	392.427	427.81	451	112.312	548.875	336.312	307.329	148.896	437.875	58.9416	15.7119	19.6178	19.1404	8.35229
chr1	54969841	55084322	114481	114481	ENSMUST00000027127	-	protein_coding	Distal	chr1:54969541-54970141	54.2857	84	49	48.2143	62.4286	64.1429	71.5714	17.4441	4.80957	17.9691	5.95243	16.4286	3.71429	8.67736	7.28571	5.17143	9.76186	9.76186	7.28571	7.71429	12.4286	421.825	422.393	474.286	299.821	330.255	338.75	367.619	257.062	235	475.076	394.875	172.156	180.375	255.625	94.25	81.8571	141.119	88.9286	96.2441
chr1	54983220	55084322	101102	101102	ENSMUST00000027127	-	protein_coding	Distal	chr1:54982920-54983520	568.191	450.398	521.5	449.469	336.286	320.429	652	764.143	712.29	722.143	650.714	725.929	675.071	824.577	6.16671	6.14286	3.52857	13.4286	0.190429	2.71429	9.12736	1592.11	1214.28	792.97	1098.63	1216.09	1069.43	1230.17	574.375	316.184	657.375	523.25	540.25	551.417	441.88	122.719	98.7143	108.857	44.5763	92.0845
chr1	55084208	55084322	114	114	ENSMUST00000027127	-	protein_coding	TSS	chr1:55083908-55084508	4196.32	4031.64	5507.71	2752.71	2952.43	2961.71	3729.86	994.214	1015.19	1181.25	1059.97	1130.43	1072.26	1096.58	7.28571	5.17143	4.80943	5.21429	2.59529	3.5	5.92614	3937.14	4236.26	4258.43	3344.57	3364.81	3301.19	3737.21	2176.5	1739.94	2587.12	2106	2341.7	2293.1	2165.25	1215.88	3720.4	4816.8	4529.96	4060.52
chr1	55109495	55109614	-119	119	ENSMUST00000087617	+	protein_coding	TSS	chr1:55109195-55109795	1572.79	2080.71	2697.5	1656.43	1176.71	1112.5	1310.07	672.6	656.714	788.014	624.524	655.964	710.286	655.964	3.39286	6.80121	8.85714	8.85714	5.14286	1.71429	2.57143	3053	3966.5	3066.93	2636.76	2348.96	2277.57	2261.39	4347.06	4483.81	5781.21	4787	4846.38	4448.94	4052.12	3013.75	526.286	939.291	941.071	1230
chr1	55136833	55144868	8035	8035	ENSMUST00000027123	-	protein_coding	Proximal	chr1:55136533-55137133	124.714	141.214	331.815	288.15	178.095	126.716	135.93	9.28571	10.8214	15.0714	16.0119	19	12.4286	5.21429	156.484	152.857	195.238	179.583	195.329	201.69	186.214	386.786	526.488	971.529	690.471	433.183	455.82	729.905	627.188	1541	494.562	256.188	576.849	477.184	426.875	612.438	642.239	623.714	791.605	1030.47
chr1	55144489	55144868	379	379	ENSMUST00000027123	-	protein_coding	TSS	chr1:55144189-55144789	2314.29	2669.71	3160.55	3378.71	2287.71	2006.21	2386.79	1548.75	1472.57	1495	1397.57	1453.19	1472.68	1464.21	11.5	8.78571	5.22614	10.7143	20.2536	10.6429	13.3119	5733.29	5840.52	6056.68	6937.72	6427.5	6147	6096.9	1919.25	1730.62	2519.25	1864.75	2178.38	2281.81	1620.75	1011.17	442.237	479.821	457.012	632.314
chr1	55145190	55145087	-103	103	ENSMUST00000127861	-	protein_coding	TSS	chr1:55144890-55145490	3322.86	3752.26	4006.08	4792.29	3768.64	2989.93	3229.39	1480.5	1471.07	1456.67	1334.46	1366.01	1390.83	1417.07	3.39286	8.34514	7.54043	13.4286	9.72143	4.17857	8.14286	5973.79	5895.14	6203.45	6714.64	6402.09	6157.86	5956.64	3161.75	2727.84	3488.38	2776.19	3075.62	3582.94	2871.09	2293.62	2320.49	2199.37	2383.55	3951.03
chr1	55147006	55145087	-1919	1919	ENSMUST00000127861	-	protein_coding	Proximal	chr1:55146706-55147306	118.929	48.8571	173.511	153.857	108.35	69.5714	39.9524	89.2654	84.269	170.786	287.631	161.863	100.857	90.7511	50.5833	29.4321	84.2024	73.6774	60.4286	60.9596	56.5	1098.29	1176.6	1192.98	1217.29	933.854	911.929	881.071	198.125	631.78	275.594	261.25	205.125	217.5	129.671	556.375	385.595	322.143	379.826	708.72
chr1	55188087	55188075	12	12	ENSMUST00000162364	+	protein_coding	TSS	chr1:55187787-55188387	1797.86	1771.36	1878.86	1770.67	1475	1685.32	1891.43	758.386	755.086	859.429	890.786	960.536	826.631	796.429	4.28571	4.35714	1.71429	1.85714	3.71429	0.464286	4.5	3029.1	2859.86	2611.34	2835.94	2945.62	2654.79	2759.71	2024.14	1802	2028.44	1888.94	2307.9	2493.78	1962.88	1046.09	1456.86	1492.42	1600.15	1640.81
chr1	55228729	55217897	-10832	10832	ENSMUST00000161440	-	transcribed_processed_pseudogene	Distal	chr1:55228429-55229029	465.571	713.429	738.929	656.643	622.857	717.769	508	142.5	123.619	127.571	145.143	152	121.429	128.571	20	20.9429	14.4691	8.85714	10.7904	12.4286	15.9024	2481.73	2525.95	3092.86	3075.43	2706.5	2546.29	2374.14	1184.12	1075.59	1209.25	1089.5	1170.75	1279.38	1062.56	1321	984.143	718.914	771.857	756.464
chr1	55230706	55217897	-12809	12809	ENSMUST00000161440	-	transcribed_processed_pseudogene	Distal	chr1:55230406-55231006	155	105.143	129.071	109.571	137.929	121.929	92.1404	35.2619	38.9476	42.481	29.8571	21.5976	29.8096	23.2857	12.4286	14.6833	9.76186	9.76186	13.4286	4.17857	10.3619	1537.11	2148.48	2596.46	2100.17	2030.41	1905.86	1904.29	1535.12	1678.5	1288.25	1320.62	1374.06	1481.62	1345.25	1783.12	388.905	316.571	399.371	244.307
chr1	55294092	55294021	71	71	ENSMUST00000061334	+	protein_coding	TSS	chr1:55293792-55294392	1302.29	1669.82	1646.14	2248.43	1651.93	1940.43	1336.14	656.857	687.917	737.714	895.952	851.133	818.202	778.857	4.28571	6.80121	2.57143	6.14286	5.14286	7.71429	1.32143	1176.5	1121.71	963.857	1261.57	1209.75	1133.42	901.286	2143.88	1272.06	2343.62	2337.38	2428.38	2115.88	2071.75	563.216	224.571	340.429	331.648	656.857
chr1	55420507	55294021	126486	126486	ENSMUST00000061334	+	protein_coding	Distal	chr1:55420207-55420807	94.2857	125.298	154.15	105.429	64.9524	90.4286	129.429	189.702	162.212	152.988	156.143	147.429	139.786	205.336	2.17143	7.68086	3.52857	7.85943	1.48329	4.17857	5.92614	193.859	115	119.117	185.825	176.571	157.857	128	362.348	204.25	428	461.302	410.625	464.856	350.75	75.6562	48.6584	38.1619	33.1012	20.0046
chr1	55462765	55294021	168744	168744	ENSMUST00000061334	+	protein_coding	Distal	chr1:55462465-55463065	285.571	407.793	274.957	439.214	258.283	277.143	283.214	341.562	296.011	350.236	342.146	358.964	334.562	394.714	3.39286	7.68086	2.57143	5.21429	5.14286	7.71429	7	642.031	387.571	337.846	417.976	420.586	406.929	437.815	823	576.114	1293.09	1255.38	941.625	1215.46	1125.25	241.75	102.849	103.179	84.2857	111.188
chr1	55500895	55294021	206874	206874	ENSMUST00000061334	+	protein_coding	Distal	chr1:55500595-55501195	62.881	125.952	71.0714	71.381	69.4167	75.6714	73.95	18.9298	17.5714	16.3096	18.6904	17.9286	15.7739	18.3488	90.7857	114.333	92.081	84.3094	88.9286	80.5714	104.536	90.4761	69.6549	81.0334	115.265	107.312	90.9428	92.7999	65.902	36.2625	48.2739	61.648	69.0479	60.5511	104.896	32.8021	76.4596	60.7155	72.376	83.6476
chr1	55764043	55294021	470022	470022	ENSMUST00000061334	+	protein_coding	Distal	chr1:55763743-55764343	13.5714	11	11.1094	14	15	6.5	8	6.42857	3.54043	2.53571	4.95229	3.40471	4.71429	2.57143	4.28571	8.34514	5.22614	3.57143	2.59529	2.71429	8.14286	377.286	513.286	520.729	523.619	425.369	459.683	389.242	738	988.438	519	593.375	603.625	532.625	685	1554.75	101.932	124.643	93.9286	104.54
chr1	55775388	55294021	481367	481367	ENSMUST00000061334	+	protein_coding	Distal	chr1:55775088-55775688	18.5239	39.5714	15	35.5714	15.9476	29.3143	36.6429	7.85714	10.2857	11.0714	7.85714	9.28571	8.05243	8.67736	7.28571	7.68086	10.7143	6.14286	9.04757	8.85714	7	238.214	351.544	244.181	272.262	265.743	330.068	236.679	306.25	301.223	218.625	260.104	282.5	313.75	268.146	528.5	116.107	98.7143	84.2857	90
chr1	55793240	55294021	499219	499219	ENSMUST00000061334	+	protein_coding	Distal	chr1:55792940-55793540	32.4286	38.3048	46.1429	34.5714	35.6786	27.8571	22.3857	6.42857	7.64286	6.57143	5.95243	9.98329	5.45714	4.71429	5.25714	6.14286	8.85714	8.85714	0.190429	5.24286	5.92614	107.663	146.787	123.881	112.857	126.929	100.758	106.512	151.125	287.375	185.963	216.729	251.156	224.185	248.125	221.58	76.1	52.9929	132.812	71.8571
chr1	56597019	57035494	438475	438475	ENSMUST00000177282	-	protein_coding	Distal	chr1:56596719-56597319	54.2857	25.3893	47.3857	76.6429	59	72.4286	43.2857	20.0881	20.7857	21.2857	17.2488	13.2143	20.6429	10.7143	1.14286	1.07143	4.35714	3.57143	3.71429	0.464286	8.14286	822.237	633.071	531.75	518.571	460	546.31	516.464	736.875	1329.02	443.375	586.625	428.188	461.911	433.471	2374.4	254.821	172.707	313.857	455.772
chr1	57026467	57035494	9027	9027	ENSMUST00000177282	-	protein_coding	Proximal	chr1:57026167-57026767	140	166	103.619	172	99.8571	181.21	246.714	100.19	79.0476	74.1429	64.4286	57.4286	67.8571	91.3453	9.52857	9.88571	5.22614	7.85943	9.72143	9.89286	4.5	191.577	169.048	123.139	175.2	200.762	165.571	216.357	815.763	359.562	502.5	689.562	654.438	630.5	952.625	338.125	289.764	255.326	258.39	237
chr1	57029102	57035494	6392	6392	ENSMUST00000177282	-	protein_coding	Proximal	chr1:57028802-57029402	206.571	206.571	193.714	300.28	141.502	194.857	327.917	944.286	930.429	929.217	1025.31	1026.14	926.952	952.714	1.14286	5.17143	1	4.37386	3.71429	1.71429	1.32143	1489.13	1185.38	767.455	1359.78	1303.18	1115.8	1162.17	548.875	211.988	494.625	613.875	536.5	423.125	498.5	95.1562	110	99.7714	47.9286	99.0929
chr1	57030285	57035494	5209	5209	ENSMUST00000177282	-	protein_coding	Proximal	chr1:57029985-57030585	105.714	88.9393	120.571	91.4	95.7143	80.5714	111.571	1149.62	1120.43	1102.49	1065.71	1039.97	1114.57	1056.76	1.14286	1.07143	1.71429	4.37386	1.48329	0.464286	0.142857	1717.91	1456.82	960.95	1385.77	1355.29	1175.16	1282.29	1599.19	1097.06	1333.81	1248.88	1074.5	1301.38	1436	1874.85	273.079	271.994	180.619	270.071
chr1	57034141	57035494	1353	1353	ENSMUST00000177282	-	protein_coding	Proximal	chr1:57033841-57034441	90.4286	166	64.9761	47.2857	58.5239	71.05	70.4881	21.4357	23.4286	17.9691	17.2488	19	15.4286	19.8571	13.5239	10.7143	7.02857	8.85714	2.59529	7.71429	10.3619	125.857	98.3571	77.9917	65.7857	115.999	92.75	79.4869	312.4	153.61	312	262.375	238.75	162.5	304.742	140.875	54	71.7143	84.2857	67.6667
chr1	57326653	57434348	107695	107695	ENSMUST00000143904	-	lincRNA	Distal	chr1:57326353-57326953	21.7143	58.7143	36.5714	28.5953	39.2857	34.9453	26.5714	3.13571	7.64286	12.1429	7.85714	9.28571	8.05243	10.7143	3.39286	6.80121	7.96186	8.85714	3.71429	4.17857	7	190.5	207.859	154.071	141.071	150.405	136.517	117.429	200.875	250.135	235.625	140	157.25	182.055	230.375	146.312	54	60.1904	47.9286	79.8857
chr1	57396480	57434348	37868	37868	ENSMUST00000143904	-	lincRNA	Distal	chr1:57396180-57396780	49	41	13.7143	24.7143	20.1429	33.7143	30.6976	7.85714	0.833286	5.74286	12.4047	3.40471	4.71429	6.57143	8.42386	6.14286	4.35714	1.14286	7.28571	5.24286	7	309.145	371.746	347.571	316.232	351.307	360.786	225.876	214.125	254.125	228.25	258.25	339	291.375	259.945	327.25	68.4761	96.5214	71.8571	79.8857
chr1	57398220	57434348	36128	36128	ENSMUST00000143904	-	lincRNA	Distal	chr1:57397920-57398520	29.8286	16.8571	20	17.8571	33.0643	9.16429	17.2096	1.18329	3.54043	3.42857	4.07143	3.40471	2.74757	5.80957	5.25714	1.07143	2.57143	1.85714	1.48329	8.85714	9.12736	247.429	346.331	306.635	262.857	270.443	291.755	267.643	306.25	447.875	258.805	372.979	382.5	341.577	396.494	667.281	66.7429	79.5059	63.6286	92.0845
chr1	57425379	57434348	8969	8969	ENSMUST00000143904	-	lincRNA	Proximal	chr1:57425079-57425679	15	21	16.0976	6.78571	14	13.5786	14	3.13571	4.80957	6.57143	6.83329	6.57143	5.45714	4.71429	6.16671	6.80121	9.76186	7.85943	8.57143	5.24286	10.3619	399.726	392.488	396.429	354.946	378.679	397.864	314.196	267.625	347.5	287.875	335.625	352.625	328.5	268.146	637.125	59.6929	47.0774	84.2857	80.9214
chr1	57434498	57434464	34	34	ENSMUST00000042734	+	protein_coding	TSS	chr1:57434198-57434798	2171.14	2210.82	1712.93	2258.86	2115.61	2293.43	2232.14	920.571	907	918.292	913.446	999.714	965.357	925.619	6.16671	8.34514	8.85714	4.37386	12.238	7.71429	4.5	2803.64	2518.57	2291.93	2552.8	3004.44	2886.37	2445.94	1565.7	700.224	1947.19	1555.41	1880.38	1612	1402.5	454.966	93.8857	112.286	68.0714	116.214
chr1	57445870	57434464	11406	11406	ENSMUST00000042734	+	protein_coding	Distal	chr1:57445570-57446170	73.8654	53	69.1429	81.4286	105.143	93.2857	47.2857	13.3214	8.85714	5.74286	12.4047	7.85714	6.42857	8.67736	43	28	29.7857	30.6119	29.669	31.012	41.9286	303.5	380.581	352.357	224	286.935	319.643	309.251	222.734	376	236.45	240.875	229.919	278.375	221.125	567	296.893	374.979	368.688	285.357
chr1	57448506	57434464	14042	14042	ENSMUST00000042734	+	protein_coding	Distal	chr1:57448206-57448806	22.4286	21	42	19	27.8571	23.5714	29.7143	39.2094	56.1596	38.9429	24.8571	29	43.7107	33.2857	20	14.1261	21.7714	22.5941	18.0441	21.7143	13.5714	1266.08	1006.14	1176.1	804.286	899.143	1173.08	1175.26	519.042	759.625	337.531	399.938	354.75	414.375	524.781	1339.75	253.481	216.286	192.35	216.286
chr1	57449487	57463172	-13685	13685	ENSMUST00000027114	+	protein_coding	Distal	chr1:57449187-57449787	56.4286	50.1429	35.3452	19	53.1429	39.2857	35.5714	7.85714	8.85714	5.74286	7.85714	7.40957	11.7143	7.70714	31.3154	32.5191	29.7857	25.15	33.069	38.4761	36.3143	858.749	773.72	969.821	727.767	865.619	952.905	959.2	356.125	509.167	385.942	396.125	378.312	363.125	321.908	1241.62	229	268.857	256.69	238
chr1	57463615	57463518	-97	97	ENSMUST00000079998	-	nonsense_mediated_decay	TSS	chr1:57463315-57463915	1022.36	984.161	921.559	1054.14	947.429	1118.41	957.881	1306.64	1365.91	1226.74	1339.57	1362.86	1390.83	1377.86	1.14286	8.34514	6.14286	8.85714	3.71429	9.89286	3.57143	4074.17	3661.83	3154.84	3196.58	3287.16	3192.06	3274.14	1475.5	1031.62	1703.64	1339.5	1261.25	1594	1226.88	955.875	905.857	1286.19	1140.77	1555.45
chr1	57831968	58026892	194924	194924	ENSMUST00000159826	-	protein_coding	Distal	chr1:57831668-57832268	161.429	218	223.749	179.143	130.571	118.974	201.804	381.756	349.286	333.979	263.291	280.655	336.571	409.525	7.28571	6.14286	6.14286	7.85943	3.71429	6.42857	8.14286	543.429	382	320.712	461.927	553.717	434.429	398.714	198.125	58.775	222.261	152.023	202.875	306.25	298.104	39.175	0.119	4.12371	2.86071	8.519
chr1	58026916	58026928	12	12	ENSMUST00000164963	-	protein_coding	TSS	chr1:58026616-58027216	1482.43	1295.43	1021.86	1874.21	1486.57	1318	1567.46	567.576	557.107	532.607	556.105	516.286	521.441	565.214	7.28571	9.07143	5.22614	11.5	9.72143	6.42857	9.12736	836.824	828.381	638.143	866.464	695.723	685.869	781.917	801.296	443.375	969.875	964.708	818.25	653.01	694.5	398.125	235.571	321	234.49	631.274
chr1	58052815	58075800	22985	22985	ENSMUST00000163061	-	nonsense_mediated_decay	Distal	chr1:58052515-58053115	506.857	418.976	318.91	717.571	598.429	691.357	641.857	499.143	498.92	505.786	531.395	514.429	498.586	492.429	10.8929	4.79879	7.96186	5.67857	5.14286	4.17857	2.81429	454.286	414.143	408	453.361	456.429	460.974	492.1	1232.38	736.875	1212.07	1161.75	1217.28	1136.35	1034.25	695.375	1106.73	922.257	682.857	1124.27
chr1	58086689	58086775	-86	86	ENSMUST00000001027	+	protein_coding	TSS	chr1:58086389-58086989	1086.86	1038.71	1142.64	1057.64	1276.75	1260.71	1126.14	486.595	509.714	532.607	460.85	412.429	529.679	432.32	10.6	5.17143	6.14286	8.85714	13.4286	6.42857	3.57143	2656.72	2668.66	2485.14	2372.07	2380.43	2461.36	2393.71	2056.25	2748.5	1803.66	2272.62	2249.75	2483.62	2471.38	2358.16	3271.98	2992.47	2415.05	2630.02
chr1	58087548	58086775	773	773	ENSMUST00000001027	+	protein_coding	TSS	chr1:58087248-58087848	830.714	816.714	796.864	995.214	1183	1067.64	870.714	622	626.307	662.845	627.286	539.714	665.714	560.748	12.4286	14.1261	10.7143	10.7143	21.5476	11.0667	17.0261	2772.16	2680.46	2749.59	2613.54	2546.64	2660.5	2476.88	2453.19	2674.5	2088.81	2592	2728.5	2386.42	2859.75	1766.31	2816.8	2451.46	1854.29	1996.77
chr1	58088172	58086775	1397	1397	ENSMUST00000001027	+	protein_coding	Proximal	chr1:58087872-58088472	377.69	276.671	352.857	268.214	410.143	649.714	424.571	313.48	324.327	363.286	362.286	302.405	356.143	304.185	17.8607	19.1429	19	19.9214	26.0476	18.5476	23.5761	1501.6	1555	1754.6	1626.89	1596.44	1629.01	1518.4	358.521	508.375	452.126	401.729	380.375	389	259.945	661.431	1562.75	1092.32	775.869	803.466
chr1	58126920	58086775	40145	40145	ENSMUST00000001027	+	protein_coding	Distal	chr1:58126620-58127220	163.643	199.064	154.15	222.143	162.143	215.429	197.429	10.7143	11.5953	6.57143	8.85714	10.3404	13.4739	14.2976	218	200.107	280	254.619	222.783	239.298	197.679	918.863	855.69	732.071	912.205	958	965.198	934.857	271.75	202.875	205.448	133.375	199.75	234.25	249.818	134.133	665.681	514.429	412.911	426.518
chr1	58128438	58169980	-41542	41542	ENSMUST00000040999	+	protein_coding	Distal	chr1:58128138-58128738	185.027	114.758	129.071	174.071	183.119	144.143	187.94	13.3214	16.8214	8.85714	5.95243	22.3214	14.5714	8.67736	99.2857	88.0047	143.286	115.286	105.088	99.2084	96.2321	1378.21	1593.49	1313.29	1613	1724.82	1995.28	1868.81	1187.88	2008.25	1047.75	1292.5	1474.25	1447	1351.27	942.625	662.429	556.937	475.548	502.55
chr1	58135319	58169980	-34661	34661	ENSMUST00000040999	+	protein_coding	Distal	chr1:58135019-58135619	123.952	68.7143	73.0309	85.2857	110.205	130.299	121.857	9.28571	7.64286	4.619	6.83329	7.85714	3.71429	2.57143	72.8571	59.4286	66.9166	69.5381	55.3714	67.7833	61.2857	1301.5	1098.14	871.429	1050.43	1221.29	1435.05	1441.09	1031.87	1298	722.233	979.375	879.25	1041.5	925.875	2074.28	684.595	545	424.762	426.518
chr1	58138303	58169980	-31677	31677	ENSMUST00000040999	+	protein_coding	Distal	chr1:58138003-58138603	198.857	148.714	130.5	178.095	168.286	231.25	196.095	3.13571	4.80957	3.42857	6.83329	5.28571	3.71429	11.5714	133.521	127.143	132.143	121.088	110.232	108.143	138.786	473.314	562.895	414.13	493.429	486.157	538.107	525.898	314.75	414.5	273.571	301.25	325.531	342.125	342.062	519.377	1460.62	999.369	591.383	753.814
chr1	58149548	58169980	-20432	20432	ENSMUST00000040999	+	protein_coding	Distal	chr1:58149248-58149848	114.592	65.7143	69.1429	79.5714	64.2904	93.2857	101.071	4.71429	6.42857	6.57143	5.95243	8.64286	5.45714	10.7143	91.2857	64.6786	100.533	86.8547	80.7143	86.0929	70.8238	868.794	771.286	506.714	573.167	637.075	861.688	905.357	288.875	633.875	258.805	365.75	400.854	512.844	441.88	547	594.102	393.048	329.776	426.518
chr1	58154393	58169980	-15587	15587	ENSMUST00000040999	+	protein_coding	Distal	chr1:58154093-58154693	123.286	103.293	70.5381	128.643	158.938	161.571	131.508	7.85714	8.85714	5.74286	13.2714	13.2143	9.85714	3.49286	132.56	149.362	180.745	144.807	166.69	158.167	157.418	643.126	747	527.417	528.695	607.917	740.854	794.071	477.75	586.625	335.5	548.783	564.521	844	656.625	268.044	808.137	605.421	415.855	606.286
chr1	58158575	58169980	-11405	11405	ENSMUST00000040999	+	protein_coding	Distal	chr1:58158275-58158875	133.476	79.3834	78.7143	140.143	104.571	101.714	112.571	4.71429	13.0714	5.74286	11.4761	4.64286	3.71429	6.57143	62.4286	48.1714	57.9571	55.2857	67.1429	48.4571	64.4679	1103.98	1079.43	974.958	784.198	1057.68	1128.43	1297.07	1195	2473.28	972	1053.94	1163.38	1116.88	1414.77	4314.75	800	708.738	508.037	549.724
chr1	58169956	58169980	-24	24	ENSMUST00000040999	+	protein_coding	TSS	chr1:58169656-58170256	974.143	713.429	527.857	500.982	878	988.286	990.554	438.893	558.429	427.879	408.303	422.643	510.506	483.589	9.52857	10.7143	8.85714	11.8619	8.57143	5.24286	10.3619	1828.75	1690.74	1596.52	1584.67	1875.04	2120.66	2216.96	931.513	1008.25	814.125	932.24	1005.25	994.625	948	1165.29	3674.51	3838.43	2850.07	1868.89
chr1	58171044	58169980	1064	1064	ENSMUST00000040999	+	protein_coding	Proximal	chr1:58170744-58171344	957.857	616.857	292.143	468.714	711.833	1070.79	991.607	675.071	845.69	598.786	585.571	679.143	816.333	757.345	34.3321	31.6881	20	18.0179	19.0809	32.1357	28.8571	2642.52	2431.04	2354	2228.09	2650.1	3014.95	3251.51	1079.1	1257.71	1073.19	1042.27	1037.05	999.438	873.312	1712.75	2659.54	3032.21	2280.36	1331.05
chr1	58171928	58169980	1948	1948	ENSMUST00000040999	+	protein_coding	Proximal	chr1:58171628-58172228	749.6	541.576	248.571	439.214	770.786	1052.59	935.429	357.286	453.262	268.31	292.143	375.176	455.571	380	63.5	63.719	56.5833	42.1429	55.3714	66.7821	67.5286	1617.05	1525.8	1405.2	1423.34	1593.57	1942	1951.39	723.5	882.75	582.917	450.562	618.625	672.188	531.688	1554.75	1975.63	2076.38	1607.3	999.795
chr1	58172865	58169980	2885	2885	ENSMUST00000040999	+	protein_coding	Proximal	chr1:58172565-58173165	540.857	551.107	207.871	435.714	811.44	1392.43	891.143	180.071	212.208	93.8739	129.252	172.643	249.133	173.714	98.35	101.143	104.786	71.2619	101.857	100.119	109.239	1132.07	983.774	891.569	928.506	989.56	1267.18	1159.64	281.25	356	233.75	224.89	224.25	249.875	281.042	562.125	1480.14	1429.96	1082.52	727.532
chr1	58174893	58169980	4913	4913	ENSMUST00000040999	+	protein_coding	Proximal	chr1:58174593-58175193	669.433	473.045	216.929	545.536	750.938	1308.43	978	37.9786	71.4929	35.25	29.8571	45.9881	56.5714	43.2381	127.621	112.786	116.576	100.054	97.6071	159.1	129.968	988.571	987.251	1039.48	939.571	1101.57	1158.28	1188.02	326.375	503.625	295.356	277.125	337.812	359.333	276.75	602.075	1883.34	1712.76	1299.14	953.714
chr1	58175471	58169980	5491	5491	ENSMUST00000040999	+	protein_coding	Proximal	chr1:58175171-58175771	845	651.214	307.714	502	878.714	1576.36	1132.78	22.4286	46.7143	21.2857	18	29	28.8464	27.3547	155.562	123.373	128.786	127.826	122.762	177.429	145.69	892.282	928.156	971.838	822.025	958	975.5	1008.29	376.5	432.331	331.625	313.75	362.078	473	415.962	465.896	2056.17	1573.1	1449.29	971.595
chr1	58198415	58211932	13517	13517	ENSMUST00000158650	-	snoRNA	Distal	chr1:58198115-58198715	481.286	483.964	189.68	306.571	388.905	714.571	616.877	7.85714	4.80957	3.42857	3.28571	2.64286	7.42857	7.70714	153.81	164.143	155.19	126	169.392	161.182	138.786	310.101	294.171	331.286	378.714	346.429	414.833	428.888	178.125	245.875	126.956	222.75	170.021	251.5	249.818	316.502	1191.12	1138.11	738.899	633.643
chr1	58200096	58211932	11836	11836	ENSMUST00000158650	-	snoRNA	Distal	chr1:58199796-58200396	304.286	246.857	118.217	173	279.857	376.857	369.018	7.85714	9.52857	7.75243	4.07143	6.57143	3.71429	8.67736	157.405	158.143	151.857	148.445	176.119	157.767	146.324	544.594	597.679	497.824	620.855	728.2	790.1	821.683	232.625	252.375	141.78	177.979	205.125	254.125	212.125	314.625	983.398	933.569	530.157	424.619
chr1	58201354	58211932	10578	10578	ENSMUST00000158650	-	snoRNA	Distal	chr1:58201054-58201654	660.5	510.357	253.857	418.714	657.577	865.429	853.714	10.7143	10.7429	17.9691	12.4047	13.2143	13.4739	16.2143	90.9761	108.32	103.786	85.25	85	97.5	98.0106	1010.39	883.973	755.702	1112.58	1208.91	1281.48	1433.51	2617	4433.5	1726.25	2347	2535.5	2500.57	2946.91	2813.06	1883.74	2087.5	1248.82	979.995
chr1	58202848	58211932	9084	9084	ENSMUST00000158650	-	snoRNA	Proximal	chr1:58202548-58203148	1785.29	2243.43	469.429	1074.43	1969.38	3333.57	1754.58	12.1429	15.5	13.2857	10.6619	10.7143	9.85714	6.57143	261.024	300.636	261.143	234.631	256.098	261.505	256.202	827.5	649.08	614.464	809.643	878.346	950.183	1131.43	258.25	245.875	209.625	210.375	335	307.875	324.312	287.5	3073.62	2668.38	1506.83	1219.07
chr1	58215745	58211932	-3813	3813	ENSMUST00000158650	-	snoRNA	Proximal	chr1:58215445-58216045	788.429	781.286	247.19	324.143	479.189	926	684.929	7.85714	10.2857	11.0714	12.4047	12.4286	6.42857	10.7143	376.801	377.429	424.507	311.214	366.5	390.5	361.354	246.238	253.323	262.833	375.143	331.607	362.889	313.014	234.008	224.25	192.875	202	282.5	315.59	262.115	133.375	1119.18	1301.8	645.69	569.955
chr1	58249571	58211932	-37639	37639	ENSMUST00000158650	-	snoRNA	Distal	chr1:58249271-58249871	623	559.786	269.571	344.143	462.707	803.143	621.173	3.13571	10.2857	5.74286	4.95229	5.85714	6.42857	7.70714	233.393	243.632	341.071	225.929	279.006	298.336	273.321	133.457	176.605	173.143	174.19	180.491	206	196.481	216.417	306.875	151.25	124.263	229	298.625	285.5	179.255	1135.71	953.714	684.121	556.567
chr1	58254085	58211932	-42153	42153	ENSMUST00000158650	-	snoRNA	Distal	chr1:58253785-58254385	683.642	1160.14	316.429	651.143	644.81	986.214	722.786	7.85714	4.80957	12.1429	4.07143	5.85714	5.45714	8.67736	213.381	238.446	238.56	223.176	236.143	236.018	208.643	164.336	151.429	175.131	173.071	162.143	190.714	224.881	148.625	220.025	122.375	101.025	247	241.625	257.49	152.062	1343.98	1174	669.45	710.743
chr1	58255354	58211932	-43422	43422	ENSMUST00000158650	-	snoRNA	Distal	chr1:58255054-58255654	584.571	670.576	228.571	398.56	428.869	717.769	484.429	7.85714	8.85714	9.85714	11.4761	9.98329	7.42857	7.70714	210.548	201.964	228.345	201.545	184	193.429	192.071	154.629	127.964	157.008	139.929	149.286	179.243	159.982	169.835	277.647	169.375	125.569	198.92	235.848	228.338	249.581	979.179	900.339	453	455.772
chr1	58259426	58211932	-47494	47494	ENSMUST00000158650	-	snoRNA	Distal	chr1:58259126-58259726	1089.4	1458.86	431.076	633.286	927.556	1293.29	1004.43	4.71429	3.54043	6.57143	4.95229	3.40471	7.42857	6.57143	63.5	44.0714	81.8536	84	101.005	100.119	75.0785	157.857	90.6381	90.5714	85.1429	101.5	119.857	112.7	182.075	151.375	161.75	108.124	146.5	200.875	197.689	148.423	2294.36	1819.19	985.407	1089.6
chr1	58398619	58449980	-51361	51361	ENSMUST00000050552	+	protein_coding	Distal	chr1:58398319-58398919	57.1429	60.1239	26.4821	75.6	35.6786	46.2857	28.5714	12.1429	13.0714	14.5	11.4761	11.6047	15.4286	8.67736	8.42386	12.4286	7.02857	9.76186	13.4286	9.89286	10.3619	294.857	262.362	176.013	334.286	261.076	270.457	271.571	352.375	322.625	289.5	345.875	328.562	309.375	405.125	385.969	116.504	49.2476	66.1655	144.793
chr1	58410532	58449980	-39448	39448	ENSMUST00000050552	+	protein_coding	Distal	chr1:58410232-58410832	181.357	133.286	103.619	206.571	184.586	154.295	191.571	17.4441	16.8214	28.1714	11.4761	8.64286	21.5429	20.5714	5.25714	5.17143	5.22614	4.37386	6.14286	4.17857	4.5	1395.64	1415.93	1085.83	1040.17	1045.43	1109.88	1196.67	779.25	1367	636.5	757.938	764.375	744.888	780.125	1095.03	963.871	933.569	872.571	1115.88
chr1	58439567	58449980	-10413	10413	ENSMUST00000050552	+	protein_coding	Distal	chr1:58439267-58439867	243.429	294.571	294.352	197.507	198.857	224	184.714	9.28571	11.5953	8.85714	5.95243	4.64286	9.03571	7.70714	6.16671	7.68086	11.6071	7	6.14286	5.24286	2.57143	239.338	212.857	221.524	482.481	326.429	299.476	221.286	545.984	316.184	693.562	811	602.125	562.375	478.625	206.625	584.029	651.033	861.643	621.806
chr1	58448911	58449980	-1069	1069	ENSMUST00000050552	+	protein_coding	Proximal	chr1:58448611-58449211	59.6845	84	89.1429	55	63.1429	75.1524	67.4941	1042	1041.29	1025.18	975.964	979.607	1057.8	970.357	21.9404	23.581	26.9214	21.7096	18.0441	17.5131	12.4286	3756.57	3447.71	2803.97	2948.5	2903.25	3083.14	3076.66	274.125	318.875	238.875	278.375	205.125	213.958	164.821	373.361	319.917	372.369	262.782	227.012
chr1	58449733	58449980	-247	247	ENSMUST00000050552	+	protein_coding	TSS	chr1:58449433-58450033	4179.29	3891.18	3882.86	3998.83	3519.86	3908.29	4311	1582.04	1480.5	1506.27	1425.26	1463.18	1546.21	1534.43	11.5	6.80121	14.4691	8.85714	3.71429	8.85714	1.32143	4614.49	4351.08	3408.34	3815.04	3847.12	3874.18	3777.14	1776.88	1733.31	2194.14	1431.12	1493	2053.38	1532.69	832.25	2841.87	3378.5	3515.15	4093.13
chr1	58450662	58449980	682	682	ENSMUST00000050552	+	protein_coding	TSS	chr1:58450362-58450962	131.571	105.143	103.619	131.81	102.429	168.286	165.429	896.774	786.286	906.857	825.871	842.119	830.195	896.107	12.4286	6.80121	17.1429	14.3571	12.238	11.0667	11.4286	2660.24	2463	2003.11	2243.75	2394.43	2341.86	2302.71	276.25	312.927	355	345.875	328.562	370.712	199.375	161.681	185.143	167.664	165.2	160.805
chr1	58458326	58449980	8346	8346	ENSMUST00000050552	+	protein_coding	Proximal	chr1:58458026-58458626	79.1095	123.536	90.4286	98.5714	86.5714	112.429	94.0726	9.28571	2.28571	8.85714	6.83329	6.82143	7.42857	6.57143	129.178	141.155	130.988	147.642	139.136	157.619	128.857	599.327	522.929	483.774	458.917	344.321	440.319	490.357	481.208	721.625	562.985	606.292	566.612	484.438	616	630.188	305.464	273.743	352.919	358.951
chr1	58477130	58474270	-2860	2860	ENSMUST00000131051	-	processed_transcript	Proximal	chr1:58476830-58477430	74.7143	46.0321	55.7143	47.2857	77.5714	54.7143	68.5714	9.28571	16.8214	8.85714	5.95243	5.28571	14.5714	6.57143	107.534	88.8929	116.576	122.167	122.762	135.619	114.524	190.5	127.964	129.786	128	108.714	120.929	121	163.5	296.75	182.188	199.125	171.088	157.25	111.769	427.375	611.571	744.036	635.701	476.102
chr1	58480837	58474270	-6567	6567	ENSMUST00000131051	-	processed_transcript	Proximal	chr1:58480537-58481137	2105.64	2219.93	2206.81	1882	2147	1929.57	2171.14	1144.93	1228.19	1239	1089.02	1080.05	1149.22	1107.64	13.3096	9.07143	9.76186	13.0404	3.35714	9.89286	10.7976	4661.18	3874.79	3775.7	3423.29	3603.61	3616.94	4020.22	1342.97	888.5	1695.25	1210.23	1349.5	1100.88	1263.62	1345.53	4306.97	4906.96	4917.74	4332.38
chr1	58502271	58502273	2	2	ENSMUST00000117069	-	protein_coding	TSS	chr1:58501971-58502571	896.071	694.429	607.286	1023.29	918.143	878	868	876.893	878.389	726.374	932.726	775.429	824.639	828	17.8607	14.1261	7.96186	8.85714	19.0809	16.5	8.14286	1571.43	1354.04	1327.86	1483.96	1529.29	1415.4	1580.14	1277.25	755.5	1385.62	1390.56	1447	1288	1236	825.531	1898.5	1966.4	2072.98	2365.78
chr1	58561824	58561953	129	129	ENSMUST00000027198	-	protein_coding	TSS	chr1:58561524-58562124	1117.14	1197.43	1101.75	1420.36	1253.67	1057.29	1170.29	707.857	754	812.81	831.071	803.1	843.857	807.071	7.28571	9.88571	9.76186	9.76186	6.14286	6.42857	5.92614	886.356	976.201	761.081	915.816	969.699	940.5	879.411	1187.88	980.438	1187.97	1265.94	1153.44	1130.24	1115.44	617.25	1068.46	886.762	887.052	1802.42
chr1	58643220	58643228	-8	8	ENSMUST00000027193	+	protein_coding	TSS	chr1:58642920-58643520	1209.29	1295.43	1437.43	1862.43	1406.36	1331.29	1361.71	1254.57	1415.71	1350.57	1291.36	1182.14	1231.79	1169.1	7.28571	5.17143	5.22614	7	8.57143	6.42857	7	2472.43	2717.78	3552.21	3097.55	2687.33	2777.71	2835.72	906.625	975	1109.62	936.875	947.958	950.875	719.375	1548.5	2353.95	2660.33	3005.57	2916.88
chr1	58667317	58643228	24089	24089	ENSMUST00000027193	+	protein_coding	Distal	chr1:58667017-58667617	29.8286	29.8571	23.5714	9	25.1429	12.1429	29.7143	6.42857	7.64286	6.57143	5.95243	6.57143	7.42857	3.49286	8.42386	3.57143	3.52857	5.21429	13.4286	6.42857	15.5	736.286	1053.66	1073.62	1100.12	720.66	739.381	728.405	647.25	980.438	608.208	686.523	584.938	639.875	503.062	1522.62	118.429	190.071	164.457	141.981
chr1	58672941	58643228	29713	29713	ENSMUST00000027193	+	protein_coding	Distal	chr1:58672641-58673241	36.4286	60.1239	59.8571	35.5714	33.7143	34.9453	33.7143	14.7143	13.0714	24.8333	16.4286	14.6429	15.4286	18	7.28571	8.34514	7.02857	8.85714	8.57143	13.4286	12.4286	1093.34	1166.56	1346.61	1283.29	1006.14	1026.4	944.888	230.375	314.74	254.125	256.188	327.625	268.75	175.375	297.521	98.7143	110	185.143	90
chr1	58709604	58752833	43229	43229	ENSMUST00000055313	-	protein_coding	Distal	chr1:58709304-58709904	465.214	318.143	399.143	856.729	452.714	438.419	528.895	669.893	690.25	717.143	705.214	670.643	645.798	669.025	18.9857	13.2904	19.5	8.39757	20.9286	13.4286	14.3571	1470.61	1289.74	1111.37	1779	1556.11	1549.91	1393.69	1025.88	827.812	1196.25	1366.94	1153.81	1136.69	911.438	807.812	1083.67	1174.2	1141.2	2185.63
chr1	58748029	58752833	4804	4804	ENSMUST00000055313	-	protein_coding	Proximal	chr1:58747729-58748329	52.2857	65.0714	51.0214	73.5714	58.0714	56.8881	53.6476	14.2143	10.2857	8.85714	9.21429	16.4286	9.85714	16.2143	13.2619	17.3096	9.28571	8.39757	9.72143	8.21429	18.7714	350.013	252.857	342.479	431.714	462.131	362.889	311.973	246.89	93.6875	222.75	277.562	244.188	186.062	221.946	74.7834	66.7429	86.8892	100.25	72.4881
chr1	58748858	58752833	3975	3975	ENSMUST00000055313	-	protein_coding	Proximal	chr1:58748558-58749158	21.7143	34.8571	21	61.4274	59.4214	33.7143	21.2619	9.98329	8.85714	8.85714	14.0298	9.98329	8.05243	16.5	10.9286	21.7143	14.0261	12.4286	7.931	12.7524	10.7857	318.619	264.071	371.649	469.857	500.724	393.225	351.686	216.417	143.771	143.501	212.062	262.688	229	140.385	124.25	78.7857	84.5047	64.8798	86.4857
chr1	58768533	58768404	129	129	ENSMUST00000114313	+	protein_coding	TSS	chr1:58768233-58768833	1538.36	1458.29	1485.02	1502.5	1405.07	1438.45	1351.94	756.714	776.929	814.659	779.517	718.167	705.429	707.714	4.28571	4	10.7143	2.68329	3.35714	6.42857	7	4369.21	4356.72	4075.67	4460.67	4165.23	4617.99	4482.9	1706.88	1763.06	2223.75	1851	1733.88	1875.44	1387.2	1731.25	1571.4	1881.46	1917.97	3031.58
chr1	58769491	58770138	-647	647	ENSMUST00000114309	+	protein_coding	TSS	chr1:58769191-58769791	506.286	387.857	471.929	579.648	553.081	437.571	371	783	884.869	922.071	848.952	775.643	823.857	792.661	10.6	11.2619	12.4286	14.6429	7.931	9.5	9.12736	4174.27	4006.52	4156.05	4237.21	4157.94	4507.74	4446.81	1157.06	1940.05	900.88	1056.25	999.392	1045.94	1158	2418.12	2216.56	2405.95	2900.66	4172.08
chr1	58770307	58770161	146	146	ENSMUST00000069333	+	protein_coding	TSS	chr1:58770007-58770607	496.286	473.598	508	429.286	538.429	440.571	438.81	570.071	754	778.143	587.871	566.714	693.357	606.314	20.9655	27	32.619	39.7286	29.669	22.2619	20.2143	3533.14	3086.82	3391.86	2832.6	2934.43	3107.93	3241.83	585.25	625.119	821.188	684.268	588.625	532.438	623.188	829.167	1949.47	2653.75	2648.35	2129.81
chr1	58770842	58770161	681	681	ENSMUST00000069333	+	protein_coding	TSS	chr1:58770542-58771142	235.606	157.344	250	183.429	236.143	178.143	172	577.324	776.929	797.5	608.643	607.374	689.5	631.143	35.4286	33.2857	47.4047	56.6429	38.5714	42.0714	29.8571	3641.18	3215.21	3437.99	2912.08	3019.86	3123.59	3248.36	439.106	798.902	528.5	540.25	438.75	413.625	373.875	1543.2	1118.05	1401.81	1517.86	1323.08
chr1	58773189	58770161	3028	3028	ENSMUST00000069333	+	protein_coding	Proximal	chr1:58772889-58773489	238.571	188.15	239.905	269.429	269.488	219.857	227.417	37.9786	48.5953	49.9524	39	48.5953	49.4286	39.1726	153.167	118.429	168.548	145.31	150.31	135.619	135.418	870.929	1006.85	939.5	984.243	1073.5	1002.07	924.171	198.125	415.5	242.125	192.088	189.75	197.542	96.8063	536.5	1353.96	1259.5	1314.12	2126.59
chr1	58774123	58770161	3962	3962	ENSMUST00000069333	+	protein_coding	Proximal	chr1:58773823-58774423	548.5	483.964	487.124	612.857	662.214	638.833	517.738	25	21.5	33.0476	21.4286	19.6333	29.0714	23.575	180.743	135.619	174.929	168.429	168.548	154.071	149.714	660.214	768.974	745.548	731.214	824.862	816.788	739.505	241.75	257.375	289.812	254.75	262.188	217.5	204.854	235.318	1945.39	1490.07	1827.36	3055.81
chr1	58775396	58770161	5235	5235	ENSMUST00000069333	+	protein_coding	Proximal	chr1:58775096-58775696	856.571	777.571	809.476	790.25	1025.5	909.643	756.571	12.1429	14.8405	11.0714	14.0298	16.0286	12.2857	16.5	171.702	157.381	169.643	186.857	173.279	160.357	139.914	484.386	466.524	500.155	527.333	659.969	611.25	588.135	215.375	260	290.312	264.812	291.25	188.273	344.375	329.25	3145.65	2345.07	2559.45	4613.26
chr1	58777106	58770161	6945	6945	ENSMUST00000069333	+	protein_coding	Proximal	chr1:58776806-58777406	484.44	320.286	393.169	443.857	453.238	434.779	429.363	21.4357	15.5	13.2857	15.5881	18.0357	16.4047	18.9047	106.449	88.8929	128.786	115.286	116.357	107.214	117.764	498.125	397.655	454.208	418.726	514.622	512.329	477.768	259.812	287.375	342.25	327.625	298.75	257.375	238.312	327.25	1818.75	1427.86	1710.64	2573.14
chr1	58782670	58787396	-4726	4726	ENSMUST00000123032	+	processed_transcript	Proximal	chr1:58782370-58782970	331.286	382.568	357.857	333.905	376.857	278.821	310.571	15.5	13.5714	10.6429	14.6964	12.6809	13.2143	17.4286	114.168	101.143	89.3571	98.3571	96.0452	106.809	102.214	463.124	461.786	366.536	405.179	449.755	477.101	429.5	132.375	237.562	233.75	184	168.896	219.125	143.977	240.75	1121.76	1144.61	1527.51	2272.25
chr1	58783353	58787396	-4043	4043	ENSMUST00000123032	+	processed_transcript	Proximal	chr1:58783053-58783653	308.929	247.471	331.214	283.214	271.357	245.119	235.857	20.7857	17.4286	16.2143	19.8571	22.3571	19.3214	21.8571	176.905	151.857	143.929	170.731	164.608	176.893	157.043	515.476	487.844	455.286	499.607	579.148	609.571	551.214	118.438	140.875	128.814	126.312	115.229	100.5	166.5	128.663	808.492	752.745	942.321	1389.18
chr1	58801745	58787396	14349	14349	ENSMUST00000123032	+	processed_transcript	Distal	chr1:58801445-58802045	145.143	183.238	187	172	116.714	144.143	137.143	6.42857	10.2857	8.85714	9.74286	3.84043	12.4286	4.71429	274.214	209.571	286.672	247.176	228.929	229.095	257.571	230.058	285.695	299.808	255.919	271.857	333.286	315.205	239.25	177.125	292.542	311.5	210.375	157.25	276.75	190.375	396.639	514.429	565.505	714.921
chr1	58818473	58787396	31077	31077	ENSMUST00000123032	+	processed_transcript	Distal	chr1:58818173-58818773	595.429	511.429	640.488	403.143	470.857	472.243	441.857	4.71429	8.85714	7.26186	10.6619	10.369	6.67143	5.80957	56.7857	46.6607	64.4096	58.7143	68.7857	68.4761	56.9059	216.982	195.5	177.921	181.714	208.408	185.655	205.883	166.125	199.125	182.875	179.125	189.75	189.875	168.214	172.375	1574.08	1277.57	1472.94	2068.34
chr1	58852424	58852218	206	206	ENSMUST00000027189	+	protein_coding	TSS	chr1:58852124-58852724	1042.13	1046.5	1225.14	896	956.926	642.736	847.667	659.196	730.243	714.571	593.493	625.429	693.857	669.571	6.16671	9.88571	6.14286	1.85714	6.14286	8.85714	4.5	2277.38	2202.93	2504.14	2275.46	2176.68	2303.71	2552.93	1489.38	1811.91	1369.16	1425.47	1367.11	1598.38	1358.12	1449.75	1180.4	2116.24	1927.3	1527.6
chr1	58859433	58859346	87	87	ENSMUST00000165549	+	protein_coding	TSS	chr1:58859133-58859733	155.714	152.171	157.714	131.81	141.502	120.429	117.667	66.7619	76.5643	56.4286	34.0476	42.5714	58.5714	52.7143	46.1904	51.3143	54.5047	46.4047	44.2857	25.9761	37.4286	601.564	499.241	417	333.286	421.829	483.151	568.898	183.265	216	202.109	173.062	183.577	230	221.125	99.0584	243.143	239.286	168.571	293.179
chr1	58947857	59003181	55324	55324	ENSMUST00000174120	-	protein_coding	Distal	chr1:58947557-58948157	60.5714	74.069	75.275	75.6	36.7857	54.0714	51.588	8.64286	13.0714	8.85714	7.5	8.08329	8.05243	4.71429	12.2631	12.7381	14.0261	15.619	13.7619	15.9286	7.52386	152.857	151.54	151.368	152.368	201.225	177	167.175	117.755	48.9469	111.091	129.335	128.886	128.381	154.562	52.0084	57.8356	81.0714	109.283	65.0714
chr1	59003010	59003181	171	171	ENSMUST00000174120	-	protein_coding	TSS	chr1:59002710-59003310	34.7143	39.5714	54.2143	45.0643	51.1429	54.7143	47.8702	9.28571	6.42857	5.02857	10.0357	9.76186	6.42857	4.04757	59.7904	75.9047	102.052	63.381	75.619	73.8571	74.7739	129.244	212.929	281.695	314.893	212.857	167.783	173.929	169.835	213.571	200.231	238.875	250.207	144.5	155.817	125.61	100.313	130.25	187.214	145.029
chr1	59008312	59003181	-5131	5131	ENSMUST00000174120	-	protein_coding	Proximal	chr1:59008012-59008612	56.4286	41	57.1429	59.8571	33.0643	47.6429	43.2857	6.42857	10.2857	9.85714	6.83329	13.9286	12.4286	9.64286	17.8607	10.7143	12.4286	15.2739	18.0441	14.4429	12.4286	374.036	752.75	955.992	822.025	488.286	511.298	595.429	548.188	697.625	323.953	233.413	446.25	440.75	409.375	261.5	115.255	137.914	81.8571	107.286
chr1	59014940	59003181	-11759	11759	ENSMUST00000174120	-	protein_coding	Distal	chr1:59014640-59015240	34.7143	26.5714	66.4083	38.3571	56.3571	33.7143	66.4286	12.1429	4.80957	9.85714	1.3	2.28571	5.45714	2.57143	11.5	13.2904	20	18.0179	15.6	14.4429	13.5714	302.244	454.33	416.125	374.274	277.107	294.929	306.874	528.506	600.375	471.375	488.469	514.25	411.375	407.25	450.25	151.399	146.571	107.169	113.171
chr1	59016226	59003181	-13045	13045	ENSMUST00000174120	-	protein_coding	Distal	chr1:59015926-59016526	72.2857	121.857	131.798	112.415	67.1429	91.8571	86.2845	7.85714	4.80957	7.75243	2.28571	1.14286	4.71429	4.71429	14.5714	21.7143	20.9643	19.9214	15.6	18.5476	19.0833	264.321	360	285.007	292.952	211.714	227.614	225.876	214.125	151.375	191	133.375	200.875	154.875	215.75	84.5636	118.429	84.0929	92.3571	97.1547
chr1	59018207	59030273	12066	12066	ENSMUST00000173590	-	protein_coding	Distal	chr1:59017907-59018507	23.4714	44.7464	54.2143	39.2929	34.5714	51.8571	26.5714	4.71429	8.85714	9.85714	6.83329	2.28571	8.05243	8.67736	18.9857	9.07143	10.7143	17.0714	9.72143	15.5	12.4286	246.238	252.857	292.814	223.043	209.069	240.8	245.207	161	275.159	165.604	173.062	172.156	213.958	131.562	187.438	116.107	170.429	207.521	124.857
chr1	59030563	59030274	-289	289	ENSMUST00000027186	-	protein_coding	TSS	chr1:59030263-59030863	2213.64	2487.57	2356.57	2285	1946.79	1993.43	2432.14	1419.55	1392.6	1401.14	1367.79	1397.71	1339.85	1375.64	7.28571	6.14286	3.52857	1.85714	8.57143	5.24286	5.92614	4444.86	5021.29	4754.24	4787	4376.04	4575.09	4787.86	2477.71	2093.06	2676.33	2741	2571.69	2840.91	2179.38	1031	1091.79	1437.81	1430.96	1722.28
chr1	59176905	59293937	117032	117032	ENSMUST00000163058	-	protein_coding	Distal	chr1:59176605-59177205	335.714	500	460.143	444.571	360.811	427.429	480.429	722.143	636.732	651.502	687.607	651.357	688.286	695.786	13.5239	10.2904	8.52857	12.9286	9.07143	12.4286	7.52386	686.619	524.089	424.643	510.54	525.898	549.962	571.286	1368.32	1007.12	1427.88	1086.29	1013.38	1332.39	1176.12	509	431.571	357.571	469.571	521.608
chr1	59231895	59293937	62042	62042	ENSMUST00000163058	-	protein_coding	Distal	chr1:59231595-59232195	124.714	98.5714	106.431	187.379	153.929	207.857	120.571	7.85714	5.64993	9.32143	12.6595	11.1714	9.47614	6.30714	56.8357	65.8846	60.1594	53.9143	56.1976	59.881	62.6643	1339.1	1481.25	1465.39	1661.42	1494.46	1690.44	1523.95	1608.75	1659.38	1520	1574.25	1437.5	1548.12	1586.7	2554.94	674.743	450	453	463.765
chr1	59258612	59293937	35325	35325	ENSMUST00000163058	-	protein_coding	Distal	chr1:59258312-59258912	70.1429	70.3024	104.938	126.429	82.5809	69.5714	76.4584	4.71429	13.0714	9.85714	9.74286	13.3214	6.42857	7.70714	123.738	97.5024	89.4047	74.9679	99.0619	104.238	98.4607	1711.93	2027.26	2682	2803.64	2018.02	2147.28	2291.69	1100.12	1514.62	477.688	471.817	701.5	820.117	542.396	760.077	605.39	289.029	448.571	257.289
chr1	59259461	59293937	34476	34476	ENSMUST00000163058	-	protein_coding	Distal	chr1:59259161-59259761	237.155	272.681	259.214	368	252.983	250	258.588	4.71429	6.42857	11.0714	14.0298	9.28571	7.42857	8.67736	143.529	130.619	110.19	105.486	111.5	132.426	126.871	1925.4	2246.19	2802.81	2918.37	2214.64	2281.12	2422.71	1209.09	931.513	1155.5	1195.25	961.109	813.417	1513	319.75	709.39	473.9	535.381	300.55
chr1	59265627	59293937	28310	28310	ENSMUST00000163058	-	protein_coding	Distal	chr1:59265327-59265927	154.176	188.15	237.571	234.143	169	186.56	220.854	6.42857	11.5953	9.85714	13.2714	9.28571	5.45714	7.70714	108.643	103.833	110.19	111.786	112.648	90.219	110.296	1617.05	2029.43	2736.43	2229.14	1970.71	1930.67	1984.43	588.676	1052.02	693.562	589.875	573.125	632.406	478.625	897	866.048	567.975	612.04	549.724
chr1	59268617	59293937	25320	25320	ENSMUST00000163058	-	protein_coding	Distal	chr1:59268317-59268917	244.214	150.544	205.327	182.262	264.714	186.56	229.359	20.7857	8.85714	17.9691	14.4857	7.6	12.2857	14.2976	77.7143	74.9571	61.244	65.4214	63.2476	82.6237	63.6691	2841.53	2998.11	3059.26	2849.57	2542.46	2734.28	2920.4	532.5	588.972	494.051	508.688	437	444.125	360.875	1129.59	1574.35	1278	1291.05	1067.62
chr1	59269225	59293937	24712	24712	ENSMUST00000163058	-	protein_coding	Distal	chr1:59268925-59269525	116.026	26.5714	42	89.1429	117.667	72.4286	97	14.7143	8.85714	9.85714	11.4761	3.84043	16.4047	9.64286	26	13.2904	15.4571	19.9214	16.8571	24.7857	15.9024	2547.43	2830.71	2384.39	2077.71	1835.61	2191.41	2395.96	670	1402.06	334.25	508.688	522.5	428.75	382.625	2710.75	1029.21	792.75	796.312	789.091
chr1	59272461	59293937	21476	21476	ENSMUST00000163058	-	protein_coding	Distal	chr1:59272161-59272761	183.571	181.762	170.939	353.56	184.586	284.286	214.798	12.1429	16.8214	8.85714	13.2714	11.6047	7.42857	15.2333	279.964	306.702	266.064	272.273	318.295	313.888	308.405	525.25	471.883	576.643	613.35	557.317	566.286	567.286	340.494	194	193.5	230.375	257.375	337.473	346.7	95.8625	517.314	305	388.773	252.052
chr1	59294041	59294070	29	29	ENSMUST00000160945	-	processed_transcript	TSS	chr1:59293741-59294341	2818.15	3323.36	2573.57	3156.86	2363.08	2332.43	2748.29	896.774	982	947.429	948.429	933.714	968.427	892.957	5.25714	6.14286	2.57143	9.76186	6.14286	7.71429	10.3619	2580.43	2741.71	2463.96	2555.15	2160.17	2423.79	2572.55	1258.12	1155.88	1429.25	1167.85	1299.38	1382.12	1060.5	792.513	444.813	531.275	378.323	679.093
chr1	59378951	59294075	-84876	84876	ENSMUST00000027178	-	protein_coding	Distal	chr1:59378651-59379251	105.01	64.3096	69.1429	123.429	118.226	117.714	95.7143	21.4357	31.2143	36.4369	20.5714	11.6047	24.2345	23.2857	4.28571	5.17143	9.76186	7.85943	6.14286	9.89286	8.14286	3105.12	3368.32	3307.06	3299.21	2965.14	2982.85	3085.86	1308.88	1930.88	781.135	1334.38	1079.5	929.625	1312.44	2340.34	439.643	433.929	387.271	423.714
chr1	59425147	59538991	-113844	113844	ENSMUST00000114246	+	protein_coding	Distal	chr1:59424847-59425447	125.429	97	122	247.452	223.25	240.429	152.714	17.4441	14.2857	11.0714	10.6619	15.6	18	22.4286	17.8607	12.4286	9.76186	7.85943	10.7904	20.7143	11.4286	799.857	840.845	732.945	1080.13	950.183	937.167	774.976	1361.12	543.658	877.25	1186.5	1454.25	1076.19	1204.42	453.587	231.214	206.562	129.667	212.619
chr1	59437994	59538991	-100997	100997	ENSMUST00000114246	+	protein_coding	Distal	chr1:59437694-59438294	117.649	116.714	55.7143	83.2857	108.749	98.6833	151.589	6.42857	6.42857	8.85714	6.83329	7.40957	6.42857	8.67736	45.1167	40.5714	34.4214	37.5714	29.669	33.2619	26.8809	514.429	535.571	374.036	621.714	579.862	587.345	434.238	226.483	74.0625	155.958	174.125	188.688	223.375	201.054	61.2334	105.191	76.1059	62.6619	57.4334
chr1	59440157	59538991	-98834	98834	ENSMUST00000114246	+	protein_coding	Distal	chr1:59439857-59440457	205	183.238	108.91	179.143	305	206.571	248.571	11.5	10.2857	21.2857	14.6964	21.5976	12.2857	18	25.6071	44.4929	61.4047	25.15	27.1834	19.0714	27.1429	1778.69	1683.57	1617.56	2406.43	2238.5	2257.87	1840.27	1150.96	996.688	886.75	1406.56	1404.65	1524.25	991.719	919.375	183.231	149.429	168.571	181.386
chr1	59442825	59538991	-96166	96166	ENSMUST00000114246	+	protein_coding	Distal	chr1:59442525-59443125	205.75	232.857	123.464	131.81	316.751	189.214	187.94	6.42857	14.2857	8.85714	5.95243	9.28571	10.75	6.57143	13.5239	28.8929	25.9286	11.5	14.5286	25.9761	19.0833	659.643	895.355	578.905	682.714	604.571	658.396	571.286	454.719	588.972	398.339	523.25	603.625	543	358.75	61.2334	90.6094	64.7143	91.8261	66.7429
chr1	59444867	59538991	-94124	94124	ENSMUST00000114246	+	protein_coding	Distal	chr1:59444567-59445167	284.959	231	160.714	191.419	462.119	257.214	224.833	246.595	281.071	239.429	136	200.643	227.571	259.046	18.9857	20.0476	23.7714	12.4286	13.4286	19.5643	17.0261	2011.1	2234.22	2020.88	1938.17	2508.07	2546.29	2343.1	467.75	590.625	433	575.25	560.542	581.75	350.75	75.6562	134.371	88.7953	126.486	95.1429
chr1	59445808	59538991	-93183	93183	ENSMUST00000114246	+	protein_coding	Distal	chr1:59445508-59446108	511.214	546.845	498.857	440.143	780.595	579.75	527	311.143	357.143	326.75	176.429	244.857	315.036	321.643	8.42386	14.6833	15.4571	11.5	10.7904	15.5	8.14286	2561.14	2892.52	2694.39	2526.43	2998.78	3069.7	3046.29	758.125	869.844	785.375	844	820.375	907.875	637.656	85.5209	181.229	137.914	115.083	118.429
chr1	59446338	59538991	-92653	92653	ENSMUST00000114246	+	protein_coding	Distal	chr1:59446038-59446638	486.441	544.792	391.964	391.107	613.714	552.202	467.071	266.905	294.714	281.199	163.571	207.643	252.619	272.902	7.28571	9.07143	8.85714	11.5	13.4286	14.4429	11.4286	2258.43	2487	2417.23	2239.52	2714.14	2721.5	2758.64	1120.12	1360.5	902.26	1220.12	1371.25	1248.78	984.042	70.4479	148.714	175.143	102.605	130.681
chr1	59448721	59538991	-90270	90270	ENSMUST00000114246	+	protein_coding	Distal	chr1:59448421-59449021	43.2857	28.8571	51.5166	38.3571	43.2857	25.1429	46.1429	12.1429	6.42857	5.74286	8.85714	7.40957	7.42857	6.57143	5.25714	16.5	13.4286	3.57143	8.57143	8.85714	12.4286	438.827	373.519	319.145	329.029	369.28	352.529	332.505	240.646	316.184	268.875	288.875	276.312	344.375	311.375	147.75	52.7239	36.9167	67.2	64.7143
chr1	59452933	59538991	-86058	86058	ENSMUST00000114246	+	protein_coding	Distal	chr1:59452633-59453233	47.2857	48.8571	17.5548	57.1429	55.0714	55.9345	55.8571	9.28571	13.0714	9.85714	8.85714	15.6	10.75	8.67736	6.16671	14.1261	13.4286	13.4286	19.0809	12.4286	11.4286	829.905	832.404	570.609	625.436	678.429	603.71	640.464	236.5	247.531	276.938	299.25	256.629	310.125	206.625	252.979	61.8666	101	111.857	74.9596
chr1	59455260	59538991	-83731	83731	ENSMUST00000114246	+	protein_coding	Distal	chr1:59454960-59455560	25.1429	57.1429	57.1429	42.1453	31.5714	51.8571	44.081	4.71429	14.2857	5.74286	1.3	8.64286	3.71429	8.67736	10.6	10.7143	7.96186	11.5	1.48329	9.89286	5.92614	392.083	523.571	282.962	291.887	247.429	312.774	451.88	180.776	139.875	105.931	295.125	214.375	184.875	230.375	76.2916	30.3	50.469	76.0833	55.381
chr1	59470323	59538991	-68668	68668	ENSMUST00000114246	+	protein_coding	Distal	chr1:59470023-59470623	26.5714	42.0833	73.0309	91.4	86.0714	55.9345	62.356	6.42857	6.42857	11.0714	10.6619	14.6429	8.05243	11.5714	18.9857	30.7619	16.219	9.76186	13.4286	17.5131	17.0261	278.571	588.173	620.693	694.714	707.143	519.388	441.398	434	518.812	587.875	690.625	665	679.875	492.375	283.375	80.4797	71.7143	129.667	88
chr1	59480059	59538991	-58932	58932	ENSMUST00000114246	+	protein_coding	Distal	chr1:59479759-59480359	57.1429	110.143	66.4083	145.286	94.2857	117.714	91.2143	23.881	28.7857	25.9167	27.3547	36.2679	39.0786	19.8571	6.16671	8.34514	5.22614	7	5.14286	5.24286	9.12736	874.306	935.714	920.164	1341.07	1071.27	1094.33	796.432	262.375	211.988	324.75	295.125	393.875	389	208.25	74.1354	75.2047	36.9167	78.1904	64.7143
chr1	59480717	59538991	-58274	58274	ENSMUST00000114246	+	protein_coding	Distal	chr1:59480417-59481017	118.929	95.3869	103.619	192.286	207.905	158.857	112.571	22.4286	27.3333	24.8333	27.3547	30.8714	41.7619	18	7.28571	14.6833	5.22614	7.85943	8.57143	4.17857	5.92614	961	1109.5	1039.48	1590.42	1227.76	1255.94	917.643	954.108	867.625	805.25	938.812	1096.1	1091.44	700.875	562.125	163.29	110	80.7286	258.362
chr1	59493416	59538991	-45575	45575	ENSMUST00000114246	+	protein_coding	Distal	chr1:59493116-59493716	138.5	62.9584	118.217	183.429	252.286	187.97	143	16.3167	11.5953	14.5	22.5464	10.7143	20.25	18	9.52857	6.14286	6.14286	7.85943	3.71429	6.42857	9.12736	1771.76	1626.11	1738.58	2266.68	2304.03	2154.99	2043.28	1983.69	1808.37	1261.25	1835.25	2125.14	1916.38	1967.15	1778.44	501.714	364	262.782	726.595
chr1	59496186	59538991	-42805	42805	ENSMUST00000114246	+	protein_coding	Distal	chr1:59495886-59496486	61.7143	97	44.75	133	116.211	76.4643	67.4941	7.85714	7.64286	12.1429	7.85714	9.98329	11.7143	11.5714	6.16671	6.14286	7.96186	4.37386	3.71429	1.71429	7	1551.37	1489.13	1382.22	1780.64	1654.34	1791.12	1460.57	893	768.9	726.792	943.375	989.5	928.75	815	741.281	251.036	226.357	178.888	237.619
chr1	59539013	59539023	-10	10	ENSMUST00000037105	+	protein_coding	TSS	chr1:59538713-59539313	3979.08	4073.54	4112.71	5099.98	4443.42	4434.36	4164.86	1236.43	1234.93	1252.58	1285.43	1248.14	1160.86	1217.28	6.16671	5.17143	5.22614	7.85943	5.14286	5.24286	9.12736	4072.71	3378.91	3057.7	4577.45	4241.29	4035.33	3856.29	1310.94	1182.81	1446.21	1503	1478.04	1398.5	941.675	1682.5	963.871	1518.21	1406.91	2057.05
chr1	59539985	59539023	962	962	ENSMUST00000037105	+	protein_coding	TSS	chr1:59539685-59540285	365.119	415.286	424.543	791.929	435.857	532.648	450.286	1499.14	1475.29	1527.14	1878.74	1732.93	1481.14	1528.86	24.0714	29.8571	17.1429	34.2143	29.669	21.7143	30.8857	4797.46	4248.61	4094.19	6680.86	5941.14	5536.71	4878.71	972.75	455.771	1164.62	1022.47	994.625	986.75	803.25	397	251.905	247.595	143.471	350.214
chr1	59540815	59539023	1792	1792	ENSMUST00000037105	+	protein_coding	Proximal	chr1:59540515-59541115	482.375	624.036	598.712	1105.29	723.875	938.714	658.214	960	971	993.92	1440.7	1205.32	994.786	952.714	40.7857	86.0833	49.3571	81.3084	65.931	40.5047	63.381	2958.36	2799.57	3196.58	4949.29	4215.38	3979.8	3309.57	2131	1532.1	2180.47	1888.94	2150.25	1906.44	1954.86	995.5	862.738	829.048	562.131	1074.31
chr1	59541916	59539023	2893	2893	ENSMUST00000037105	+	protein_coding	Proximal	chr1:59541616-59542216	182.779	153.857	123.464	295.238	182.5	196.286	153.857	383.05	420.25	441.31	559.714	496.464	440.056	359.881	35.4286	87.0416	60.5	77.7143	65.931	41.5	57.9761	2274.38	2013.32	2115.16	2594.79	2227.07	2256.95	1923.8	365.75	363.813	382.625	455.792	456.042	465.625	268.146	467.938	580.857	589.582	300.545	598.141
chr1	59543333	59539023	4310	4310	ENSMUST00000037105	+	protein_coding	Proximal	chr1:59543033-59543633	67.7143	51.4476	52.9286	138.28	93.2857	61.6143	51.1429	53.7143	69.1429	87.7857	88	74.1429	66	63.0619	21.9404	32.5191	39.5476	36.6904	35.3179	40.5047	29.8571	1476	1468.17	1659.67	1426.55	1263.39	1303.86	1215.14	185.875	421.625	195.625	229	180.375	260	116.897	733.625	483.049	358.405	300.545	694.311
chr1	59544549	59549449	4900	4900	ENSMUST00000169947	-	lincRNA	Proximal	chr1:59544249-59544849	307.286	191.648	263.214	410.286	333.452	277.143	283.214	53.7143	72.7179	70.5	76.7143	66.6429	73.3571	68.7691	24.0714	31.6881	29.7857	30.6119	27.1834	24.7857	24.6429	1640.73	1908.86	1859.61	1730.29	1619.56	1568.92	1570.55	966.583	1471.5	754.375	710.375	793.875	872	570.875	1423.72	1185.6	865.286	610.143	1186.07
chr1	59555270	59549449	-5821	5821	ENSMUST00000169947	-	lincRNA	Proximal	chr1:59554970-59555570	28.8571	33.7143	27.5714	21	45	34.9453	55	6.42857	2.28571	5.74286	5.95243	4.64286	2.31429	6.57143	8.42386	6.14286	5.22614	7	6.14286	6.42857	2.57143	627.929	694.714	670.707	568.869	581.75	765.071	861.933	217.5	361.25	156.625	197.17	180.375	224.964	155.817	726.125	279.333	162.548	200.143	220.675
chr1	59559482	59549449	-10033	10033	ENSMUST00000169947	-	lincRNA	Distal	chr1:59559182-59559782	42.4286	46.0321	28.8571	14	21	36.4286	22.3857	10.7143	10.2857	7.75243	4.95229	4.64286	6.42857	4.71429	8.42386	5.17143	5.22614	6.14286	8.57143	5.24286	2.57143	1394.97	1259.57	1122.21	965.893	842.857	1033.55	1116.67	276.25	402.521	188.625	216.729	184.59	224.185	157.875	512.946	146.619	96.5214	69.7916	68.6786
chr1	59560754	59549449	-11305	11305	ENSMUST00000169947	-	lincRNA	Distal	chr1:59560454-59561054	463.286	355.265	278.857	345.099	454.714	421.571	429.363	31.5714	31.2143	16.5	15.5881	19.8571	12.4286	20.5714	1.14286	3.57143	5.22614	10.7143	7.28571	4.17857	4.5	2105.64	1948.51	1787.93	1454.14	1411.95	1763.97	1853.14	1273.91	1181.62	1052.28	1232.23	1231.62	1313.1	1303.5	926.281	1574.95	1036.97	766.862	1047.34
chr1	59727090	59727678	588	588	ENSMUST00000091374	-	protein_coding	TSS	chr1:59726790-59727390	111.031	114.758	260.5	170	129.429	109.642	141.214	1620.93	1615.43	1522.79	1330.5	1345.2	1440.87	1454.23	4.28571	8.34514	6.14286	12.4286	6.14286	5.24286	4.5	2637.76	2716.57	2360.46	2181.93	2281.14	2060.72	2018.33	312.4	266	474.125	369.875	315.867	312.99	276.75	211.375	303.786	339.354	317.857	322.071
chr1	59727740	59727678	-62	62	ENSMUST00000091374	-	protein_coding	TSS	chr1:59727440-59728040	1587.07	1678.57	1626.66	1241.29	1383.86	1331.29	1777.88	1727.43	1736.68	1658	1448.86	1443.41	1578.14	1577.86	5.25714	8.34514	7.02857	10.7143	12.238	5.24286	3.57143	2709.26	2760.39	2432	2281.76	2368.85	2118.95	2180.72	705.875	716.646	953.375	682	787.5	679	641.815	519.377	3206.86	3019.56	3313.33	2907.14
chr1	59741933	59741853	80	80	ENSMUST00000027174	+	protein_coding	TSS	chr1:59741633-59742233	982.095	1006.48	1403.57	1179.71	1324.7	1189.56	1111.54	704.286	721.179	737.714	807.911	751.154	795.571	652.738	10.6	2.65114	7.02857	9.76186	5.14286	4.17857	11.4286	828.717	965.19	937.179	934.846	982.4	946.038	855.286	1312.5	1321	1292	1163.79	1304.97	1358.32	1341.03	1174.19	2427.95	2120.93	2545.55	3106.62
chr1	59820517	59741853	78664	78664	ENSMUST00000027174	+	protein_coding	Distal	chr1:59820217-59820817	740.143	852.929	755.786	733.312	588.405	648.298	825.286	1355.34	1316	1372.71	1305.57	1339.17	1367.43	1481.29	4.28571	3.57143	2.57143	7	5.14286	1.71429	3.57143	3216.93	2687.05	2162.93	2973.82	2851.44	2493.64	2655.97	852.125	615.375	1031.66	901.75	850.125	1070.28	597.263	304.938	222.096	278.229	205.729	385.392
chr1	59821540	59741853	79687	79687	ENSMUST00000027174	+	protein_coding	Distal	chr1:59821240-59821840	143	92.0953	176.021	201.571	157	196.286	208.579	976.75	929.333	964.286	896.929	909.429	951.571	988	7.28571	4.35714	2.57143	2.68329	7.28571	1.71429	3.57143	2211.74	1732.79	1412.31	1933.43	1835.61	1571.43	1761.31	443.062	375.316	543.125	507.25	524.125	479.244	492.375	393.403	420.143	289.029	337.536	318.19
chr1	59969822	60154752	184930	184930	ENSMUST00000027173	-	protein_coding	Distal	chr1:59969522-59970122	857.429	852.929	1059.56	851.929	701.714	860.857	920.286	1056.93	917.627	904.613	900.514	991.921	969.714	1135.86	3.39286	4.35714	4.35714	3.57143	0.190429	5.24286	2.57143	1069.98	887.152	725.069	1163.09	1255.59	939.548	977.343	952.875	622.375	1614.66	1043.62	1328.12	1164.35	1058.25	456.042	217.639	306.086	216.143	358.417
chr1	59970694	60154752	184058	184058	ENSMUST00000027173	-	protein_coding	Distal	chr1:59970394-59970994	144.143	138.429	150.586	117.714	101.756	102.987	171.133	901.131	772.143	801.714	779	881.405	814.048	991.179	5.25714	5.17143	5.22614	7	3.71429	9.89286	2.57143	1148.29	951.857	750.845	1182.71	1297.87	988.94	1093.17	377.625	246.709	494.051	359.375	386.028	340.59	440	135.5	102.143	49.2476	50.0833	92.0845
chr1	60155089	60155091	-2	2	ENSMUST00000130075	+	nonsense_mediated_decay	TSS	chr1:60154789-60155389	962.893	1091.64	1182	1141.71	1028.43	980.286	1118.29	965.889	1001.57	1069.9	1053.35	1076.21	1020.96	1047.36	7.28571	1.78571	3.52857	3.57143	5.14286	6.42857	4.5	2887.09	2783	2468.14	2519.34	2575.59	2518.12	2503.87	2962.75	3594.62	2980.19	2603.47	2466.5	3019	2400.69	4460.38	953.445	1167.14	1085.92	1353.93
chr1	60237230	60237443	-213	213	ENSMUST00000035569	+	protein_coding	TSS	chr1:60236930-60237530	1943.21	1925.07	1562.14	2261.57	1830.14	1668.57	2054.29	822.548	758.286	775.571	677.286	731.286	772	793.357	3.39286	6.14286	4.35714	1.85714	9.72143	2.71429	2.57143	2065.57	1915.27	1647.65	1957.54	2018.55	1918.13	1761.31	3256.78	2446.1	3262.28	3301.15	3646	3380.75	2915.74	1670.38	1150.63	1255.93	1181.2	1744.6
chr1	60237868	60237443	425	425	ENSMUST00000035569	+	protein_coding	TSS	chr1:60237568-60238168	451.331	439.951	360.623	508.429	294.571	324	522.286	803.286	739.714	753	645.357	709.921	753.036	761.857	6.16671	4.35714	7.96186	3.57143	8.57143	0.464286	7	2014.72	1881.9	1539.43	1820.68	1861.28	1835.56	1678.71	891.75	1167.47	1198.25	1003.75	1035.83	1091.44	687.375	787.5	306.429	336.286	300.545	350.714
chr1	60351148	60400167	-49019	49019	ENSMUST00000060608	+	protein_coding	Distal	chr1:60350848-60351448	41	24.3845	28.8571	43.2857	49	42.6429	41.6929	6.42857	2.28571	6.57143	2.28571	4.27143	3.71429	9.64286	62.8809	40.1833	81.2761	47.6809	50.1429	64.5714	52.2857	1129.25	915.636	594.036	571.617	659.661	771.583	861.933	639.344	1047.75	411.375	517.771	469.5	461.406	466.875	1611.35	209.976	216.1	226.857	196.624
chr1	60400252	60400167	85	85	ENSMUST00000060608	+	protein_coding	TSS	chr1:60399952-60400552	1059.71	908.786	1100.95	1230.43	1127.43	1214.28	1192.86	693.571	661.714	618.714	642.571	627.8	619.929	701.429	9.52857	6.14286	6.14286	7.85943	5.14286	7.71429	9.12736	1548.88	1510.06	1481.87	1832.86	1795.93	1765.81	1622.42	2567.38	1887.25	2724.75	3028.38	2785.53	3088.62	2679.59	691.375	803.052	799.24	664.945	1412.72
chr1	60466407	60466539	-132	132	ENSMUST00000087417	+	protein_coding	TSS	chr1:60466107-60466707	232.286	143.767	187	203.786	109.571	121.929	232.279	752.107	634.573	570	576.857	530.707	551.333	699.571	4.28571	4.35714	3.52857	1.85714	3.71429	7.71429	3.57143	582.248	448.286	301.429	479.571	489.5	385.927	460.16	543.344	257.375	704.777	489.671	488.104	491.125	518.179	120.625	116.107	124.643	54.1429	123.974
chr1	60621307	60623613	2306	2306	ENSMUST00000090293	-	protein_coding	Proximal	chr1:60621007-60621607	50.2857	26.5714	30.1916	16	37.8571	25.1429	16.0714	113.857	133.429	135.736	151	144.196	105.567	104.893	10.6	8.34514	5.22614	16.0976	6.14286	11.0667	5.92614	1254.1	1403.99	1316.79	784.873	942.295	1161.42	1099.14	213.042	667.75	210.375	284.75	175.275	235.062	140.385	2049.12	290.314	329.733	223.41	412.571
chr1	60622349	60623613	1264	1264	ENSMUST00000090293	-	protein_coding	Proximal	chr1:60622049-60622649	301.286	280.286	367	159.929	179.219	194.857	223.857	1127.68	1191.5	1203.64	1135.17	1144.71	1070.36	1038.79	6.16671	6.14286	7.02857	14.3571	5.14286	4.17857	5.92614	4147.43	3948	3703.79	3172.21	3334.43	3298.97	3239.71	699.688	1335.5	959.875	645.062	686.75	641.733	616	1830.44	557.318	704.54	435.469	825.643
chr1	60623534	60623613	79	79	ENSMUST00000090293	-	protein_coding	TSS	chr1:60623234-60623834	4718.19	5036.43	4380.19	4809.71	4085.99	3361.19	4929.9	1334.67	1365	1420.5	1325	1302.24	1346.33	1348.38	3.39286	6.14286	5.22614	2.68329	1.48329	1.71429	1.32143	5604.99	5187.4	4110.16	4311.71	4454.57	3971.32	4035.57	1159.32	1098.12	1641.92	1344.5	2161.42	2188	1120.75	592.453	55.5619	83.5167	28.919	89.1429
chr1	60628719	60623948	-4771	4771	ENSMUST00000142258	-	protein_coding	Proximal	chr1:60628419-60629019	12.619	23.2857	18.7524	16	17.2857	20.9333	18.1429	10.7143	3.54043	8.85714	3.28571	5.85714	7.42857	6.57143	5.25714	4.35714	3.52857	5.21429	5.14286	6.42857	10.3619	882.5	859.602	953.792	512.393	436.113	442.631	390.296	167.273	400.625	270.938	179.125	179.292	161.667	228.338	1080.88	70.5262	80.6904	72.8571	145.574
chr1	60653370	60623948	-29422	29422	ENSMUST00000142258	-	protein_coding	Distal	chr1:60653070-60653670	140	92.0953	108.91	36.4286	52.4452	49	30.6976	27.5833	8.85714	15.4916	22.4286	24.4286	17.1429	14.2976	4.28571	8.34514	2.57143	9.76186	2.59529	6.42857	10.3619	1397.71	1637.89	1549.91	939.571	1035.39	900.455	888.396	466.875	1257.71	485.625	372.979	436	408.75	313.625	2718.5	203.296	227.933	233.143	331.857
chr1	60656043	60623948	-32095	32095	ENSMUST00000142258	-	protein_coding	Distal	chr1:60655743-60656343	140	121.857	187	116.714	107.857	75.1524	61.1429	32.8905	29.8702	24.8333	40.8666	43.3929	36.5739	25.75	9.52857	8.34514	6.14286	7.85943	8.57143	4.17857	14.7167	1527.29	1986.71	2213.54	1458.85	1552.98	1279.14	1299.25	1143.62	2402.5	1335.38	1095.94	1169.62	1064.5	1172.31	3631.97	197.486	183.112	186.464	348.714
chr1	60666236	60623948	-42288	42288	ENSMUST00000142258	-	protein_coding	Distal	chr1:60665936-60666536	74.7143	41	51.5166	31.5143	60.4286	46.2857	41	9.28571	3.54043	7.75243	13.2714	10.7143	9.03571	7.70714	12.4286	7.68086	7.02857	6.14286	9.72143	7.71429	13.5714	390.193	449.69	530.214	312.06	391.517	337.598	347.941	216.417	297.698	374.75	235.625	172.156	196.786	180.461	219.188	107	99.7714	104.062	119.429
chr1	60668997	60623948	-45049	45049	ENSMUST00000142258	-	protein_coding	Distal	chr1:60668697-60669297	44.9596	51.4476	55.7143	27.5714	19.5	23.5714	49	10.7143	6.42857	6.57143	6.83329	7.85714	8.05243	7.70714	10.6	7.68086	6.14286	5.21429	9.72143	6.42857	8.14286	292.374	336.071	402.286	261.831	235.5	214.035	241.81	195.779	347.5	355	202	191.874	256.698	178.75	172.375	94.2774	114.102	110.171	94.0738
chr1	60698614	60760776	-62162	62162	ENSMUST00000122226	+	transcribed_processed_pseudogene	Distal	chr1:60698314-60698914	62.5714	53	66.4083	61	49.8726	50.4286	43.2857	55.8952	49.2857	80.8571	47.7143	45.2857	54.8571	59.7143	4.28571	4.35714	8.85714	4.37386	1.48329	4.17857	4.5	921.433	1036.98	1225.71	768.857	795.719	750.826	644.302	645	1399.24	749.5	632.875	516.115	639.125	516.125	1879.97	154.311	151.636	151.383	189.907
chr1	60715781	60760776	-44995	44995	ENSMUST00000122226	+	transcribed_processed_pseudogene	Distal	chr1:60715481-60716081	88.381	82.4286	90.4286	69.5714	59	82.1547	49	6.42857	10.2857	19	13.2714	14.6429	13.4739	12.4286	7.28571	6.80121	7.02857	7.85943	3.71429	4.17857	7	2058.32	2613.14	3126.42	2072.85	2002.33	2053	2130.75	414.375	830.5	492.625	535.375	458.25	611.073	354.5	1764.5	324.833	335.287	211.738	361.288
chr1	60716608	60760776	-44168	44168	ENSMUST00000122226	+	transcribed_processed_pseudogene	Distal	chr1:60716308-60716908	91.3226	34.8571	78.7143	80.5714	87.7333	61.6143	111.571	6.42857	8.85714	13.9286	8.85714	8.64286	8.83329	9.64286	3.64757	2.65114	3.75	5.21429	3.17143	0.464286	1.32143	2188.43	2736.76	2955.87	1880.69	1758.99	1909.98	2063.52	1014.04	1976.38	1065.62	1080.38	1009.13	916	1076.38	1895.03	391.583	402.021	374	432.857
chr1	60717900	60760776	-42876	42876	ENSMUST00000122226	+	transcribed_processed_pseudogene	Distal	chr1:60717600-60718200	35.5714	38.3048	44.75	34.5714	35.6786	47.6429	18.1429	6.42857	4.80957	5.02857	5.95243	2.28571	3.40471	4.71429	2.64757	1.78571	4.78571	4.37386	6.74286	4.17857	3.57143	1913.9	2126.26	2103.67	1393.62	1268.91	1337.75	1434	184.531	241.75	219.125	195.338	135.042	120.724	285.5	300.5	101.421	106.643	92.3571	139.15
chr1	60719422	60760776	-41354	41354	ENSMUST00000122226	+	transcribed_processed_pseudogene	Distal	chr1:60719122-60719722	758.286	892.75	1028.29	673.571	788.243	679.571	665.214	26.3488	35.1	22.4286	43.4761	24.4286	20.6429	41.5166	4.28571	5.17143	3.52857	5.21429	2.59529	8.85714	3.57143	1816.86	2069.23	2212.63	1376.5	1255.59	1438.6	1514.46	1735	2887.38	1587.5	1935.47	1755.75	1891.38	1758.62	2572.12	1906.93	2316.07	1738.54	2002.07
chr1	60724959	60760776	-35817	35817	ENSMUST00000122226	+	transcribed_processed_pseudogene	Distal	chr1:60724659-60725259	324.73	223.839	359.365	241.429	250	194.857	213.301	42.7047	38.9476	46.7143	52.7143	25.4047	37.55	42.5334	4.28571	4.35714	3.52857	1.85714	3.71429	2.71429	8.14286	2706.36	2656.03	3147.56	2167.97	2214.64	2281.65	2506.94	888.438	1133.41	965.625	795.656	733.625	708.625	738.221	1619.25	867.921	878.786	642.619	732.412
chr1	60726071	60760776	-34705	34705	ENSMUST00000122226	+	transcribed_processed_pseudogene	Distal	chr1:60725771-60726371	439.143	287.235	407	258.179	328.429	336.286	356.763	40.5071	33.7929	36.4369	38.3464	23.4286	29.8096	34.1429	1.14286	3.57143	4.35714	0.35	3.71429	5.24286	3.57143	2371.43	2375.52	2730.27	1825.33	1845.48	1967.34	2108.51	2400.25	2819.25	1805.38	2451.38	2462.53	1888.75	2928.88	1755.38	961.738	986.123	779.06	1057.3
chr1	60792153	60760776	31377	31377	ENSMUST00000122226	+	transcribed_processed_pseudogene	Distal	chr1:60791853-60792453	46.2857	32.4286	28.8571	54.0476	43.8571	50.4286	37.9096	3.13571	7.64286	6.57143	5.95243	7.6	7.42857	8.67736	12.4286	8.34514	10.7143	13.4286	3.71429	9.89286	5.15471	331.25	255.919	257.51	260.486	254.655	276.786	313.688	192	216.75	161.086	164.867	233.044	226.729	142.208	199.133	98.7143	95.3238	89.7429	57.4334
chr1	60878517	60957742	-79225	79225	ENSMUST00000121555	+	transcribed_processed_pseudogene	Distal	chr1:60878217-60878817	27.5714	41	31.4286	25.7143	29.5904	17.8571	27.5714	7.85714	10.2857	8.85714	3.28571	5.28571	6.42857	5.80957	4.28571	9.07143	7.96186	8.85714	6.14286	6.42857	8.14286	574.534	583	588.838	381.571	453.982	513.286	469.812	602.25	725.75	356.292	268.525	377.438	556.375	285.5	874.666	145.629	130.824	129.667	111.188
chr1	60879941	60957742	-77801	77801	ENSMUST00000121555	+	transcribed_processed_pseudogene	Distal	chr1:60879641-60880241	39.5	62.9584	54.2143	37.3595	20.1429	40.6071	46.1429	7.85714	2.28571	7.75243	3.28571	11.6047	7.42857	4.71429	4.28571	11.5024	11.6071	13.4286	6.14286	7.71429	5.92614	456.474	643.286	599.897	328.183	405.524	399.738	451.88	337.75	262.492	314.75	173.062	230.881	251.5	313.625	238.688	76.1	105.548	120.083	78.9857
chr1	60881798	60957742	-75944	75944	ENSMUST00000121555	+	transcribed_processed_pseudogene	Distal	chr1:60881498-60882098	43.2857	39.5714	30.1916	21	27.5584	39.2857	44.081	6.42857	2.28571	1.32143	10.6619	5.28571	3.71429	8.67736	6.16671	3.57143	6.14286	7	3.71429	5.24286	8.14286	1135	1313.29	1276.6	644.1	711.105	817.679	990.524	872.75	916.292	505.25	428	383.5	587.5	708.104	903.5	108.812	116.333	99.7143	105.405
chr1	60882775	60957742	-74967	74967	ENSMUST00000121555	+	transcribed_processed_pseudogene	Distal	chr1:60882475-60883075	20.0953	31.2571	15	34.5714	16.5714	34.9453	13.2143	3.13571	0.833286	2.53571	7.85714	1.57143	2.74757	7.70714	2.17143	2.65114	6.14286	5.21429	5.14286	2.71429	8.14286	805.743	1021.64	1084.23	508.454	530.445	639.414	838.731	122.75	276.125	235.625	132.125	134	182.74	178.75	316.502	59.6929	61.3381	99.7143	61.5596
chr1	60883983	60957742	-73759	73759	ENSMUST00000121555	+	transcribed_processed_pseudogene	Distal	chr1:60883683-60884283	59.6845	62.9584	70.5381	26.5714	51.8571	49	74.6226	7.85714	3.54043	1.32143	4.07143	2.64286	7.42857	8.67736	1.14286	2.65114	4.35714	4.37386	2.59529	9.89286	1.32143	1095.86	1264.99	1305.76	641.929	657.679	800.583	985.071	1392.25	2929.59	790.229	767.875	976	980.641	1155.88	1493.24	195.092	227.933	234.49	154.571
chr1	60886847	60957742	-70895	70895	ENSMUST00000121555	+	transcribed_processed_pseudogene	Distal	chr1:60886547-60887147	31.5	24.3845	62.4286	26.5714	18.7976	46.2857	37.9096	7.85714	4.80957	12.1429	4.95229	4.64286	6.42857	3.49286	11.5	4.35714	8.85714	5.21429	6.14286	7.71429	5.92614	358.22	599.264	641.286	289.336	246.255	275.299	376.479	235.206	536.521	352.793	278.375	244	316.195	324.312	248.5	117.726	169.452	152.762	106.19
chr1	60903888	60957742	-53854	53854	ENSMUST00000121555	+	transcribed_processed_pseudogene	Distal	chr1:60903588-60904188	18.5239	20	36.5714	34.5714	21.7143	15	22.3857	4.71429	8.85714	4.619	9.74286	5.28571	9.03571	6.57143	1.14286	2.65114	4.35714	3.57143	6.14286	6.42857	2.57143	322.768	505.806	686.905	380.662	318.655	293.955	398.714	401.625	995.406	397	261.25	366.986	326.859	287.458	466.875	30.3	84.0929	91.9286	46.0594
chr1	60916873	60957742	-40869	40869	ENSMUST00000121555	+	transcribed_processed_pseudogene	Distal	chr1:60916573-60917173	71.5714	58.7143	69.1429	41.0191	48.4286	49	33.7143	18.9298	14.2857	17.9691	14.6964	12.4286	16.4047	22.4286	6.16671	5.17143	8.85714	6.14286	5.14286	11.0667	2.57143	1020.93	1197.41	1593.36	888.257	1108.77	994.286	1198.14	773.946	1480.75	961.583	751.688	866.125	643.375	955.125	574.375	91.9893	88.7953	110.171	98.0119
chr1	60919974	60957742	-37768	37768	ENSMUST00000121555	+	transcribed_processed_pseudogene	Distal	chr1:60919674-60920274	65.5714	101.857	127.624	74.7143	69.1429	80.5714	66.4286	16.9679	6.42857	11.0714	14.0298	9.98329	6.67143	12.4286	20	12.4286	9.76186	12.4286	16.8571	11.0667	11.4286	393.143	332.143	392.369	393.029	404.351	427.217	387.975	198.125	185.875	202.875	181	209.375	177.125	208.25	111.2	103.369	75.1429	132.812	130.681
chr1	60922971	60957742	-34771	34771	ENSMUST00000121555	+	transcribed_processed_pseudogene	Distal	chr1:60922671-60923271	38	28.8571	38	36.4286	35.6786	32.4286	26.5714	1.18329	10.2857	12.1429	12.4047	7.40957	6.42857	5.80957	7.28571	6.14286	7.96186	7	2.59529	8.85714	8.14286	175.445	199.938	177.921	199.762	176.571	187.195	187.571	323.75	347.5	308.625	364.75	268.784	337.473	232.375	431.25	75.2047	64.1666	142.464	63.5381
chr1	61357542	60957742	399800	399800	ENSMUST00000121555	+	transcribed_processed_pseudogene	Distal	chr1:61357242-61357842	28.8571	70.3024	51.5166	44.4286	35.6786	46.2857	47.8702	6.42857	6.42857	7.75243	9.74286	9.28571	13.4739	9.64286	4.28571	6.80121	3.52857	5.21429	3.71429	5.24286	2.57143	78.6667	87.9369	90.5714	98.3571	106.571	85.0107	81.8239	223.91	298.562	238.25	282.5	331.858	319.75	319.75	124.25	74.6821	70.5714	54.1429	57.4334
chr1	61430686	60957742	472944	472944	ENSMUST00000121555	+	transcribed_processed_pseudogene	Distal	chr1:61430386-61430986	60.1429	106.643	49	65.619	33.7143	49	36.6429	12.1429	22.3214	5.74286	18	17.2857	17.1429	10.7143	7.28571	17.3096	11.6071	9.76186	6.14286	12.4286	8.14286	164.336	179.146	207	200.857	179	191.714	205.883	246.89	239.917	159.125	183.062	236.5	189.875	172	95.8625	71.3249	48.1881	149.501	77
chr1	61685797	60957742	728055	728055	ENSMUST00000121555	+	transcribed_processed_pseudogene	Distal	chr1:61685497-61686097	196.571	257.81	212.595	232.879	173.286	189.214	236.702	861.496	859.464	844.583	797.4	804.429	807.143	884.714	4.28571	5.17143	7.96186	4.37386	2.59529	6.42857	4.5	1090.43	1069.18	912.819	1367.63	1458.18	1113.15	1313.29	555.188	224.25	575.531	506.125	491.625	554.208	635.821	126.375	55.1274	25.6606	34.35	37.4143
chr1	61696626	60957742	738884	738884	ENSMUST00000121555	+	transcribed_processed_pseudogene	Distal	chr1:61696326-61696926	16	18.8571	17.5548	14	18.7976	9.16429	9	9.28571	8.85714	4.619	8.85714	9.28571	3.71429	5.80957	13.5239	7.68086	8.85714	8.85714	8.57143	6.42857	7	207.857	213.428	180.645	272.262	230.048	222.314	162.417	478.875	581.856	264.812	572.085	521.75	586.642	614.125	586.729	73.8262	73.9036	89.7429	57.4334
chr1	62066504	62704362	637858	637858	ENSMUST00000119592	-	transcribed_processed_pseudogene	Distal	chr1:62066204-62066804	17.5953	21	25.1429	12.7857	16.5714	17.8571	16.0714	3.13571	6.42857	1.32143	2.28571	7.85714	5.45714	1.35714	2.17143	9.07143	7.02857	7	5.14286	2.71429	10.3619	133.457	91.5714	76.9155	80.9844	65.1464	73.75	70.969	218.846	382.581	164.875	195.338	191.874	197.542	157.875	147.75	72.9429	49.2476	50.5761	53.2
chr1	62099824	62704362	604538	604538	ENSMUST00000119592	-	transcribed_processed_pseudogene	Distal	chr1:62099524-62100124	44.2143	27.7143	38	37.3595	27.8571	34.9453	28.5714	7.85714	6.42857	6.57143	7.85714	7.85714	5.45714	8.67736	8.42386	9.07143	9.76186	6.14286	3.71429	1.71429	4.5	73.7619	78.7071	85.8179	94.0179	75.7416	65.2619	88.7786	248.125	260	225.625	296.125	292.698	269.745	278.5	162.838	63.7143	64.7143	88.0714	69.6761
chr1	62222077	62704362	482285	482285	ENSMUST00000119592	-	transcribed_processed_pseudogene	Distal	chr1:62221777-62222377	16	35.7619	18.7524	28.5953	30.2857	15	43.2857	3.13571	4.80957	3.42857	3.28571	5.28571	5.45714	3.49286	8.42386	9.88571	4.35714	5.21429	9.72143	4.17857	7	203.386	240.951	150.286	228.107	221.327	181.714	175.129	510	741.625	515.75	607.583	623.25	570.609	540.25	971.536	80.9845	42.1904	129.667	96.2441
chr1	62403363	62704362	300999	300999	ENSMUST00000119592	-	transcribed_processed_pseudogene	Distal	chr1:62403063-62403663	14.0239	33.7143	10.0476	31.5143	13.5714	3.52621	28.5714	6.42857	3.54043	3.42857	7.85714	6.57143	1.14286	4.71429	6.16671	7.68086	5.22614	5.21429	2.59529	5.24286	4.5	140.976	91.5714	99.4286	111.958	67.7071	87.1559	85.4453	205.25	210.25	159.865	214.438	211.375	216.417	170.005	270.209	52.7239	43.3084	96.6845	66.7429
chr1	62512331	62704362	192031	192031	ENSMUST00000119592	-	transcribed_processed_pseudogene	Distal	chr1:62512031-62512631	25.1429	28.8571	26.4821	31.5143	36.4286	33.7143	37.9096	21.4357	18.0239	19.9286	26.5	21.5976	20.6429	26.5476	3.39286	4.35714	5.22614	5.21429	6.14286	6.42857	1.32143	269.493	238.071	199.143	233.226	247.429	247.429	235.964	182.075	216	192.875	270.5	230.881	218.396	224.875	200.397	101	62.569	101.048	107.286
chr1	62545966	62704362	158396	158396	ENSMUST00000119592	-	transcribed_processed_pseudogene	Distal	chr1:62545666-62546266	18.5239	22.1904	13.7143	19	12.7143	13.5786	28.5714	14.7143	14.2857	16.5	10.6619	16.4286	9.85714	16.2143	11.5	13.2904	14.4691	15.2739	9.72143	13.4286	11.4286	530.333	638.052	439.357	375.143	445.71	419.845	577.857	200.875	306.875	223.5	283.375	204.056	244.75	219.125	730.25	115.255	101	86.7143	79.8857
chr1	62749883	62749859	24	24	ENSMUST00000102822	+	protein_coding	TSS	chr1:62749583-62750183	744.286	719.571	807.714	1102.57	788.643	588.429	770.714	328.286	284.429	342.714	393.143	444.107	305.655	368.571	7.28571	2.65114	1.71429	11.5	5.14286	2.71429	2.57143	638.286	585.961	449.194	742.321	718.583	680.714	613.502	642.438	324.479	805.25	805.375	879.25	771.958	652.688	102.958	109.175	111.069	72.8571	133.429
chr1	62753555	62749859	3696	3696	ENSMUST00000102822	+	protein_coding	Proximal	chr1:62753255-62753855	207.889	202.857	239.905	274.143	271.857	239.143	236.702	428.022	366.714	394	538.214	479.488	420.685	464.62	8.42386	9.07143	7.96186	8.85714	10.7904	7.71429	3.57143	1198.21	900.312	1055.43	1359.12	1508.94	1211.27	1087.46	1080.38	768.9	1236.12	1425.47	1201	1227.77	1089.5	229	95.1429	72.8571	80.7286	123.974
chr1	62770736	62749859	20877	20877	ENSMUST00000102822	+	protein_coding	Distal	chr1:62770436-62771036	132	60.1239	119.571	203.786	250	162.927	164.302	87.8096	95.769	85.4881	86.881	86.8096	87.2476	95.7547	11.5	15.619	7.02857	9.76186	19.0809	13.4286	10.3619	2586.07	2374.59	3089.56	3414.48	3495.43	3286.86	3238	1593.94	2114.12	1384.45	1801.03	1733.88	1988.09	1747.06	1998.12	420.938	487.955	522.948	532.714
chr1	62771845	62749859	21986	21986	ENSMUST00000102822	+	protein_coding	Distal	chr1:62771545-62772145	79.9334	55.8571	63.6429	69.5714	120.633	82.1547	77.5714	83.1845	89.2928	84.3571	81.6714	72.3333	78.6929	88.1429	10.6	9.88571	4.35714	6.14286	8.57143	6.42857	4.5	2432.19	2146.49	2655.4	2851.14	2885.14	2709	2709.48	2297.12	2676.75	1665.38	2468.71	2589.25	2586.62	2676.62	2496.19	304.468	287.214	277.036	219.029
chr1	62778319	62749859	28460	28460	ENSMUST00000102822	+	protein_coding	Distal	chr1:62778019-62778619	24.2143	32.4286	31.4286	34.5714	22.4286	20.9333	25.2857	7.85714	4.80957	6.57143	1.3	7.40957	8.05243	9.64286	8.42386	10.7143	8.85714	7	10.7904	9.89286	8.14286	367.536	411.369	358.202	524.926	377.381	370.588	316.429	232.625	346.75	222.261	238.875	221.935	320.375	116.897	337.169	78.2119	57.7739	98.194	53.2
chr1	62781257	62749859	31398	31398	ENSMUST00000102822	+	protein_coding	Distal	chr1:62780957-62781557	19.2143	17.8571	32.5	24.7143	35.0286	34.9453	23.4083	4.71429	0.833286	6.57143	4.07143	3.84043	2.74757	3.49286	7.28571	9.88571	6.14286	5.21429	7.28571	7.71429	3.57143	200.144	262.905	207.886	274.357	235.5	224.349	210.637	244.25	208.346	230.938	244	299.875	213.958	236.5	251.875	102.143	101	75.1166	96.2441
chr1	62794528	62749859	44669	44669	ENSMUST00000102822	+	protein_coding	Distal	chr1:62794228-62794828	63.1429	76.2857	57.1429	61.8571	51.1429	36.4286	37.9096	10.7143	13.0714	8.85714	9.74286	5.85714	9.85714	5.80957	21.9404	17.3096	20	19.9214	34.2786	20.7143	25.7392	282.708	379.05	517.571	677.074	589.976	461.9	382.892	283.75	308.75	523.25	506.125	441.75	560.75	242.375	274.417	83.7429	71.7143	111.857	103.342
chr1	62795103	62749859	45244	45244	ENSMUST00000102822	+	protein_coding	Distal	chr1:62794803-62795403	33.7143	24.3845	28.8571	38.3571	48.4286	26.5714	29.7143	9.28571	11.5953	8.85714	13.2714	5.85714	10.75	9.64286	18.9857	19.1429	19	26	36.4286	16.5	27.881	336.369	393.101	565.143	778.571	694.504	505.714	441.398	808.469	931.513	921.625	1082.18	955.125	924.777	660.75	744	56.4286	71.7143	124.738	107.286
chr1	62798347	62749859	48488	48488	ENSMUST00000102822	+	protein_coding	Distal	chr1:62798047-62798647	55.8571	48.8571	44.75	41.0191	45	44.7857	36.6429	12.1429	11.5953	7.75243	10.6619	14.6429	13.4739	7.70714	24.0714	18.2143	28.8167	22.5941	27.1834	19.5643	15.9024	386.114	287.786	354.506	532.107	547.229	394.286	405.593	221.146	177.125	215.829	270.5	241.75	245.5	236.5	133.375	69.5691	72.8571	168.571	98.0119
chr1	62824257	62749859	74398	74398	ENSMUST00000102822	+	protein_coding	Distal	chr1:62823957-62824557	28.8571	50.1429	28.8571	42.1453	53.1429	43.2857	24.4643	16.3167	16.8214	13.2857	15.5881	9.28571	20.6429	14.2976	6.16671	7.68086	10.7143	14.3571	13.4286	16.5	13.5714	346.429	303.825	340.512	375.143	425.969	364.286	292.919	177.054	211.988	210.375	224.024	205.125	254.125	146.081	202.875	123.305	114.102	104.062	101.021
chr1	62830073	62749859	80214	80214	ENSMUST00000102822	+	protein_coding	Distal	chr1:62829773-62830373	42.4286	105.143	76.0476	66.5714	57.8571	62.9047	36.6429	6.42857	6.42857	6.57143	9.74286	14.6429	7.42857	9.64286	53.2857	25.2857	52.4286	41.1429	59.1047	36.2929	44.1906	163.076	138.168	143.48	161.42	206.513	167.783	132.6	147.5	139.875	261.5	202.875	186.75	147.085	163.125	103.5	62.7429	57.7739	111.857	93.0917
chr1	62842391	62749859	92532	92532	ENSMUST00000102822	+	protein_coding	Distal	chr1:62842091-62842691	68.5714	145.286	51.5166	64.7143	67.1429	84.8036	51.1429	46.7143	26.05	27.0261	27.3547	21.5976	24.2345	44.1869	12.4286	13.2904	16.219	11.5	17.4083	14.4429	11.4286	228.953	145.929	152.183	181.714	186.848	144.633	159.982	296.5	116.833	245.25	272.75	301	256.698	389.75	87.6875	74.6821	102.143	91.1429	78.9857
chr1	62856460	62749859	106601	106601	ENSMUST00000102822	+	protein_coding	Distal	chr1:62856160-62856760	312.917	153.857	278.857	338.959	555	430.714	255.002	12.1429	29.8702	19.9286	17.2488	19	22.4286	9.64286	14.5714	20.9429	14.4691	13.4286	12.238	15.5	17.0261	1577.07	1083.71	1547.07	1502.21	1946.43	1763.97	1652.76	1862.31	1132.38	1437.88	2038.56	2335.75	2106.12	1665.73	779.375	997.974	539.364	421.308	714.286
chr1	62858866	62749859	109007	109007	ENSMUST00000102822	+	protein_coding	Distal	chr1:62858566-62859166	32.4286	38.3048	35.3452	26.5714	15	17.8571	22.3857	7.85714	4.80957	3.42857	11.4761	5.28571	3.71429	7.70714	11.5	16.5	13.4286	16.0976	12.238	18.5476	10.3619	194.859	152.623	165.571	155.464	223.914	185	187.571	377.625	338.094	254.745	276.125	280.491	223.375	466.875	159.865	51.3333	64.7143	113.461	78.9857
chr1	62870451	62749859	120592	120592	ENSMUST00000102822	+	protein_coding	Distal	chr1:62870151-62870751	19.2143	27.7143	7.71429	27.5714	37.1298	15	36.6429	7.85714	4.80957	8.85714	10.6619	10.7143	9.85714	10.7143	6.16671	7.68086	3.52857	3.57143	5.14286	6.42857	7	424.893	518.571	667.44	967.814	889.233	656.286	541.552	1004.12	1448.25	661.375	1209.25	984.125	918.125	757.75	2085.88	68.4761	90	86.7143	89.1429
chr1	62874100	62749859	124241	124241	ENSMUST00000102822	+	protein_coding	Distal	chr1:62873800-62874400	87.5714	43.2857	98.3214	142.286	98.4286	72.4286	60.1429	12.1429	31.2143	36.4369	18	17.2857	21.5429	25.75	12.4286	12.4286	6.14286	7	14.5286	8.85714	8.14286	396.429	441.03	612.493	754.786	770.143	504.571	509.429	489.25	339	461	780	781.25	609.465	514.25	389.625	183.231	188.033	195.435	279.719
chr1	63159584	63160829	1245	1245	ENSMUST00000153992	-	protein_coding	Proximal	chr1:63159284-63159884	411.161	377.036	489.357	694.286	691.914	559.464	499.19	930.429	897.143	941.571	728.036	729.964	883.318	864.571	5.25714	9.07143	6.14286	10.7143	12.238	5.24286	5.92614	2411.65	2340.1	1890.71	1995.64	2057.43	2183.29	2093.14	600.042	584.763	706.5	704.625	659.938	664.625	500.627	599.25	1431.52	1414.4	1281.88	1274.7
chr1	63160269	63160829	560	560	ENSMUST00000153992	-	protein_coding	TSS	chr1:63159969-63160569	348.214	330.714	348.762	275.143	272.571	194.857	407	1084.71	1036	1100	858.393	886.464	1055	1039.86	5.25714	3.57143	3.52857	4.37386	6.14286	4.17857	9.12736	2759.71	2704.86	2290.18	2457.86	2546.64	2684.86	2497.28	374	284.75	413.125	314.75	327.625	459.75	296.125	160.74	246.337	303.01	136.143	209.645
chr1	63161233	63161241	8	8	ENSMUST00000097718	-	protein_coding	TSS	chr1:63160933-63161533	626.635	490.714	581.714	739.929	868.714	707.88	612.857	596.059	594.1	595	528.571	533.699	570.071	582.513	5.25714	1.07143	5.22614	1.14286	2.59529	6.42857	7	2110.86	2175.03	1815.38	1954.9	1985.45	2184.63	1935.37	971.792	1107.75	929.75	944.344	797.625	928	740.312	1611.35	1923.02	1767.38	1886.2	1991.71
chr1	63176809	63161241	-15568	15568	ENSMUST00000097718	-	protein_coding	Distal	chr1:63176509-63177109	391.905	364.714	459.381	383.379	495.569	338.836	300.029	75.75	87.5655	87.15	58.5953	55.9951	79.0167	84.4237	6.16671	22.9476	4.35714	4.37386	15.0286	7.06429	5.92614	699.629	970.786	995.222	971.636	835.7	874.381	825.174	623.708	645.837	580.14	616.271	616.808	638.609	508.771	696.356	1030.1	957.7	1016.17	1251.19
chr1	63183065	63161241	-21824	21824	ENSMUST00000097718	-	protein_coding	Distal	chr1:63182765-63183365	54.2857	43.2857	87.9047	57.1429	56.3571	50.4286	63.1429	7.85714	4.80957	5.74286	1.6	2.28571	4.71429	6.57143	12.4286	18.9333	14.4691	27	26.9286	25.9761	26.8809	123.361	184.552	190.845	216.357	193.262	148.133	134.286	124.213	238.908	140.875	148.685	144.629	184.25	103.204	147.75	281.8	268.538	332.579	296.976
chr1	63223293	63223241	-52	52	ENSMUST00000140612	-	processed_transcript	TSS	chr1:63222993-63223593	624.429	577	807.714	712.571	611.857	642.736	733.195	1412.5	1548.66	1520.79	1483.12	1473.79	1569.14	1455.32	8.42386	8.34514	8.85714	7.85943	8.57143	11.0667	5.92614	4149.84	3899.64	3743.12	3254.96	3247.79	3253.79	3188.08	1564.62	1929.47	1707.53	1257.67	1603.03	1380.75	1649.68	2496.19	1677.68	1686.09	1761.49	1836.89
chr1	63227806	63225254	2552	2552	ENSMUST00000082678	+	snoRNA	Proximal	chr1:63227506-63228106	191.429	157.344	200.2	209.464	190.571	151.093	154.676	4.71429	5.75836	9.35714	4.64286	3.84043	5.45714	5.80957	67.0714	57.7143	58.6429	88.9523	83.4905	72.8571	74.5833	172.952	116.968	98.7023	94.3856	106.571	94.5761	80.881	179.427	233.5	244.44	185.938	183.577	159.156	143.977	402.75	1021.26	834.31	879.018	1728.07
chr1	63677070	63411939	-265131	265131	ENSMUST00000120413	-	transcribed_processed_pseudogene	Distal	chr1:63676770-63677370	308.905	1028.71	806.238	551	343.248	797.648	535.5	36.5429	46.7143	42.481	73	87.5691	51.1047	45.2416	26	39.5714	31.1679	29.6989	40.9333	17.5131	20.2143	194.859	174.357	445.383	400.686	514.622	494.374	475.571	879.854	256.042	533.396	472.321	773.042	355.917	2094.29	34.8396	7.76543	12.3226	9.96671	11.3737
chr1	63777184	63411939	-365245	365245	ENSMUST00000120413	-	transcribed_processed_pseudogene	Distal	chr1:63776884-63777484	99.8571	95.3869	93.2857	127.571	111.619	87.5714	103	470.571	525.119	512.464	460.85	467.429	460.714	443.286	4.28571	3.57143	4.35714	3.57143	2.59529	8.85714	3.57143	499.286	421.857	425.833	411.531	381.093	404.676	373.143	718.625	1076.62	790.75	697.05	617.75	720.682	708.104	2482.98	365.399	370.571	345.119	449.905
chr1	64087679	64167963	80284	80284	ENSMUST00000055001	-	protein_coding	Distal	chr1:64087379-64087979	72.2857	50.1429	71.5714	88.2857	64.2904	36.4286	77.5714	10.7143	2.28571	11.0714	10.6619	13.9286	7.42857	7.70714	146.571	125.262	128.786	94.131	88.2619	112.714	97.4429	145.071	143.714	185.901	175.2	207.857	164.429	189.659	169.835	239.917	133.359	208.25	229.919	166.25	177.125	97.375	90.6094	90	85.4666	112.286
chr1	64144521	64167963	23442	23442	ENSMUST00000055001	-	protein_coding	Distal	chr1:64144221-64144821	74.7143	64.3096	91.8571	86.2857	52.4452	73.8179	62.356	10.7143	10.2857	9.85714	10.6619	5.28571	8.05243	9.64286	30.238	28	16.219	19	26.0476	22.7143	20.2143	238.81	207.859	301.429	286.5	271.857	302.571	286.124	251.875	173.125	163	242	241.75	359.333	219.125	79.5	109.175	112.286	131.393	137.186
chr1	64167830	64167963	133	133	ENSMUST00000055001	-	protein_coding	TSS	chr1:64167530-64168130	234.857	176.571	215.5	302.243	287.205	311.469	253.266	745.857	772.143	792.571	811.531	830.381	787.286	795.506	3.39286	1.07143	1	7.85943	3.71429	4.17857	4.5	3396.71	3005.93	2852.5	3631.23	3700.69	3793.76	3738.43	841.343	547.721	729	733.688	704.25	863.917	593.375	376.75	462.457	395.095	339.143	386.25
chr1	64168405	64168056	-349	349	ENSMUST00000142009	-	protein_coding	TSS	chr1:64168105-64168705	4442.21	4751.18	4085.99	4805.3	4147.6	3523.8	4615.36	749.429	779	815.112	842.571	842.624	808	831.869	6.16671	1.78571	0.142857	3.57143	3.71429	0.464286	1.32143	3845.01	3481.33	3101.14	4034.64	4024.76	4143.03	4052.05	2994.75	2826.25	3467.38	3409.31	3284.16	3315	2985.12	1394.12	1865.71	1870.01	1784.75	2432.49
chr1	64352171	64442908	-90737	90737	ENSMUST00000175487	+	miRNA	Distal	chr1:64351871-64352471	138.029	97	119.571	83.2857	114.321	121.929	117.667	17.4441	10.2857	8.85714	12.4047	9.98329	10.75	14.2976	10.6	2.65114	12.4286	7	2.59529	6.42857	4.5	509.107	406.929	376.118	319.857	405.524	377.346	428.888	296.5	314.74	262.75	261.25	252.125	249.125	415.962	138.531	174.571	175.143	274.262	176.238
chr1	64421473	64442908	-21435	21435	ENSMUST00000175487	+	miRNA	Distal	chr1:64421173-64421773	74.7143	55.8571	70.5381	44.4286	70.2857	77.0881	64.2596	4.71429	7.64286	5.74286	14.0298	15.9523	9.85714	7.70714	10.9047	11.3143	2.93329	5.72386	9.02386	13.719	8.6	454.928	384.5	399.605	358.321	407.809	463.645	474.968	328.95	321.967	277.406	244.933	207.854	264.625	347.4	117.714	78.7904	69.869	68.5	91.6739
chr1	64579382	64579378	4	4	ENSMUST00000049932	+	protein_coding	TSS	chr1:64579082-64579682	4008.93	3841.1	3686.08	4079.43	3372	3571.39	4298.25	1054.14	1103.79	1149.22	1233.29	1236.43	1148.64	1138.93	3.39286	6.14286	1	3.57143	6.14286	2.71429	5.92614	3632.51	3248.14	2505.99	2858.1	2836.14	2619.49	2732.96	2457.5	1590.25	2999.5	2843.91	2437.12	3031.75	2183.17	1841.75	3106.62	3565.93	3541.63	3719.63
chr1	64580203	64579468	735	735	ENSMUST00000027099	+	protein_coding	TSS	chr1:64579903-64580503	108.714	79.3834	134.571	150.523	105.714	118.974	168.212	599.768	612.857	670.857	684.571	720.143	623.355	644.013	1.14286	3.57143	0.142857	1.85714	2.59529	7.71429	5.92614	2497.85	2033.85	1540.44	1681.27	1812.57	1690.88	1790.93	189.744	231	239.375	182.125	281.5	191.64	164.821	280.125	174.143	217.457	185.143	166.02
chr1	64663840	64663816	-24	24	ENSMUST00000114079	-	protein_coding	TSS	chr1:64663540-64664140	1930.9	1852	2153.89	2229.57	1943.07	1982.21	2142.29	1248.48	1205.02	1224	1271.25	1316.07	1240.04	1234.93	6.16671	5.17143	14.4691	5.21429	8.57143	8.85714	5.92614	2939.97	2569.96	2686.23	3121.14	2924.07	2884.36	2835.72	1209.09	796.875	1468.75	1571.25	1295.31	1244.75	1166.62	603.553	2685.99	3136.29	2801.8	3527.53
chr1	64736581	64737029	-448	448	ENSMUST00000114077	+	protein_coding	TSS	chr1:64736281-64736881	60.1429	58.7143	80	176	113.057	111.033	64.2596	251.193	234.386	241.774	269.314	246.857	236	213.246	2.64286	6.14286	6.64286	7	6.14286	5.24286	5.92614	357	400.738	350.357	555.619	474.357	436.571	325.143	427.875	482.375	533.062	593.375	548.875	435.375	401	518	250.296	159.286	229.09	333.752
chr1	64737303	64737029	274	274	ENSMUST00000114077	+	protein_coding	TSS	chr1:64737003-64737603	2229.86	2257.82	2087.57	2347	1893.14	1425.43	2274.53	812.369	744.592	773.25	800.536	759.857	751.643	821.571	3.39286	8.34514	4.35714	6.14286	5.14286	5.24286	3.57143	1306.61	1220.57	758.145	1375.94	1221.29	1057.48	944	2269.66	1517.12	2842.75	2426	2321.35	2142.75	2167.81	1480.62	1023.74	1457.17	1491.49	1821.55
chr1	64737882	64737919	-37	37	ENSMUST00000094898	+	protein_coding	TSS	chr1:64737582-64738182	206.714	353.429	239.905	319.925	208.786	258.583	355.429	768	710.221	743.055	729.6	698.304	685.967	767.857	4.28571	9.07143	3.52857	2.68329	2.59529	6.42857	5.92614	1247.95	1167.27	641.286	1197.94	1042.72	912.262	863.179	530.062	360.375	631.562	548.188	630.474	737.987	414.562	207.875	54	49.2476	25.0476	46.6476
chr1	64763531	64784324	20793	20793	ENSMUST00000063982	-	protein_coding	Distal	chr1:64763231-64763831	66.3821	46.0321	66.4083	73.5714	53.9262	55.9345	51.8571	4.71429	8.85714	7.75243	6.83329	9.98329	5.45714	8.67736	64.5833	42.1429	60.5	61.4286	61.4286	77.7143	80.7143	114.857	134.714	125.857	165.459	150.405	166.667	146.929	166.125	191.125	160.478	190.042	188.688	185.875	208.25	120	136.902	137.914	214.571	163.857
chr1	64782987	64784324	1337	1337	ENSMUST00000063982	-	protein_coding	Proximal	chr1:64782687-64783287	287.706	425.381	409.345	426.105	263.334	469.429	414.214	816.714	754	808.179	829.077	716.524	757	770.619	123.738	147.5	81.8536	118.148	136.612	103.238	138.786	1913.5	1742.2	1149.24	1522.5	1694.48	1625.4	1614.29	1093	611.875	1146.38	1252.88	1048.75	1007.12	1236	213.75	193.571	187.086	186.464	241.09
chr1	64784803	64784324	-479	479	ENSMUST00000063982	-	protein_coding	TSS	chr1:64784503-64785103	428.03	444.571	357.857	596.571	525.429	472.243	410.768	717.443	660.548	670.071	662.095	715.631	697.786	734.188	3.39286	3.57143	2.57143	3.57143	5.14286	4.17857	3.57143	3226.58	2781.43	2018.52	3119.02	3245.34	3022.71	2765.29	2718.75	2287.81	1969.5	2410.25	2212.91	2503.27	2494.41	2422.31	1280.94	1101.52	1329.04	1437.41
chr1	64789522	64784324	-5198	5198	ENSMUST00000063982	-	protein_coding	Proximal	chr1:64789222-64789822	193.105	92.0953	90.4286	341.143	360.811	367.143	203.808	75.1429	50.819	52.7143	73	55.7143	84.1405	70.9929	4.28571	3.57143	2.57143	4.37386	3.71429	4.17857	7	865.574	1049	814.679	962.714	896.345	950.183	929.69	873.77	853.125	995.375	1013.38	1022.09	894.5	1123.54	628.625	619.005	277.245	261.338	489.412
chr1	64799928	64784324	-15604	15604	ENSMUST00000063982	-	protein_coding	Distal	chr1:64799628-64800228	150.754	121.857	80	139	184.586	121.929	144.143	9.28571	8.85714	8.85714	5.95243	12.4286	13.4739	11.5714	9.52857	7.68086	2.57143	10.7143	7.28571	5.24286	7	1268.56	1092.26	954.357	1033.57	1116.37	1067.08	1189	473	505.25	490	536.438	464.625	543	573.125	832.25	657.515	372.774	310.875	459.66
chr1	64801391	64784324	-17067	17067	ENSMUST00000063982	-	protein_coding	Distal	chr1:64801091-64801691	105.01	97	62.4286	139	194.162	104.438	97	13.3214	14.2857	9.85714	6.83329	6.57143	13.4739	6.57143	5.25714	5.17143	6.14286	9.76186	8.57143	7.71429	7	1245.34	1220.57	945.786	1325.5	1445.02	1365.5	1273.48	713.75	510	610.25	936.875	877.125	764.375	660.75	715.289	423.714	168.052	134.429	319.648
chr1	64803188	64784324	-18864	18864	ENSMUST00000063982	-	protein_coding	Distal	chr1:64802888-64803488	55.8571	54.2857	25.1429	68.5714	63.7143	73.8179	75.4476	14.7143	14.8405	12.1429	11.4761	13.9286	17.6429	13.2857	6.16671	5.17143	8.85714	3.57143	2.59529	11.0667	8.14286	1344.44	1285.29	1099.53	1361.27	1406.67	1333.84	1444.64	259.812	311.375	237.625	396.125	330.75	369.125	228.338	441.75	255.42	135.967	165.2	249.029
chr1	64804064	64784324	-19740	19740	ENSMUST00000063982	-	protein_coding	Distal	chr1:64803764-64804364	61.1429	45.2143	42	92.4286	84.5	63.5	66.4286	16.3167	13.5714	11.0714	9.74286	11.6047	12.2857	14.2976	4.28571	5.17143	7.02857	5.21429	10.7904	12.4286	10.3619	1012.24	890.113	872.933	1095.99	1197.24	1143.55	1146.99	376.938	247.05	260.895	428	470.93	340.188	312.307	253.312	270.143	95.3238	69.7916	196.036
chr1	64834357	64784324	-50033	50033	ENSMUST00000063982	-	protein_coding	Distal	chr1:64834057-64834657	80.7143	121.857	73.0309	129.595	124.714	106.929	116.714	17.4441	19.6239	13.2857	16.4286	7.85714	15.4286	14.2976	15.725	15.619	9.76186	16.0976	9.72143	14.4429	14.7167	809.098	726.095	631.262	1029.43	1082.57	1097.29	1174.05	1829.25	944.75	1263.62	1675.12	1856.5	1775.25	2058.44	991.896	396.121	293.489	271.381	268
chr1	64838046	64784324	-53722	53722	ENSMUST00000063982	-	protein_coding	Distal	chr1:64837746-64838346	116.714	68.7143	74.6095	98.5714	78.8429	69.5714	63.1429	6.42857	3.54043	12.1429	6.83329	7.85714	16.4047	9.64286	27	20.9429	16.219	20.7143	25	17.5131	28.8571	565.262	483.348	450.369	638.286	724.143	747	655.286	309.217	85.2145	216.602	295.125	311.548	305.25	270.281	157.25	220.643	199.252	174.571	151.461
chr1	64839434	64784324	-55110	55110	ENSMUST00000063982	-	protein_coding	Distal	chr1:64839134-64839734	56.4286	68.7143	36.5714	45.0643	91.1809	61.6143	60.1429	18.9298	14.2857	21.2857	16.4286	9.28571	20.6429	15.2333	31.3154	35.2857	20.9643	20.7143	22.7143	17.5131	23.5761	1289.84	922.474	912.819	1320.72	1551.76	1543.35	1450.14	666.183	379.504	589.875	662.625	535.375	756.094	762.688	661.431	280.774	165.548	91.1429	234.286
chr1	64842032	64784324	-57708	57708	ENSMUST00000063982	-	protein_coding	Distal	chr1:64841732-64842332	72.2857	73.4286	59.8571	53	56.3571	60.1429	73.4286	12.1429	10.2857	12.1429	16.4286	13.9286	11.7143	11.5714	66.6429	62.2702	30.7429	37.5714	40.9333	45.381	54.9524	522.864	332.779	241.905	352.274	591.094	695.786	604	1031.87	518.812	531.5	781.135	1069.21	977.125	1190	510	146.571	116.333	157.286	122.945
chr1	64855860	64784324	-71536	71536	ENSMUST00000063982	-	protein_coding	Distal	chr1:64855560-64856160	32.4286	48.8571	43.2857	27.5714	30.2857	36.4286	33.7143	3.13571	11.5953	6.57143	5.95243	7.64286	5.45714	7.70714	26	13.2904	22.7619	17.0714	14.5286	15.5	11.4286	113.818	128.554	100.563	113.787	125.857	146.906	116.271	287.5	263.396	186.75	173.062	273.067	249.875	326.385	109.551	80.9845	101	75.1166	68.6786
chr1	64895705	64784324	-111381	111381	ENSMUST00000063982	-	protein_coding	Distal	chr1:64895405-64896005	20.0953	38.3048	47.3857	31.5143	42.2881	36.4286	46.1429	9.28571	8.85714	3.42857	11.4761	8.64286	9.03571	6.57143	27	28.8929	22.7619	21.7096	35.3179	20.7143	20.2143	236.81	258.857	154.071	170.19	174.19	197.357	176.214	198.125	152.619	133.359	134.623	183.577	278.375	224.875	142.125	85.1071	90	57.8024	100.064
chr1	65003331	65041178	37847	37847	ENSMUST00000120360	-	transcribed_processed_pseudogene	Distal	chr1:65003031-65003631	265.28	186.571	157.714	215.768	207.286	181.21	250.046	422.99	340.19	376.286	356.143	368.479	367.204	372.119	1.14286	8.34514	7.96186	3.57143	6.14286	4.17857	2.57143	313.079	296.183	203.143	276.243	251.329	269.427	277.515	263.875	104.425	266.75	255.315	341.75	304.5	255.625	92.0938	238.071	156.107	151.383	205.714
chr1	65040808	65041178	370	370	ENSMUST00000120360	-	transcribed_processed_pseudogene	TSS	chr1:65040508-65041108	223.271	252.94	212.536	191.852	212.734	241.405	225.238	36.5429	33.0239	34.95	39.7809	49.9667	35.2619	36.619	33.0596	40.2143	35.2261	38.312	38.0286	35.6977	44.631	133.205	124.304	128.036	138.592	159.976	190.314	152.54	103.344	101.656	126.417	78.8021	98.048	84.0355	154.562	54.825	252.324	197.862	194.736	188.61
chr1	65158873	65097723	-61150	61150	ENSMUST00000087359	-	protein_coding	Distal	chr1:65158573-65159173	42.4286	17.8571	25.1429	43.2857	42	37.8571	39.9524	85.2857	79.0476	75.3584	73	58.5714	69.5261	85.2619	5.25714	2.65114	4.35714	7.85943	5.14286	2.71429	3.57143	1184.46	1036.98	1025.83	1210.54	1020.65	1143.29	1033.12	222.734	244.044	185.963	266.625	195.875	239.938	219.125	772.25	195.092	243.129	216.143	287.474
chr1	65159595	65097723	-61872	61872	ENSMUST00000087359	-	protein_coding	Distal	chr1:65159295-65159895	207.889	221.744	164.571	291.368	276.286	338.836	196.095	90.9286	86.8571	85.4881	86.881	67.7261	71.5714	99.1714	3.39286	3.57143	5.22614	12.4286	5.14286	1.71429	8.14286	1453.29	1273.57	1151.57	1398.29	1166.65	1291.88	1232.43	620.236	531.684	652.125	819.396	652.303	616.406	687.375	984.75	688.662	510.064	547.908	1263.89
chr1	65160363	65222138	61775	61775	ENSMUST00000149310	-	protein_coding	Distal	chr1:65160063-65160663	49.7143	35.7619	30.1916	49	72.2857	42	30.6976	58.4857	69.4643	63.2143	60	53.219	51.9404	78.8094	2.17143	6.28571	8.85714	15.6429	4.31429	4.43329	9.74286	967.523	877.143	815.788	1082.89	951.136	985.929	919.945	261.125	204.25	304.146	340.858	325.531	190.875	249.818	252.979	124.925	93.6429	75.3678	131.971
chr1	65165376	65222138	56762	56762	ENSMUST00000149310	-	protein_coding	Distal	chr1:65165076-65165676	40.3405	34.8571	35.3452	32.4286	43.2857	20.9333	57.1429	9.28571	7.64286	7.75243	4.95229	3.40471	5.45714	9.64286	2.17143	4.35714	11.6071	8.85714	8.57143	8.85714	9.12736	430.571	472.489	445.383	408.948	387.921	348.775	360.167	358.521	337.109	291.5	314.75	311.548	302.875	389.75	383.625	184.565	120.357	96.6845	202.907
chr1	65201629	65222138	20509	20509	ENSMUST00000149310	-	protein_coding	Distal	chr1:65201329-65201929	108	147	212.595	65.619	116.714	91.8571	122.875	4.71429	6.42857	4.619	4.95229	3.40471	8.05243	3.49286	16.2619	8.78571	15.7619	13.6119	12.238	17.5131	10.3619	367.536	358.35	337.321	504.21	420.586	398.726	341.356	589.844	709.229	599.25	845.25	683.875	565.844	505.25	787.5	357.121	438.119	460.889	592.405
chr1	65203064	65222138	19074	19074	ENSMUST00000149310	-	protein_coding	Distal	chr1:65202764-65203364	618.883	930.357	656.5	422.571	737.161	570.143	550.702	4.71429	2.28571	7.75243	7.85714	5.85714	5.45714	9.64286	43	46.6607	44.2857	47.3714	73.6571	54.5714	59.5714	388.338	330.036	330.255	464.855	404.351	373.962	310.6	164.773	258.25	306.854	195.338	206.25	210.55	183.98	183.5	2228.05	1731.35	1342.31	2018.83
chr1	65216282	65222138	5856	5856	ENSMUST00000149310	-	protein_coding	Proximal	chr1:65215982-65216582	372.857	446.571	381	324.143	501.296	364.143	333.97	16.3167	13.0714	12.1429	19	19	12.4286	8.67736	189.256	184	176.505	165.821	165.417	189.764	193.429	526.357	738.252	833.693	719.411	657.679	533.762	527.174	248.125	437.969	577.185	465.625	331.858	263.823	328.5	357	965.074	1014.38	764.286	1063.63
chr1	65218182	65222138	3956	3956	ENSMUST00000149310	-	protein_coding	Proximal	chr1:65217882-65218482	209.985	281.73	281.429	227.286	259.324	224	221.714	12.1429	14.2857	23.4547	20.5714	14.6429	9.85714	16.2143	138.643	139.786	163.286	145.668	153.37	170.776	159.143	422.833	524.852	783.381	620.714	642.121	484.273	441.398	142.219	244.921	304.5	244	226.75	244.75	157.875	285.5	701.443	747.179	679.85	740.619
chr1	65220476	65222138	1662	1662	ENSMUST00000149310	-	protein_coding	Proximal	chr1:65220176-65220776	140.643	121.857	167.125	103.63	157	112.429	107.857	14.7143	16.8214	22.4286	24.8571	20.7857	15.4286	18	128.714	147.5	177.457	158.214	145.639	152.812	142.143	625.607	731.071	821.321	747.719	838.564	729.779	599.225	239.25	311.375	302	345.278	258.375	326.859	192.479	351.354	663.84	634.762	566.929	682.857
chr1	65223633	65222138	-1495	1495	ENSMUST00000149310	-	protein_coding	Proximal	chr1:65223333-65223933	73.0452	47.2857	93.2857	68.5714	73.4857	55.9345	63.1429	200.357	250.357	259.857	316.286	341.048	203.045	186.786	21.9404	17.3096	25.9286	25.15	27.1834	21.7143	23.5761	2092.96	2460.42	2406.43	1872.44	1833.59	1763.19	1879.44	282.5	520.711	288.875	263.337	225.625	243	153.462	1211	675	702.857	588.496	522.857
chr1	65224872	65225716	844	844	ENSMUST00000027087	-	protein_coding	TSS	chr1:65224572-65225172	954.857	1185.5	1289.57	1034.24	1353.05	1086.86	900.286	845.929	931.787	914.429	923.714	917.3	870.571	857.298	7.28571	5.17143	1.71429	6.14286	12.238	2.71429	5.92614	3375.75	4151.95	3707.48	3545.93	3729.17	3662.59	3795.36	3532.72	4815.56	2996.19	3519.84	3398.75	3980.25	3509.75	3341.94	3118.68	3273.79	2603.02	2870.4
chr1	65225753	65225755	2	2	ENSMUST00000097709	-	protein_coding	TSS	chr1:65225453-65226053	1704.04	1866.93	2188.64	1477.96	1932.58	1541.43	1759.7	799.857	856.714	834.548	776.429	787.571	792.643	779.714	9.52857	6.80121	1	5.21429	12.238	1.71429	2.57143	2757.57	3194.57	2924.35	3010.29	3335.26	3197.36	3231.15	2008.12	1111.53	1979.88	1667.94	1856.12	1712.5	1887.44	1158.06	2741.12	2913.38	2447.29	2990.19
chr1	65232342	65233053	711	711	ENSMUST00000169032	-	protein_coding	TSS	chr1:65232042-65232642	49.7143	34.8571	47.3857	55	45	33.7143	62.356	259.345	265.571	322.429	296.5	275.286	281.845	292	8.42386	6.14286	8.85714	6.14286	13.4286	11.0667	8.14286	1209.17	1212.64	1125.09	1027.59	965.714	1072.14	1217.24	274.125	392.5	245.938	229	201.857	217.5	136.803	485.021	202.017	212.94	183.693	192.959
chr1	65233125	65233053	-72	72	ENSMUST00000169032	-	protein_coding	TSS	chr1:65232825-65233425	3189.51	3375.89	2848.57	2759.43	3070.9	2293.43	2970.57	693.571	717.929	880	812.857	845.857	808	804.429	3.39286	2.65114	7.02857	3.57143	7.28571	6.42857	2.57143	2052.89	2115.32	1669.27	1730.29	1758.14	1731.43	1916.12	1114.9	1240.69	1375.56	1170.31	1124.72	1102.38	1404.64	1474.37	1987.67	2279.22	2147.98	2561.39
chr1	65384581	65233324	151257	151257	ENSMUST00000097707	+	protein_coding	Distal	chr1:65384281-65384881	32.4286	31.2571	16.0976	23.6429	22.4286	36.4286	23.4083	3.74286	3.54043	5.74286	3.28571	4.64286	6.42857	7.70714	3.39286	5.17143	4.35714	3.07143	5.14286	2.71429	2.57143	200.743	154.537	166.819	162.943	141.743	166.238	189.118	366.75	373.307	381.692	411.375	461	437.719	492.375	237.625	47.1167	81.8571	50.5761	78.0476
chr1	65392807	65233324	159483	159483	ENSMUST00000097707	+	protein_coding	Distal	chr1:65392507-65393107	23.4714	29.8571	25.1429	25.7143	18.7976	10.8571	30.6976	4.71429	4.80957	3.42857	10.6619	6.57143	5.95243	4.71429	4.28571	1.78571	5.22614	4.37386	1.92857	1.71429	4.5	108.771	128.554	90.9619	98.7857	90.5714	88.3416	120.655	372.938	313.75	222.261	232.375	268.784	405	516.125	110.25	41	62.569	63.9571	67.1571
chr1	65454201	65597811	143610	143610	ENSMUST00000120125	-	transcribed_processed_pseudogene	Distal	chr1:65453901-65454501	27.5714	16	20	29.7143	33.7143	20.9333	16.0714	4.71429	8.85714	5.74286	5.95243	10.5714	5.45714	2.57143	6.16671	7.68086	5.02857	3.57143	0.190429	8.19043	6.17143	73.7619	100.091	83.9559	125	94.2143	100.758	93.6381	484.637	548.875	436.875	419.567	543.875	413.625	637.656	295.25	56.4286	48.7619	59.9167	56.8916
chr1	66148153	65599256	548897	548897	ENSMUST00000117848	+	transcribed_processed_pseudogene	Distal	chr1:66147853-66148453	20.9929	50.1429	38	30.4524	24.5714	27.8571	39.9524	3.13571	3.54043	2.53571	4.95229	4.64286	5.45714	4.71429	4.28571	2.65114	1	4.37386	3.71429	1.71429	3.57143	111.702	102.025	93.3929	47.0596	60.9536	67.5631	63.4261	318.75	371.75	297.5	252.125	359	307.875	371.781	277.858	37.6309	29.1857	75.1166	69.6761
chr1	66221650	66747405	-525755	525755	ENSMUST00000151016	+	nonsense_mediated_decay	Distal	chr1:66221350-66221950	83.0596	82.4286	78.7143	87.3774	51.1429	95.9667	135.93	106.052	95.769	101.619	84.2143	111.629	84.1405	122.607	4.28571	3.57143	4.35714	2.68329	0.190429	5.24286	2.57143	213.02	126.671	118.262	155.464	142.388	144.633	149.286	258.25	161.531	286.051	237.75	247	214.662	266.125	82.625	55.1274	31.7631	35.7143	74.9596
chr1	66718281	66747405	-29124	29124	ENSMUST00000151016	+	nonsense_mediated_decay	Distal	chr1:66717981-66718581	30.7309	60.1239	42	35.5714	57.8571	61.6143	55	10.7143	6.42857	9.85714	14.0298	10.7143	11.7143	12.4286	6.16671	4.35714	5.22614	9.76186	9.72143	4.17857	4.5	148.143	105.421	123.139	152.368	125.857	115.381	96.2381	474.125	458.75	471.375	507.25	543.125	527.562	589.75	218.31	59.6929	72.8571	71.8571	77
chr1	66747487	66747405	82	82	ENSMUST00000151016	+	nonsense_mediated_decay	TSS	chr1:66747187-66747787	1777.43	1797.43	1534.21	2411.86	1859.29	2004.8	1868.29	842.929	824.577	774.429	768.065	809.666	777.524	809.262	10.6	5.46186	2.57143	7	9.72143	4.50471	9.76186	1292.71	1246.05	1125.78	1293.02	1354.73	1269.77	1130.93	2426.12	1622.81	2544	2456.75	2250.62	2190.12	2041.84	1012.75	955.295	1352.66	1302.05	1772.75
chr1	66861482	66864120	2638	2638	ENSMUST00000068168	-	protein_coding	Proximal	chr1:66861182-66861782	51.8571	71.5904	76.0476	35.5714	42	57.4357	50.119	42.7047	58.7143	48.1024	35.0714	36.8786	27.8453	36.3214	9.52857	5.17143	13.4286	18.0179	15.6	6.42857	9.12736	443.814	544.249	489.357	390.514	387.921	395.571	462.429	167.273	295.125	179.125	155.75	127.125	192.619	96.8063	245.069	243.714	283.857	192.35	157.286
chr1	66863261	66864120	859	859	ENSMUST00000068168	-	protein_coding	TSS	chr1:66862961-66863561	605.571	833.143	810.571	527.038	552.571	470.845	647.143	1030.71	1003.71	938.333	807.911	907	947.429	998.286	7.28571	2.65114	5.22614	4.37386	2.59529	0.464286	2.57143	3285.71	3514.22	2857.36	2733.29	2906.71	2761.04	3160.14	826	779.375	958.402	739.385	619.375	762.625	809.125	802.75	1721.26	1541.17	1348.22	1016.14
chr1	66863902	66864120	218	218	ENSMUST00000068168	-	protein_coding	TSS	chr1:66863602-66864202	1751.52	1979.79	1345.44	1329.43	1122.71	891.143	1711.57	1200.43	1123.9	1048.57	929.179	990.214	1138.93	1138.93	8.42386	6.80121	5.22614	3.57143	5.14286	1.71429	2.57143	3090.79	3322.21	2411.36	2684.16	2874.29	2720.09	2933.14	915	597.5	942.5	741.625	979.062	1155.5	801.25	268.044	158.2	180	69.7916	123.974
chr1	66864485	66864136	-349	349	ENSMUST00000113987	-	protein_coding	TSS	chr1:66864185-66864785	803.143	840.571	740.143	654.713	592.286	446.571	754	618.857	576.095	528.571	471.5	498.571	590.568	598.143	7.28571	6.14286	7.02857	2.68329	6.14286	5.24286	2.57143	1470.61	1520.71	872.476	1420.24	1574.86	1458.29	1387.39	837.25	722.719	792.917	861.5	770.875	895.25	714.781	592.453	253.481	322.143	322.369	279.719
chr1	66908490	66909851	1361	1361	ENSMUST00000027153	-	protein_coding	Proximal	chr1:66908190-66908790	41	46.0321	69.1429	25.7143	31.5714	40.6071	53.0643	203.336	313.583	329.143	278.848	228.857	220.6	261.082	18.9857	16.5	26.9214	16.0976	14.5286	19.5643	9.12736	1620.96	1779.71	1461.32	1005.79	943.729	977.286	1208	445.5	795.875	568.325	492.625	369.875	442.25	354.5	812.562	141.94	217.457	233.143	163.857
chr1	66909480	66909851	371	371	ENSMUST00000027153	-	protein_coding	TSS	chr1:66909180-66909780	634.714	932.143	1019.71	686.429	548.012	568.811	836.143	778.042	847.821	794.714	764.762	786.286	730.571	795.506	9.52857	4.35714	10.7143	3.57143	7.28571	9.89286	2.57143	3278.78	2893.14	2917.47	2819.64	2932.72	2695.37	2917.97	3026.29	2583.75	3035.25	2692.25	2969.28	2888.76	2857.94	1337.62	283.529	463.571	511.183	386.25
chr1	66918309	66909851	-8458	8458	ENSMUST00000027153	-	protein_coding	Proximal	chr1:66918009-66918609	19.2143	44.7464	31.4286	32.4286	37.8571	29.3143	35.5714	10.7143	6.42857	11.0714	7.85714	3.84043	5.45714	7.70714	2.17143	6.80121	5.22614	6.14286	2.59529	6.42857	4.5	101.671	97.0477	102.238	84.0333	90.5714	79.4309	72.1845	131.25	234.25	140.051	204.25	180.375	160.875	155.817	207.875	45.5047	72.8571	111.857	60.4167
chr1	67045474	67067639	22165	22165	ENSMUST00000133508	-	processed_transcript	Distal	chr1:67045174-67045774	55.8571	58.7143	50.2857	75.6	66.4286	49	54.1345	4.71429	8.85714	9.85714	10.6619	10.7143	9.85714	11.5714	17.8607	16.5	32.619	21.7096	21.5476	23.7143	30.8857	219.689	220.338	343.446	328.183	275.863	197.357	182.714	367.938	543.658	489.25	806.585	686.75	530.375	542.396	431.25	140.057	167.664	146.571	213.429
chr1	67048917	67067639	18722	18722	ENSMUST00000133508	-	processed_transcript	Distal	chr1:67048617-67049217	47.2857	82.4286	55.7143	72.6429	65.6429	53.1429	36.6429	20.0881	19.6239	29.3453	27.3547	22.4286	17.1429	24.8929	48.0404	50.3952	65.8571	46.4047	44.2857	52.4286	54.9524	491.54	391.679	466.214	556.619	500.143	379.685	417	1041.43	1333.06	1163.44	1711.38	1296.29	946.973	1301.38	1432.26	235.571	208.669	211.738	352.738
chr1	67085446	67085446	0	0	ENSMUST00000113979	-	protein_coding	TSS	chr1:67085146-67085746	448	568.143	534.429	392.286	419.857	472.243	490.132	647.393	755.086	753	672.429	682.72	654.833	694.571	6.16671	8.34514	5.22614	5.21429	5.14286	11.0667	11.4286	819.714	865.786	884.74	687.429	729	701.059	762.217	660.625	563.375	949.978	725.379	742.125	701.5	757.75	770.875	518.039	548.428	472.772	506.714
chr1	67102567	67085446	-17121	17121	ENSMUST00000113979	-	protein_coding	Distal	chr1:67102267-67102867	62.5714	95.3869	129.071	143.15	93.7239	82.1547	85.2857	16.3167	24.8571	19	23.2739	17.2857	22.4286	27.3547	9.52857	14.1261	9.76186	7.85943	7.28571	9.89286	4.5	359	395.571	682.714	655.286	408.048	494.374	488.1	881.119	837.25	562.985	385.875	523.25	530.375	471.723	599.25	352.077	211.801	272.714	479.038
chr1	67108279	67085446	-22833	22833	ENSMUST00000113979	-	protein_coding	Distal	chr1:67107979-67108579	97.85	54.2857	66.4083	59.8571	74.1429	75.1524	101.071	17.4441	13.0714	22.4286	19.8571	17.8071	24.2345	12.4286	11.5	6.80121	19	9.76186	13.4286	14.4429	10.3619	1029.55	1198.85	1416.46	928.506	760	928.792	989.56	472	695.5	519	454.799	401.75	373.688	413.625	1126.33	361.514	338.193	279.988	411.69
chr1	67124493	67085446	-39047	39047	ENSMUST00000113979	-	protein_coding	Distal	chr1:67124193-67124793	264.714	212.571	276.286	125.524	193	209.357	223.857	7.85714	14.2857	5.74286	9.74286	10.7143	8.05243	7.70714	3.39286	1.78571	4.35714	1.14286	5.14286	6.42857	5.92614	1934.64	1769.22	1618.93	1182.71	1093.76	1412	1567	1626.03	2660.97	991	1476.38	1333.5	1332.88	1592.79	3687.62	1988.17	2333.88	1759.33	1741.76
chr1	67125388	67085446	-39942	39942	ENSMUST00000113979	-	protein_coding	Distal	chr1:67125088-67125688	52.8571	28.8571	49	67.6429	59.8571	83.4524	38.9286	7.85714	8.85714	4.619	9.74286	7.40957	4.71429	6.57143	2.17143	1.78571	11.6071	2.68329	9.72143	6.42857	10.3619	1554.68	1339.07	1467.26	1118.58	1041.67	1308.29	1250.7	850.875	1754.19	708.625	695.938	711	671.5	842.125	3536.91	463.465	367.648	287.379	546.071
chr1	67139346	67169600	-30254	30254	ENSMUST00000027144	+	protein_coding	Distal	chr1:67139046-67139646	25.1429	38.3048	31.4286	26.5714	33.7143	19.3333	45	3.13571	0.833286	4.619	6.83329	5.28571	4.71429	1.35714	2.17143	4.35714	8.85714	2.68329	1.48329	9.89286	3.57143	897.286	786.155	749.857	623.417	675.576	801.69	783.076	544.625	798.902	346.75	458.375	397.817	507	431.25	2173.25	279.333	300.929	227.771	237
chr1	67149119	67169600	-20481	20481	ENSMUST00000027144	+	protein_coding	Distal	chr1:67148819-67149419	581.714	518.714	519	143.15	182.5	190.571	218	6.42857	11.5953	13.2857	11.4761	5.28571	13.4739	9.64286	8.42386	1.78571	3.52857	7	6.14286	4.17857	7	2046.37	2368.43	2095.43	1345.38	1303.18	1631.57	1674.39	532.5	805.348	611	503.875	453.5	536.5	453.523	866.5	1917.15	2093.05	2299.32	1776.53
chr1	67150602	67169600	-18998	18998	ENSMUST00000027144	+	protein_coding	Distal	chr1:67150302-67150902	770.143	620.429	707	275.143	441.112	425.857	414.214	12.1429	11.5953	12.1429	17.2488	16.4286	19.8571	18	8.42386	4.35714	4.35714	8.85714	6.14286	5.24286	5.92614	2695.16	3126.2	3144.48	1953.64	1980.1	2251.93	2505.27	1344.5	2146.88	1285.62	1167.85	1132.38	1068.12	1204.42	2662.95	2403.45	2581	2785.4	2515.35
chr1	67160207	67169600	-9393	9393	ENSMUST00000027144	+	protein_coding	Proximal	chr1:67159907-67160507	578.143	653.5	444.19	117.714	233.496	192.117	169.286	10.7143	11.5953	8.85714	7.85714	5.85714	7.42857	12.4286	5.25714	3.57143	4.35714	7	5.14286	4.17857	1.32143	1566.41	1759.76	1541.57	938.333	902.5	1086.51	1319.79	686.802	1611.5	530.375	542.427	478.875	492.542	614.125	1956.38	1781.14	1529.73	1739.74	2084.97
chr1	67163342	67169600	-6258	6258	ENSMUST00000027144	+	protein_coding	Proximal	chr1:67163042-67163642	593	551.107	591.429	127.571	252.286	280.257	327	13.3214	16.8214	19	23.2739	14.6429	20.6429	17.1429	1.14286	0.142857	1.71429	2.68329	0.190429	2.71429	3.57143	1749.13	1862.14	1905.6	1020.35	1032.95	1212.86	1544.61	2025.75	5220	1218.6	1299.12	1279.12	1325.46	1960.88	5252.06	2589.82	2880.11	2493.23	2445.02
chr1	67164584	67169600	-5016	5016	ENSMUST00000027144	+	protein_coding	Proximal	chr1:67164284-67164884	598.429	583.052	544.556	333.905	459.429	303.274	376.857	12.1429	6.42857	1.32143	11.4761	3.84043	9.03571	9.64286	3.39286	1.07143	0.142857	0.35	3.71429	1.71429	4.5	1332	1482.14	1285.38	734.657	634.154	810.429	994.262	1535.98	1819.62	799.344	875.75	991.281	1019.55	1456.19	1806.75	2331.05	3100.24	2954.8	1656.01
chr1	67169583	67169600	-17	17	ENSMUST00000027144	+	protein_coding	TSS	chr1:67169283-67169883	5045.14	4970.42	5292.79	2980.14	4039.35	3378.71	3224.71	249.076	280.286	324.562	304.476	233.512	240.571	207.762	6.16671	3.57143	9.76186	11.5	7.28571	9.89286	4.5	2017.04	1989.31	2137.01	1225.27	1322.46	1516.44	1923.8	1624.12	3224.87	1539.5	1650.38	1548.06	1456.88	1568.97	4077.75	15948.6	18296.3	17091.8	18225.5
chr1	67170549	67169600	949	949	ENSMUST00000027144	+	protein_coding	TSS	chr1:67170249-67170849	2011.71	1571	1776.79	720.571	877	865.429	936.417	396.429	462.571	530.679	614	471.5	438.533	376.429	9.52857	9.07143	26.9214	34.2143	16.8571	20.7143	15.9024	2608.36	2827.93	3030.4	1943.95	2012.89	2330.14	2634.41	113.848	443.375	229	130	100.542	119.092	68.5	1737.85	11087.5	14038.3	11244.9	18547.6
chr1	67171613	67169600	2013	2013	ENSMUST00000027144	+	protein_coding	Proximal	chr1:67171313-67171913	3739.86	3835.33	3430.5	1747.36	2448.39	2143.01	1935.5	265.571	336.643	476.143	569.064	422.643	379.119	287.118	20	25.2857	44.2857	50.7369	28.4524	29.95	34.2441	2382.49	2449.31	2769.3	1939.25	1978.77	2226.07	2317.7	416.375	1036.75	626.75	363.688	356	413	354.5	2874.81	12965.8	16700.6	14214.5	23066.8
chr1	67172234	67169600	2634	2634	ENSMUST00000027144	+	protein_coding	Proximal	chr1:67171934-67172534	3850.14	3031.43	3169.71	1349.21	2185.86	2262.57	1917.82	160.19	208.714	341.143	424.572	311.417	243.743	173.714	18.9857	27	45.2857	50.7369	26.0476	27	30.8857	1962.61	1917.89	2108.07	1510.2	1533.61	1724.21	1775.07	784.25	1088.52	742.875	687.509	788.656	639.125	733.75	3003.12	9462.83	12408.1	10432.6	15525
chr1	67174333	67169600	4733	4733	ENSMUST00000027144	+	protein_coding	Proximal	chr1:67174033-67174633	4056.48	4441	3300.86	1648.82	2381.5	2286.93	1906.64	124.714	100.767	189.5	240.571	211.936	200.05	124.012	28	35.2857	47.4047	63.381	31.8619	36.2929	48.6429	1122.29	999.571	1198.85	1157.16	1173.11	1244	1325.12	550.382	1089.5	753	544.625	512.125	576	478.625	1699.88	8259.47	12261.2	10268.8	15337.9
chr1	67176794	67169600	7194	7194	ENSMUST00000027144	+	protein_coding	Proximal	chr1:67176494-67177094	2123.93	2442.14	1573.21	1262.71	1447.87	1396.57	1224.29	35.2619	20.2619	48.1024	63.1309	47.6547	42.6	21.4286	62.0239	46.6607	84.9643	83.6071	63.6	73.8571	61.5953	434.072	337.033	487.115	394.386	408.979	432.79	480.883	265	531.684	374	271.727	205.125	211.583	151.833	936.375	5874.58	8844.28	7609.15	12092.3
chr1	67180274	67169600	10674	10674	ENSMUST00000027144	+	protein_coding	Distal	chr1:67179974-67180574	1785.29	1846.5	1797.86	1306.96	1233.36	1335.93	1053.29	4.71429	7.64286	14.9666	14.0298	14.6429	12.4286	9.64286	73.2857	77.619	110.755	99.7143	103.857	92.3619	94.1429	277.286	296.857	328.733	327.312	294.246	311.671	295.72	316.125	599.625	425.568	287.875	285.619	322.625	257.49	1194.71	6061.12	8488.23	7904.67	12731.8
chr1	67181337	67169600	11737	11737	ENSMUST00000027144	+	protein_coding	Distal	chr1:67181037-67181637	2101.86	1964.43	1785.79	1421.69	1523.14	1479.29	1266.86	4.71429	7.64286	11.0714	18	11.6047	5.45714	4.71429	85	74.3905	125.643	107.274	113.782	102.199	113.574	299.974	301.357	393.348	328.183	257.714	301.619	290.446	261.125	573.125	421.625	231.294	229.919	228.231	219.125	974.75	6880.96	8909.03	8162.17	15075.2
chr1	67184075	67169600	14475	14475	ENSMUST00000027144	+	protein_coding	Distal	chr1:67183775-67184375	433.714	368.818	477.429	283.714	193	254.095	221.714	7.85714	0.833286	3.42857	8.85714	6.57143	4.71429	5.80957	56.3333	34.2857	83.9643	68.6833	64.7857	79.7214	64.4679	235.524	240.438	228.605	192.582	166.845	183.857	176.214	142.219	407.125	200.875	175.988	136.306	158.25	120.625	1188	3786.14	4941.08	4332.38	6833.51
chr1	67186020	67169600	16420	16420	ENSMUST00000027144	+	protein_coding	Distal	chr1:67185720-67186320	1417.14	1555.86	1724.27	1104.46	1112.14	1147.73	917.107	13.3214	6.42857	8.85714	23.9286	26.2929	13.4739	17.1429	103.643	108.32	153.976	129.731	127.505	149.571	111.557	330.571	298.714	381.359	337.036	294.246	293.155	277.515	243	530.891	368.375	186.878	232.054	231.625	232.375	801.312	5768.55	7410.06	6754.05	10576
chr1	67186552	67169600	16952	16952	ENSMUST00000027144	+	protein_coding	Distal	chr1:67186252-67186852	1037.71	1089.71	1268.29	648.071	681.286	781.25	683.857	14.7143	7.64286	8.85714	22.4286	19	13.4739	17.1429	105.409	110.143	150.82	133.109	119.679	146.571	107.071	278.148	260.99	377.41	328.183	295.655	271.138	287.171	217.5	487.875	243.875	179.125	168.896	184.875	153.462	618.875	5101.98	6158.26	5673.83	8799.58
chr1	67188451	67169600	18851	18851	ENSMUST00000027144	+	protein_coding	Distal	chr1:67188151-67188751	1231.14	1363.86	1225.14	773.857	672.929	812.071	694.429	4.71429	7.64286	8.85714	6.83329	11.6047	7.42857	6.57143	110.91	79.7143	124.671	113.643	113.782	133.626	113.574	202.079	243.75	217.571	241.815	179	194.286	187.571	221.146	392.5	300.5	226.75	187.53	243	166.5	708.75	5260.71	6629.41	6001.67	9501.38
chr1	67189519	67169600	19919	19919	ENSMUST00000027144	+	protein_coding	Distal	chr1:67189219-67189819	870.082	779.857	960.394	554.143	527.857	607.821	501.095	7.85714	7.64286	9.85714	7.85714	7.85714	0.342857	4.71429	86.0511	69.9404	80.7143	93.0239	102.795	101.262	89.1429	221.357	197.969	177.921	177.857	169.207	165.571	161.19	207.875	284.75	317	202.875	253.25	176.49	182.25	695.375	3822.98	5081.65	4465.7	7088.86
chr1	67190532	67169600	20932	20932	ENSMUST00000027144	+	protein_coding	Distal	chr1:67190232-67190832	867.071	961.679	986.5	579.648	572.429	592.929	553.714	6.42857	3.54043	5.74286	6.83329	9.28571	2.07143	1.35714	72.8571	75.3904	111.3	109.143	101.005	119.619	106.01	228.019	234.161	213.808	229.069	175.271	209.529	170.775	222.734	343.375	281.249	224.024	200.875	235.062	151.833	893.75	4988.45	6372.97	6116.08	9149.65
chr1	67192604	67169600	23004	23004	ENSMUST00000027144	+	protein_coding	Distal	chr1:67192304-67192904	1384.86	1387.71	1483.36	1035.43	1033.21	1067.64	676.733	9.28571	6.42857	7.75243	6.83329	3.84043	4.71429	3.49286	141.762	110.143	194.545	158.214	148.225	151.801	147.5	266.429	281.162	302.571	307.459	290.49	293.955	283.842	250.375	543.658	296.625	232.375	220	299.5	236.5	1078.62	5596.64	6703.64	6900.4	11144.3
chr1	67193683	67169600	24083	24083	ENSMUST00000027144	+	protein_coding	Distal	chr1:67193383-67193983	2578.21	2629	2997.82	2099.37	2067	2437.87	1572.29	13.3214	10.2857	14.5	8.85714	4.64286	7.42857	1.35714	179.429	135.143	209.383	175.773	174.929	169.667	184.058	291.024	256.714	288.74	348.405	306.529	320.579	295.108	302.75	626.875	560.829	259.339	321.692	289.75	369.854	890.921	7544.53	9490.87	9229.37	16637.2
chr1	67194223	67169600	24623	24623	ENSMUST00000027144	+	protein_coding	Distal	chr1:67193923-67194523	1807.71	2045	1916.36	1582.43	1510	1691.43	1075.25	13.3214	13.0714	16.5	10.6619	4.64286	9.03571	2.57143	198.2	168.638	221.405	201.545	208.767	198.2	198.976	364.286	240.951	320.712	395.083	333.1	355.714	320.127	223.91	437.969	332.75	200.11	202.875	183.49	170.005	845.74	6112.5	8134.78	7286.02	13568.3
chr1	67195098	67169600	25498	25498	ENSMUST00000027144	+	protein_coding	Distal	chr1:67194798-67195398	2768.89	2866.33	2730.71	2094.5	2192.43	2577.14	1368.43	10.7143	11.5953	9.85714	8.85714	5.85714	7.42857	5.80957	155.562	155.902	206.714	182.143	196.743	203.333	187.305	364.286	203.857	260.05	328.183	257.714	294.929	239.586	255.625	484.25	363.75	210.375	250.207	219.125	208.25	800.042	7133.45	9075.71	8749.68	17832.1
chr1	67196191	67169600	26591	26591	ENSMUST00000027144	+	protein_coding	Distal	chr1:67195891-67196491	1945.71	1769.29	1759.57	1091.57	1197.43	1295	929	10.7143	8.85714	6.57143	5.95243	5.28571	7.42857	6.57143	134.524	143.143	190.448	167.608	180.743	179.429	163.35	205.955	226.321	180.645	258.857	226.529	205.044	181.361	211.631	652.875	371.312	253.25	240.75	231.625	248.125	1051.28	6967.08	7727.16	7407.23	13096.9
chr1	67198074	67169600	28474	28474	ENSMUST00000027144	+	protein_coding	Distal	chr1:67197774-67198374	1369.48	1280.71	1453.75	784.429	801.429	848.929	646.286	9.28571	15.5	6.57143	9.74286	6.738	9.03571	9.64286	131.429	145.714	172.786	172.601	173.279	154.964	180.333	193.859	239.655	250.029	275.357	217.571	212.857	187.571	283.75	573.125	334.25	202	214.375	202.875	298.104	916.125	4825.45	6129.8	5614.68	8793.06
chr1	67198872	67169600	29272	29272	ENSMUST00000027144	+	protein_coding	Distal	chr1:67198572-67199172	989.786	1012.71	1100.95	598.429	613.714	583.143	407	9.28571	13.0714	8.85714	10.6619	7.40957	9.03571	7.70714	122.621	118.756	174.511	157.333	145.639	151.801	156.387	238.81	244.95	223.905	255.919	234.148	211.786	199.867	218.846	372.5	206.875	182.125	136.306	123.527	149.938	656.958	4246.17	5119.95	4824.39	7427.41
chr1	67202475	67169600	32875	32875	ENSMUST00000027144	+	protein_coding	Distal	chr1:67202175-67202775	964.714	1061.07	1228	698.071	640.929	712.75	514.571	7.85714	4.80957	13.2857	13.2714	11.6047	2.74757	4.71429	192.255	195.981	235.155	215.363	227	203.333	184.058	247.429	234.712	277.733	305.75	278.571	282.714	262.729	197	381.125	274.25	164.867	217.812	179.742	187.375	673.5	4330.67	5276.94	4774.03	8066.12
chr1	67204481	67169600	34881	34881	ENSMUST00000027144	+	protein_coding	Distal	chr1:67204181-67204781	1085.12	1122.71	1409.32	816.571	738.464	670.577	560.571	7.85714	7.64286	7.75243	7.85714	5.28571	4.71429	4.71429	142.762	145.714	203.571	175.773	172.738	183.395	175.155	162.112	212.857	203.143	271.495	234.148	223.429	189.659	267.625	499.77	347.375	182.125	263.979	184.25	195.875	780.75	5119.95	6235.55	6011.1	8952.16
chr1	67209986	67169600	40386	40386	ENSMUST00000027144	+	protein_coding	Distal	chr1:67209686-67210286	1611.43	1228.89	1839.43	1265	1101.64	1017.32	713.488	1.18329	3.54043	6.57143	6.83329	3.84043	3.71429	4.71429	104.571	117.767	145.285	142.7	143.19	143.143	122.5	159.933	112.155	146.462	196.514	140.029	165	150.4	211.631	548.875	400.5	230.375	270.812	189.062	274.469	925.015	5880.33	7570.56	7078.91	11778
chr1	67212093	67169600	42493	42493	ENSMUST00000027144	+	protein_coding	Distal	chr1:67211793-67212393	887.714	801.381	1068.62	762.698	641.464	688.179	470.298	4.71429	3.54043	5.74286	4.95229	1.57143	5.45714	3.49286	150.807	117.767	180.745	137.539	134.429	166.583	144.605	242.895	140.088	149.286	172.038	137.75	135.601	136.143	163.5	310.5	241.625	111.631	156.002	177.125	113.625	614.5	4418.48	5310.57	4984.79	8453.1
chr1	67213067	67169600	43467	43467	ENSMUST00000027144	+	protein_coding	Distal	chr1:67212767-67213367	1166.71	1032	1238.14	827.643	852.679	740.143	489.004	4.71429	0.833286	5.74286	5.95243	3.84043	3.71429	3.49286	129.731	93.1429	148.571	129.731	144.312	160.136	132.22	163.076	153.981	138.857	138.857	118.5	134.802	141.143	194.562	400.625	347.375	201	196.969	220	242.375	1055.88	5043.2	5681.81	5796.12	8767.99
chr1	67214948	67169600	45348	45348	ENSMUST00000027144	+	protein_coding	Distal	chr1:67214648-67215248	1108.5	918.571	1378.93	811.44	710.664	721.619	435.195	1.18329	3.54043	6.08329	8.85714	5.28571	2.74757	6.57143	99.2857	92.3654	106.068	132.286	141.123	113.669	116.021	122	164.445	119.117	143.476	111.636	118.064	122	211.29	352.248	273.792	165.387	184.938	156.562	125.192	783.877	3732.47	4137.81	3954.19	6612.12
chr1	67217422	67169600	47822	47822	ENSMUST00000027144	+	protein_coding	Distal	chr1:67217122-67217722	1815.21	1344.57	1764.04	1224.14	1239.36	1139.07	819.036	1.18329	4.80957	7.75243	5.95243	3.84043	2.74757	2.57143	131.429	114.671	189.283	183.143	164.262	176.309	169.42	87.4286	202.714	173.143	265.286	207.857	208.648	201.029	198.125	394.307	284.75	181	181.416	132.365	153.462	742.5	5949.3	5813.56	6477.05	11553.5
chr1	67218654	67169600	49054	49054	ENSMUST00000027144	+	protein_coding	Distal	chr1:67218354-67218954	1452.14	1128.21	1318.29	833	1110.43	889.143	611.286	6.42857	6.42857	7.75243	8.85714	7.40957	4.71429	8.67736	150.807	138.324	135.357	165.171	165.417	176.309	159.143	153.467	217.571	244.181	315.226	280.857	268.373	241.81	178.125	428.75	257.375	196	162.2	161.667	140.385	1023.25	7449.68	7015.6	7422.41	12751.1
chr1	67219324	67169600	49724	49724	ENSMUST00000027144	+	protein_coding	Distal	chr1:67219024-67219624	1563.86	1417.86	1692.14	1136.14	1315.5	1074.36	697.143	6.42857	4.80957	6.57143	6.83329	6.57143	4.71429	9.64286	128.714	107.286	103.786	124.024	135.498	138.738	134.414	170.083	223.571	226.728	269.314	240.857	259.738	221.286	327.625	429.75	455.385	317.75	341.75	254.125	342.062	873	4680.4	4842.06	5409.89	8721.11
chr1	67221004	67169600	51404	51404	ENSMUST00000027144	+	protein_coding	Distal	chr1:67220704-67221304	1184	949.643	1223	735.857	740.75	632.643	465.857	7.03571	7.64286	7.75243	2.28571	4.64286	3.71429	4.71429	138.643	78.5357	129.762	114.79	116.357	135.619	103.918	84.9428	173.731	113.617	171.624	141.652	130.8	127.35	240.646	455.771	310.617	217.781	223.292	164.802	213.947	775.25	4246.17	4481.86	5056.76	7766.66
chr1	67222290	67169600	52690	52690	ENSMUST00000027144	+	protein_coding	Distal	chr1:67221990-67222590	1609.93	1437.21	1679.01	1205.43	1225.5	1030.11	670.143	2.131	4.80957	2.53571	5.95243	4.64286	2.74757	3.49286	105.409	93.7857	145.285	105.005	144.312	125.262	115.364	199.762	180.571	150.471	281.162	208.224	203.312	195.667	341.75	472.916	444.354	252.125	284.75	323.625	354.5	819.25	5646.29	5537.09	6158.26	10171.4
chr1	67223630	67169600	54030	54030	ENSMUST00000027144	+	protein_coding	Distal	chr1:67223330-67223930	1848.07	1416.11	1623.17	1419.54	1444.05	1078.86	717.857	9.28571	4.80957	4.619	5.95243	5.28571	5.45714	6.57143	145.69	110.143	152.952	156.411	166.69	164.564	133.258	278.571	312.8	252.857	340.714	286.935	291.755	258.857	346.75	482.375	440.125	252.125	332.75	374.54	240.278	1055.88	6080.44	6390.75	7183.12	11061.7
chr1	67225457	67169600	55857	55857	ENSMUST00000027144	+	protein_coding	Distal	chr1:67225157-67225757	1631	1146.7	1381.86	1064.29	1081.61	812.071	730.49	4.71429	4.80957	7.75243	5.95243	2.64286	8.05243	5.80957	125.766	99.2857	135.357	124.024	142.143	122.529	147.5	270.595	236.06	229.677	241.815	211.714	221.167	183.857	158.81	349.25	291.5	164.867	179.292	179.742	131.562	735.562	5750.19	5409.89	6090.91	10251.5
chr1	67226633	67169600	57033	57033	ENSMUST00000027144	+	protein_coding	Distal	chr1:67226333-67226933	1339.63	1017.43	1314.18	909.286	905.179	690.143	502	3.13571	0.833286	6.57143	3.28571	5.28571	4.71429	4.71429	96.238	106.514	108.298	124.024	119.679	105.286	107.071	166.488	190.389	178.946	177	141.143	168.976	158.833	248.125	562.375	392.448	247	305.25	280.75	213.947	1076.38	4573.22	4383.36	5054.54	8201.92
chr1	67227813	67169600	58213	58213	ENSMUST00000027144	+	protein_coding	Distal	chr1:67227513-67228113	893.429	514.643	737.786	507.905	430.929	392.207	333.97	6.42857	0.833286	3.42857	4.07143	1.14286	3.71429	3.49286	95.1667	84.119	102.69	111.786	119.679	133.626	119.739	117.673	119.386	110.083	122	99.1	118.595	105.267	151.125	357.646	215.829	140	133.108	138.438	90.6302	1172.38	4051.01	4101.13	4453.51	7082.25
chr1	67229240	67169600	59640	59640	ENSMUST00000027144	+	protein_coding	Distal	chr1:67228940-67229540	1270.86	789.571	1156.07	915.732	882.104	637.714	514.571	6.42857	2.28571	6.57143	7.85714	2.64286	5.45714	2.57143	116.429	107.286	145.285	151.287	136.612	168.548	137.571	135.642	142.479	162.033	134.752	154.1	157.857	177.333	198.125	414.5	345.938	216.729	174.125	263.021	178.75	889.25	5842.29	5519.78	5908.29	9517.78
chr1	67230937	67169600	61337	61337	ENSMUST00000027144	+	protein_coding	Distal	chr1:67230637-67231237	1250.57	951.714	1172.14	1121.29	897.214	622.164	586.286	1.18329	2.28571	5.74286	4.07143	5.85714	3.71429	3.49286	91.2857	79.7143	114.576	132.286	126.276	134.643	111.557	131.512	199.19	144.486	193.624	124.595	144.633	154.048	199.375	477.669	312	228.125	210.375	196.786	190.875	877.25	4737.48	4984.79	5214.43	9115.51
chr1	67235896	67169600	66296	66296	ENSMUST00000027144	+	protein_coding	Distal	chr1:67235596-67236196	1884.93	1342.71	1822.5	1827.07	1344.79	1379.57	813.684	6.42857	7.64286	8.85714	2.28571	7.40957	7.42857	7.70714	108.643	90.5429	110.19	122.167	129.786	141.905	129.968	281.702	240.438	219.714	254.97	223.914	205.044	205.883	244.25	473.75	365.75	237.75	235.312	260	180.461	1120.66	6562.99	6514.76	7487.76	13694.8
chr1	67236381	67169600	66781	66781	ENSMUST00000027144	+	protein_coding	Distal	chr1:67236081-67236681	2008.11	1598.93	1744.29	1904.57	1496	1319.98	918.571	6.42857	4.80957	7.75243	4.07143	6.57143	5.45714	5.80957	100.405	70.8571	87.9286	107.274	114.976	134.643	121.714	326.202	285.695	230.538	249.538	221.327	197.357	197.758	183.265	388.125	315.625	205.125	167.017	219.125	151.833	868.5	6700.6	6466.13	7592.34	14082.5
chr1	67238058	67169600	68458	68458	ENSMUST00000027144	+	protein_coding	Distal	chr1:67237758-67238358	865.75	668.214	860.714	737.786	611.857	437.571	369.976	3.13571	6.42857	3.42857	6.83329	9.28571	4.71429	8.67736	115.243	111.933	137.571	127.826	137.6	132.426	119.739	228.019	276.502	249.387	260	255.143	249.514	238.4	169.835	442.422	265.625	172	154.062	183.49	177.125	1069.11	4435.61	4059.02	4742.27	8125
chr1	67238729	67169600	69129	69129	ENSMUST00000027144	+	protein_coding	Distal	chr1:67238429-67239029	1470.43	1197.43	1773.71	1720.53	1251.39	1133.29	687.857	3.13571	4.80957	4.619	6.83329	10.7143	4.71429	7.70714	112.955	105.54	145.285	126.888	134.429	124.214	125	199.262	222.796	205	216.655	232.65	212.857	205.883	485.956	794.781	561.625	346.75	464.625	452.656	344.375	906.5	4779.93	4625.24	5821.63	9430.73
chr1	67242710	67169600	73110	73110	ENSMUST00000027144	+	protein_coding	Distal	chr1:67242410-67243010	554.143	429.286	607.286	565.214	374.929	301.429	222.857	4.71429	6.42857	4.619	1.3	6.57143	3.71429	2.57143	130.619	123.373	168.224	162.357	161.932	168.548	138.786	226.857	201.357	168.327	261.831	210.6	207.367	221.286	116.553	332.75	213.375	144.346	163.125	181	103.204	684.76	3424.18	3208.32	4077.85	5799.29
chr1	67243271	67169600	73671	73671	ENSMUST00000027144	+	protein_coding	Distal	chr1:67242971-67243571	354.794	248.571	493.143	350.75	252.983	290	232.924	4.71429	3.54043	8.85714	4.95229	4.64286	4.71429	3.49286	119.462	128.857	172.433	161.312	174.929	185.859	164.648	198.139	205.957	184.988	287.389	248.714	209.529	238.4	124.213	318.875	185.5	159.16	173.175	155.75	153.462	589.517	3004.43	2755.58	3417.71	5184.88
chr1	67244131	67169600	74531	74531	ENSMUST00000027144	+	protein_coding	Distal	chr1:67243831-67244431	549.429	303.544	687.651	643.184	420.731	365.643	322.429	3.13571	4.80957	6.57143	5.95243	1.57143	5.45714	2.57143	124.643	126.181	157.333	167.608	180.743	164.564	177.857	190.5	205.957	191.651	305.75	261.076	215.307	234.639	127.731	332.75	208.25	151.062	135.042	158.25	138.625	723.844	3453.98	3549.71	4220.23	6021.85
chr1	67249027	67169600	79427	79427	ENSMUST00000027144	+	protein_coding	Distal	chr1:67248727-67249327	609.887	450.398	770.893	754.761	503.917	464.929	345.099	6.42857	2.28571	2.53571	3.28571	1.57143	3.71429	3.49286	76.7143	69.9404	96.4857	112.714	117.5	126.296	106.01	77.5643	159.148	133.583	167.399	141.143	123.208	118.571	162.396	499.77	260	200.11	219.125	292.25	182.25	1061.88	3358.85	2849.6	4502.45	6599.26
chr1	67251155	67169600	81555	81555	ENSMUST00000027144	+	protein_coding	Distal	chr1:67250855-67251455	931.214	717.321	1158.79	1285.5	880.219	880.726	460.143	4.71429	2.28571	2.53571	3.28571	2.28571	1.14286	8.67736	114.168	148.398	165.138	155.214	155.35	167.662	142.143	109.914	152.623	125.857	153.383	152.834	161.123	143.44	210.375	340.562	385.942	200.11	265.81	253.25	210.25	687.375	3616.91	2942.82	4721.67	7617.66
chr1	67253823	67169600	84223	84223	ENSMUST00000027144	+	protein_coding	Distal	chr1:67253523-67254123	623	666.107	827.429	903.714	650.214	649.714	333.97	3.13571	3.54043	6.57143	4.07143	7.40957	7.42857	3.49286	168.429	127.883	161.214	167.608	199.008	204.937	177.857	185.977	148.698	150.286	182.782	137.75	168.976	106.512	192	454.125	233.75	217.781	196.969	193.312	153.462	819.25	3650.52	2968.87	4917.74	7550.33
chr1	67255427	67169600	85827	85827	ENSMUST00000027144	+	protein_coding	Distal	chr1:67255127-67255727	1173	1047.86	1540.8	1895.14	1259.71	1436.14	623.869	4.71429	2.28571	6.57143	1.3	5.28571	3.71429	1.35714	147.561	128.857	195.481	185.088	181.857	200.275	169.42	236.81	186.302	170.23	190.574	155.383	187.195	172.929	167.273	402.521	289.5	235.625	223.292	211.583	163.125	844	5726.21	4194.67	8410.38	13452.7
chr1	67260185	67169600	90585	90585	ENSMUST00000027144	+	protein_coding	Distal	chr1:67259885-67260485	516.429	454.324	798.143	747.286	496.286	478.143	272.571	10.7143	6.42857	6.57143	3.28571	4.64286	9.85714	5.80957	170.496	161.619	191.244	204.875	184	214.944	209.571	151.424	191.586	183.857	215.567	174.19	192.998	126.964	101.406	332.75	205.448	146.5	168.058	159.156	110.25	614.5	3366.99	2552.62	5053.74	7149.43
chr1	67260759	67169600	91159	91159	ENSMUST00000027144	+	protein_coding	Distal	chr1:67260459-67261059	546.429	436	874.786	772.714	513.143	496.03	269.571	9.28571	4.80957	6.57143	2.28571	5.85714	7.42857	5.80957	148.593	135.619	160.245	178.95	163.214	180.529	184.058	122	157.883	168.327	187.571	149.286	153.893	112.7	151.125	481.438	292	204.25	199.75	176.49	136.803	809.75	3289.25	2413.13	4735.22	7062.83
chr1	67262010	67169600	92410	92410	ENSMUST00000027144	+	protein_coding	Distal	chr1:67261710-67262310	525.286	488.571	944.464	867.548	570.429	610.536	281.429	3.13571	4.80957	8.85714	3.28571	5.85714	4.71429	3.49286	114.6	122.526	144.333	137.648	144.312	147.643	159.143	99.4571	119.886	119.962	152.368	124.595	111	90.3	152.125	342.25	235.625	177.979	157.25	133.965	113.625	565.688	3974.81	2936.46	5514.31	8509.46
chr1	67264191	67169600	94591	94591	ENSMUST00000027144	+	protein_coding	Distal	chr1:67263891-67264491	348.214	268.893	643.429	577.143	441.112	333.452	202.857	6.42857	2.28571	3.42857	5.95243	6.57143	1.14286	3.49286	136.571	116.988	136.571	134.643	149.571	175.006	155.04	228.953	182.898	132.666	191.643	160.771	126.915	123.143	110.125	342.25	229.783	207.312	207.188	178.073	116.897	735.562	3105.55	2166.2	4114.5	6629.41
chr1	67265291	67169600	95691	95691	ENSMUST00000027144	+	protein_coding	Distal	chr1:67264991-67265591	470.244	362.857	826.286	651.143	442.571	414	218	9.28571	2.28571	4.619	11.4761	8.64286	2.07143	3.49286	180.148	158.143	200.469	181.029	182.976	236.018	208.643	233.407	210.024	154.071	214.77	191.643	170.19	182.714	110.125	472.916	181.802	186.878	170.021	211.583	108.567	698.125	3293.53	2408.07	5075.46	6699.36
chr1	67266209	67169600	96609	96609	ENSMUST00000027144	+	protein_coding	Distal	chr1:67265909-67266509	440.143	356.714	724.714	694.286	454.088	417	200.033	7.85714	2.28571	3.42857	14.6964	5.85714	5.45714	6.57143	156.484	125.262	173.424	156.411	151.857	217.318	177.857	156.714	202.714	142.452	181.714	145.824	152.583	155.238	132.375	399	238.875	230.375	181.416	248.125	143.977	645.696	3331.63	2614.57	5059.88	7005.17
chr1	67268367	67169600	98767	98767	ENSMUST00000027144	+	protein_coding	Distal	chr1:67268067-67268667	414	296.417	671	707.013	519.286	508	218.885	6.42857	4.80957	3.42857	4.95229	3.40471	2.74757	5.80957	95.1667	88.0047	118.607	119.943	134.429	129.194	148.56	99.4571	140.088	84.9428	112.857	93.0167	106.521	91.5714	130.012	353.5	182.188	186.878	155.068	166.25	95.25	761.417	3642.5	2573.27	5135.63	7894.36
chr1	67270478	67169600	100878	100878	ENSMUST00000027144	+	protein_coding	Distal	chr1:67270178-67270778	597.007	533.071	917.476	1283.57	890.857	776.048	388.893	4.71429	4.80957	3.42857	7.85714	6.57143	6.42857	4.71429	165.429	149.362	159.143	145.668	188.305	175.006	182.926	83.6095	104.151	127.906	169.143	115.999	135.601	84.3166	220	473.75	297.5	287.875	265.81	214.662	224.875	782.035	3069.93	2470.73	5082.38	7644.86
chr1	67276918	67169600	107318	107318	ENSMUST00000027144	+	protein_coding	Distal	chr1:67276618-67277218	447.435	348	678.571	698.071	529.929	466.281	287.571	3.13571	2.28571	4.619	3.28571	3.40471	3.71429	6.57143	136.571	121.643	153.976	126.888	161.932	151.801	169.42	91.5476	108.775	119.962	106.654	105.309	87.1559	74.7607	183.265	482.375	235.625	229	236.5	189.875	194.188	859.375	2756.49	2234.3	4487.64	5777.14
chr1	69020501	67169600	1850901	1850901	ENSMUST00000027144	+	protein_coding	Distal	chr1:69020201-69020801	30.7309	16	18.7524	49	59	54.7143	38.9286	47.8786	62.7392	94.8857	40.0286	45.2857	49.2857	52.7143	3.39286	2.65114	3.52857	1.14286	3.71429	5.24286	4.5	675.476	568.286	451.333	520.429	433.183	522.93	560.49	736.875	916.292	475.076	624.375	670	690.729	803.25	1839.12	334.052	240.286	250.857	214.463
chr1	69025805	67169600	1856205	1856205	ENSMUST00000027144	+	protein_coding	Distal	chr1:69025505-69026105	13.5714	24.3845	20	21	16.5714	13.5786	24.4643	12.1429	24.8571	29.3453	19	15.6	21.5429	18	1.14286	1.78571	2.57143	0	1.48329	2.71429	3.57143	600.571	764.429	694.714	608.469	591.094	665.562	652.786	540.25	852.125	440.833	479.948	416.424	491.125	350.75	2002.38	248.357	162.548	216.143	138.233
[truncated: 61,447 more rows]
[truncated: 19 more columns]
