# Supplementary material for: Transcriptional regulatory logic of the diurnal cycle in the mouse liver
Source: PLoS Biol. 2017 Apr 17;15(4):e2001069. doi: 10.1371/journal.pbio.2001069 (PMC5393560; doi:10.1371/journal.pbio.2001069)
Supplement: S3 Table — KEGG and Reactome Pathway analysis of oscillating genes in mRNA accumulation in WT and Bmal1-/- mice. This table includes the genotype (WT or Bmal1-/-), the p-value of enrichment (hyper geometric test), the number of genes annotated with a specific term in the annotation (term.size), the total number of genes annotated in the query (query.size), the number of genes in the hits belonging to a specific annotation (overlap.size), the recall and the precision, the annotation ID (term.ID), the annotation name (term.name) and the genes names of the hits belonging to a specific annotation (intersection). (XLSX) [file pbio.2001069.s017.xlsx]

## Sheet: Supp table 4.1 gprofiler_KEGG_R
genotype	p.value	term.size	query.size	hits.in.term	recall	precision	term.id	term.name	intersection
WT	3.7e-05	30	664	13	0.02	0.433	KEGG:04710	Circadian rhythm	CRY1,NR1D1,PER1,FBXL3,NPAS2,RORC,PER3,CLOCK,BHLHE40,BHLHE41,ARNTL,PER2,CRY2
WT	7.85e-08	33	633	17	0.027	0.515	REAC:508751	Circadian Clock	CRY1,SREBF1,NAMPT,NR1D1,PER1,FBXL3,PPARA,CPT1A,NPAS2,CLOCK,BHLHE40,BHLHE41,ELOVL3,ARNTL,PER2,DBP,CRY2
WT	4.92e-07	21	633	13	0.021	0.619	REAC:1368110	Bmal1:Clock,Npas2 activates circadian gene expression	CRY1,NAMPT,NR1D1,PER1,PPARA,NPAS2,CLOCK,BHLHE40,BHLHE41,ARNTL,PER2,DBP,CRY2
WT	0.0398	11	633	6	0.009	0.545	REAC:1368092	Rora activates gene expression	SREBF1,NR1D1,CPT1A,NPAS2,CLOCK,ARNTL
WT	0.00114	51	633	16	0.025	0.314	REAC:7084024	Nuclear Receptor transcription pathway	PPARD,NR1I3,NR2C2,RXRG,ESR1,NR1D1,NR1D2,PPARA,NR4A1,RORC,NR3C2,NR0B2,AR,NR1H4,THRA,NR2C2AP
WT	0.0307	79	664	17	0.026	0.215	KEGG:03008	Ribosome biogenesis in eukaryotes	NOB1,GTPBP4,RIOK2,RCL1,NOP58,NAT10,NOP56,SPATA5,POP4,MPHOSPH10,WDR43,CIRH1A,GNL3,RPP38,HEATR1,UTP18,UTP14B
WT	0.000692	72	664	19	0.029	0.264	KEGG:04976	Bile secretion	ADCY6,SLC10A2,ABCG8,ATP1B1,ABCB11,CAR2,NCEH1,CYP7A1,SLC2A1,SLCO1A4,AQP8,LDLR,AQP9,ATP1A1,NR0B2,ABCG5,ABCB1A,NR1H4,SLC4A4
WT	0.0469	25	633	9	0.014	0.36	REAC:7083820	Cholesterol biosynthesis	MVD,FDFT1,SQLE,PMVK,NSDHL,SC4MOL,LSS,MVK,DHCR7
WT	0.000762	34	633	13	0.021	0.382	REAC:7084372	Regulation of cholesterol biosynthesis by SREBP (SREBF)	KPNB1,MVD,SREBF1,SQLE,SREBF2,FASN,PMVK,SCAP,LSS,ELOVL6,MVK,ACACB,DHCR7
WT	0.00334	28	633	11	0.017	0.393	REAC:7084371	Activation of gene expression by SREBF (SREBP)	MVD,SREBF1,SQLE,SREBF2,FASN,PMVK,LSS,ELOVL6,MVK,ACACB,DHCR7
WT	0.0195	10	633	6	0.009	0.6	REAC:7083346	Pyrimidine salvage reactions	UPP1,TYMP,TK1,UCK2,UPP2,CDA
WT	0.000371	64	633	19	0.03	0.297	REAC:7083403	Triglyceride Biosynthesis	ELOVL1,LPIN1,ACLY,ACOT3,ACOT12,LPIN2,FASN,AGPAT2,ACOT7,AGK,AGPAT6,ELOVL5,AGPAT1,ELOVL3,ELOVL6,GPD1L,ACOT4,LCLAT1,ACOT1
Bmal1-/-	6.52e-05	79	569	20	0.035	0.253	KEGG:03008	Ribosome biogenesis in eukaryotes	NOB1,XPO1,GTPBP4,RCL1,GNL3L,SBDS,WDR75,NOP58,NOP56,SPATA5,RAN,MPHOSPH10,WDR43,CIRH1A,GNL3,CSNK2A2,RPP38,HEATR1,MDN1,UTP14B
Bmal1-/-	0.0081	22	569	8	0.014	0.364	KEGG:00900	Terpenoid backbone biosynthesis	MVD,HMGCR,NUS1,ACAT2,PDSS1,PMVK,MVK,FDPS
Bmal1-/-	3.7e-06	7	543	7	0.013	1	REAC:7083665	ChREBP activates metabolic gene expression	MLXIPL,MLX,ACACA,ACLY,FASN,AGPAT1,ACACB
Bmal1-/-	1.16e-06	19	569	11	0.019	0.579	KEGG:00100	Steroid biosynthesis	CYP51,FDFT1,SQLE,SOAT2,HSD17B7,CYP2R1,NSDHL,SC4MOL,SC5D,LSS,DHCR7
Bmal1-/-	1.89e-13	34	543	21	0.039	0.618	REAC:7084372	Regulation of cholesterol biosynthesis by SREBP (SREBF)	KPNB1,CYP51,MVD,NFYB,ACACA,SREBF1,SQLE,SREBF2,NFYA,GPAM,FASN,SCD2,PMVK,RAN,SC5D,LSS,ELOVL6,MVK,ACACB,DHCR7,FDPS
Bmal1-/-	3.52e-13	28	543	19	0.035	0.679	REAC:7084371	Activation of gene expression by SREBF (SREBP)	CYP51,MVD,NFYB,ACACA,SREBF1,SQLE,SREBF2,NFYA,GPAM,FASN,SCD2,PMVK,SC5D,LSS,ELOVL6,MVK,ACACB,DHCR7,FDPS
Bmal1-/-	9.31e-08	25	543	14	0.026	0.56	REAC:7083820	Cholesterol biosynthesis	CYP51,MVD,FDFT1,HMGCR,SQLE,HSD17B7,PMVK,NSDHL,SC4MOL,SC5D,LSS,MVK,DHCR7,FDPS
Bmal1-/-	0.0415	5	543	4	0.007	0.8	REAC:7084173	Synthesis of UDP-N-acetyl-glucosamine	UAP1,GFPT1,GNPNAT1,PGM3
Bmal1-/-	0.00372	6	543	5	0.009	0.833	REAC:7083769	Telomere C-strand synthesis initiation	POLA1,POLE,POLA2,PRIM1,PRIM2
Bmal1-/-	0.0389	84	543	17	0.031	0.202	REAC:7083217	M/G1 Transition	MCM2,MCM5,CDT1,POLA1,POLE,UBC,RPA3,E2F2,MCM4,POLA2,PRIM1,PRIM2,MCM6,PSMD14,MCM8,MCM7,MCM3
Bmal1-/-	0.0389	84	543	17	0.031	0.202	REAC:7083216	DNA Replication Pre-Initiation	MCM2,MCM5,CDT1,POLA1,POLE,UBC,RPA3,E2F2,MCM4,POLA2,PRIM1,PRIM2,MCM6,PSMD14,MCM8,MCM7,MCM3
Bmal1-/-	1.22e-06	29	543	14	0.026	0.483	REAC:7083228	Activation of the pre-replicative complex	MCM2,MCM5,CDT1,POLA1,POLE,RPA3,MCM4,POLA2,PRIM1,PRIM2,MCM6,MCM8,MCM7,MCM3
Bmal1-/-	6.71e-05	36	569	13	0.023	0.361	KEGG:03030	DNA replication	MCM2,MCM5,POLA1,POLE,RPA3,POLD2,MCM4,POLA2,PRIM1,PRIM2,MCM6,MCM7,MCM3
Bmal1-/-	0.00372	6	543	5	0.009	0.833	REAC:7083225	DNA replication initiation	POLA1,POLE,POLA2,PRIM1,PRIM2
