# Supplementary material for: Transcriptional regulatory logic of the diurnal cycle in the mouse liver
Source: PLoS Biol. 2017 Apr 17;15(4):e2001069. doi: 10.1371/journal.pbio.2001069 (PMC5393560; doi:10.1371/journal.pbio.2001069)
Supplement: S2 File — (PDB) [file pbio.2001069.s020.pdb]

HELIX   30  30 LYS F    3  MET F   30  1                                  28
HELIX   31  31 LYS F   40  THR F   58  1                                  19
HELIX   32  32 SER F   64  ILE F   66  1                                   3
HELIX   33  33 ASN F   77  ALA F   87  1                                  11
HELIX   34  34 GLU F  106  LEU F  112  1                                   7
HELIX   35  35 PRO F  116  LEU F  119  1                                   4
HELIX   36  36 ILE F  124  PHE F  127  1                                   4
HELIX   37  37 GLU F  130  THR F  142  1                                  13
HELIX   38  38 GLU F  153  LEU F  155  1                                   3
HELIX   39  39 SER F  157  ASN F  159  1                                   3
HELIX   40  40 PRO F  264  ILE F  267  1                                   4
HELIX   41  41 PRO F  271  VAL F  274  1                                   4
HELIX   42  42 GLY F  279  TYR F  282  1                                   4
HELIX   43  43 VAL F  285  TYR F  301  1                                  17
HELIX   44  44 TYR F  348  ALA F  353  1                                   6
HELIX   45  45 LYS E    3  LEU E   30  1                                  28
HELIX   46  46 PRO E   32  ALA E   36  1                                   5
HELIX   47  47 LYS E   43  ARG E   58  1                                  16
HELIX   48  48 ASP E   76  ALA E   86  1                                  11
HELIX   49  49 GLU E  106  LEU E  112  1                                   7
HELIX   50  50 GLN E  116  LEU E  119  1                                   4
HELIX   51  51 LEU E  124  TYR E  127  1                                   4
HELIX   52  52 PRO E  130  LEU E  140  1                                  11
HELIX   53  53 ARG E  150  ILE E  152  1                                   3
HELIX   54  54 SER E  173  ALA E  175  1                                   3
HELIX   55  55 GLN E  287  LEU E  293  1                                   7
HELIX   56  56 PRO E  297  LEU E  300  1                                   4
HELIX   57  57 CYS E  305  GLU E  307  1                                   3
HELIX   58  58 GLN E  311  GLN E  326  1                                  16
SHEET   23  23 1 GLY F  90  MET F  96  0
SHEET   24  24 1 ILE F 101  VAL F 104  0
SHEET   25  25 1 GLN F 160  LEU F 168  0
SHEET   26  26 1 TYR F 180  SER F 191  0
SHEET   27  27 1 VAL F 219  LEU F 227  0
SHEET   28  28 1 LYS F 234  MET F 236  0
SHEET   29  29 1 GLU F 245  HIS F 250  0
SHEET   30  30 1 PHE F 256  LEU F 259  0
SHEET   31  31 1 LYS F 303  LYS F 305  0
SHEET   32  32 1 TYR F 309  LEU F 312  0
SHEET   33  33 1 GLN F 317  TYR F 329  0
SHEET   34  34 1 PRO F 336  VAL F 345  0
SHEET   35  35 1 PHE E  90  GLY E  95  0
SHEET   36  36 1 ILE E 101  VAL E 104  0
SHEET   37  37 1 ARG E 176  LYS E 184  0
SHEET   38  38 1 PHE E 211  SER E 222  0
SHEET   39  39 1 SER E 244  LEU E 252  0
SHEET   40  40 1 GLU E 271  HIS E 276  0
SHEET   41  41 1 PHE E 282  VAL E 285  0
SHEET   42  42 1 TYR E 336  LYS E 339  0
SHEET   43  43 1 PHE E 345  ASN E 357  0
SHEET   44  44 1 GLU E 362  VAL E 372  0
ATOM      1  N   LYS F   1      27.283 -18.700  11.000  1.00 85.34           N
ANISOU    1  N   LYS F   1    13733  11180   7511  -4458   3899  -2622       N
ATOM      2  CA  LYS F   1      26.553 -17.475  11.312  1.00 93.44           C
ANISOU    2  CA  LYS F   1    14841  12505   8156  -4448   3679  -2593       C
ATOM      3  C   LYS F   1      25.799 -17.597  12.637  1.00100.57           C
ANISOU    3  C   LYS F   1    15567  13544   9102  -4272   3378  -2508       C
ATOM      4  O   LYS F   1      24.837 -16.865  12.883  1.00102.11           O
ANISOU    4  O   LYS F   1    15745  13955   9097  -4272   3186  -2501       O
ATOM      5  CB  LYS F   1      25.584 -17.121  10.181  1.00 93.96           C
ANISOU    5  CB  LYS F   1    14978  12677   8046  -4644   3805  -2742       C
ATOM      6  N   ASP F   2      26.244 -18.529  13.479  1.00104.79           N
ANISOU    6  N   ASP F   2    15952  13925   9939  -4132   3325  -2435       N
ATOM      7  CA  ASP F   2      25.687 -18.709  14.821  1.00101.73           C
ANISOU    7  CA  ASP F   2    15403  13640   9609  -3961   3049  -2347       C
ATOM      8  C   ASP F   2      26.620 -18.140  15.878  1.00 96.16           C
ANISOU    8  C   ASP F   2    14750  12971   8816  -3801   2875  -2194       C
ATOM      9  O   ASP F   2      26.389 -18.310  17.080  1.00 89.08           O
ANISOU    9  O   ASP F   2    13731  12131   7984  -3648   2659  -2110       O
ATOM     10  CB  ASP F   2      25.426 -20.187  15.114  1.00103.81           C
ANISOU   10  CB  ASP F   2    15454  13718  10272  -3919   3086  -2368       C
ATOM     11  CG  ASP F   2      24.025 -20.613  14.743  1.00110.03           C
ANISOU   11  CG  ASP F   2    16125  14573  11109  -3999   3094  -2476       C
ATOM     12  OD1 ASP F   2      23.136 -19.735  14.679  1.00110.25           O
ANISOU   12  OD1 ASP F   2    16201  14831  10856  -4036   2988  -2509       O
ATOM     13  OD2 ASP F   2      23.808 -21.822  14.525  1.00112.98           O
ANISOU   13  OD2 ASP F   2    16354  14766  11807  -4026   3204  -2524       O
ATOM     14  N   LYS F   3      27.677 -17.478  15.415  1.00 95.97           N
ANISOU   14  N   LYS F   3    14911  12907   8647  -3842   2980  -2162       N
ATOM     15  CA  LYS F   3      28.631 -16.818  16.294  1.00 95.22           C
ANISOU   15  CA  LYS F   3    14891  12845   8444  -3704   2836  -2018       C
ATOM     16  C   LYS F   3      27.919 -15.824  17.209  1.00 95.28           C
ANISOU   16  C   LYS F   3    14887  13120   8194  -3602   2544  -1943       C
ATOM     17  O   LYS F   3      28.304 -15.644  18.369  1.00 93.09           O
ANISOU   17  O   LYS F   3    14565  12873   7933  -3439   2360  -1824       O
ATOM     18  CB  LYS F   3      29.713 -16.104  15.473  1.00 89.58           C
ANISOU   18  CB  LYS F   3    14403  12077   7556  -3796   3001  -2008       C
ATOM     19  N   ALA F   4      26.874 -15.193  16.683  1.00 90.85           N
ANISOU   19  N   ALA F   4    14336  12720   7461  -3705   2489  -2001       N
ATOM     20  CA  ALA F   4      26.115 -14.192  17.427  1.00 85.72           C
ANISOU   20  CA  ALA F   4    13633  12290   6645  -3631   2202  -1918       C
ATOM     21  C   ALA F   4      25.544 -14.743  18.732  1.00 77.57           C
ANISOU   21  C   ALA F   4    12392  11286   5796  -3469   2000  -1862       C
ATOM     22  O   ALA F   4      25.630 -14.092  19.776  1.00 73.15           O
ANISOU   22  O   ALA F   4    11800  10828   5167  -3331   1781  -1744       O
ATOM     23  CB  ALA F   4      25.008 -13.622  16.562  1.00 85.07           C
ANISOU   23  CB  ALA F   4    13566  12349   6406  -3785   2203  -2005       C
ATOM     24  N   LYS F   5      24.955 -15.935  18.670  1.00 72.11           N
ANISOU   24  N   LYS F   5    11560  10501   5338  -3491   2079  -1948       N
ATOM     25  CA  LYS F   5      24.380 -16.561  19.858  1.00 68.41           C
ANISOU   25  CA  LYS F   5    10898  10048   5047  -3356   1903  -1903       C
ATOM     26  C   LYS F   5      25.468 -17.036  20.822  1.00 61.87           C
ANISOU   26  C   LYS F   5    10064   9101   4345  -3207   1871  -1813       C
ATOM     27  O   LYS F   5      25.368 -16.817  22.025  1.00 59.61           O
ANISOU   27  O   LYS F   5     9694   8885   4070  -3066   1659  -1717       O
ATOM     28  CB  LYS F   5      23.432 -17.707  19.484  1.00 61.25           C
ANISOU   28  CB  LYS F   5     9852   9074   4345  -3430   1996  -2017       C
ATOM     29  N   ARG F   6      26.510 -17.673  20.294  1.00 61.22           N
ANISOU   29  N   ARG F   6    10053   8820   4388  -3243   2082  -1837       N
ATOM     30  CA  ARG F   6      27.656 -18.083  21.112  1.00 62.79           C
ANISOU   30  CA  ARG F   6    10230   8867   4759  -3117   2053  -1732       C
ATOM     31  C   ARG F   6      28.242 -16.888  21.851  1.00 61.05           C
ANISOU   31  C   ARG F   6    10117   8777   4301  -3007   1893  -1614       C
ATOM     32  O   ARG F   6      28.470 -16.934  23.057  1.00 48.91           O
ANISOU   32  O   ARG F   6     8508   7250   2825  -2860   1729  -1522       O
ATOM     33  CB  ARG F   6      28.750 -18.726  20.247  1.00 65.23           C
ANISOU   33  CB  ARG F   6    10602   8928   5255  -3197   2308  -1760       C
ATOM     34  CG  ARG F   6      28.781 -20.242  20.278  1.00 68.72           C
ANISOU   34  CG  ARG F   6    10881   9149   6080  -3200   2401  -1794       C
ATOM     35  CD  ARG F   6      29.804 -20.804  19.295  1.00 80.55           C
ANISOU   35  CD  ARG F   6    12441  10404   7759  -3293   2671  -1834       C
ATOM     36  NE  ARG F   6      29.294 -20.810  17.925  1.00 98.46           N
ANISOU   36  NE  ARG F   6    14764  12661   9986  -3470   2877  -1965       N
ATOM     37  CZ  ARG F   6      29.687 -19.972  16.969  1.00108.52           C
ANISOU   37  CZ  ARG F   6    16226  13967  11039  -3581   3022  -2005       C
ATOM     38  NH1 ARG F   6      30.614 -19.056  17.225  1.00112.99           N
ANISOU   38  NH1 ARG F   6    16944  14578  11408  -3529   2980  -1916       N
ATOM     39  NH2 ARG F   6      29.160 -20.055  15.754  1.00108.33           N
ANISOU   39  NH2 ARG F   6    16242  13927  10992  -3748   3214  -2133       N
ATOM     40  N   VAL F   7      28.485 -15.815  21.106  1.00 66.32           N
ANISOU   40  N   VAL F   7    10961   9540   4699  -3085   1946  -1617       N
ATOM     41  CA  VAL F   7      29.074 -14.599  21.648  1.00 64.18           C
ANISOU   41  CA  VAL F   7    10802   9382   4203  -2998   1803  -1498       C
ATOM     42  C   VAL F   7      28.218 -14.012  22.753  1.00 65.12           C
ANISOU   42  C   VAL F   7    10791   9672   4279  -2882   1519  -1423       C
ATOM     43  O   VAL F   7      28.723 -13.573  23.790  1.00 70.24           O
ANISOU   43  O   VAL F   7    11435  10350   4904  -2739   1371  -1311       O
ATOM     44  CB  VAL F   7      29.218 -13.543  20.556  1.00 59.00           C
ANISOU   44  CB  VAL F   7    10329   8803   3286  -3131   1883  -1514       C
ATOM     45  CG1 VAL F   7      29.317 -12.163  21.173  1.00 58.21           C
ANISOU   45  CG1 VAL F   7    10289   8870   2958  -3046   1662  -1388       C
ATOM     46  CG2 VAL F   7      30.421 -13.856  19.693  1.00 59.13           C
ANISOU   46  CG2 VAL F   7    10496   8633   3337  -3214   2143  -1540       C
ATOM     47  N   SER F   8      26.916 -13.996  22.516  1.00 58.02           N
ANISOU   47  N   SER F   8     9786   8882   3376  -2947   1457  -1489       N
ATOM     48  CA  SER F   8      25.974 -13.454  23.467  1.00 53.22           C
ANISOU   48  CA  SER F   8     9043   8438   2741  -2854   1214  -1432       C
ATOM     49  C   SER F   8      25.952 -14.313  24.719  1.00 54.60           C
ANISOU   49  C   SER F   8     9064   8546   3136  -2713   1115  -1392       C
ATOM     50  O   SER F   8      25.840 -13.803  25.837  1.00 50.60           O
ANISOU   50  O   SER F   8     8488   8124   2613  -2581    924  -1301       O
ATOM     51  CB  SER F   8      24.583 -13.408  22.846  1.00 57.95           C
ANISOU   51  CB  SER F   8     9558   9149   3312  -2969   1206  -1524       C
ATOM     52  OG  SER F   8      23.610 -13.085  23.822  1.00 65.09           O
ANISOU   52  OG  SER F   8    10304  10191   4238  -2874    993  -1477       O
ATOM     53  N   ARG F   9      26.061 -15.620  24.524  1.00 49.90           N
ANISOU   53  N   ARG F   9     8418   7795   2748  -2747   1251  -1463       N
ATOM     54  CA  ARG F   9      26.029 -16.558  25.634  1.00 40.81           C
ANISOU   54  CA  ARG F   9     7128   6569   1806  -2636   1168  -1435       C
ATOM     55  C   ARG F   9      27.286 -16.411  26.487  1.00 39.43           C
ANISOU   55  C   ARG F   9     7020   6325   1638  -2505   1127  -1334       C
ATOM     56  O   ARG F   9      27.233 -16.502  27.715  1.00 30.10           O
ANISOU   56  O   ARG F   9     5744   5162    531  -2379    969  -1266       O
ATOM     57  CB  ARG F   9      25.885 -17.989  25.122  1.00 40.26           C
ANISOU   57  CB  ARG F   9     7000   6346   1952  -2713   1331  -1538       C
ATOM     58  CG  ARG F   9      25.235 -18.914  26.132  1.00 45.47           C
ANISOU   58  CG  ARG F   9     7483   6986   2807  -2640   1209  -1532       C
ATOM     59  CD  ARG F   9      24.918 -20.282  25.558  1.00 44.86           C
ANISOU   59  CD  ARG F   9     7322   6757   2965  -2728   1350  -1625       C
ATOM     60  NE  ARG F   9      26.102 -21.133  25.403  1.00 53.67           N
ANISOU   60  NE  ARG F   9     8441   7627   4325  -2725   1483  -1592       N
ATOM     61  CZ  ARG F   9      26.599 -21.916  26.358  1.00 53.06           C
ANISOU   61  CZ  ARG F   9     8276   7428   4457  -2632   1410  -1524       C
ATOM     62  NH1 ARG F   9      26.045 -21.952  27.562  1.00 58.61           N
ANISOU   62  NH1 ARG F   9     8891   8231   5148  -2536   1211  -1481       N
ATOM     63  NH2 ARG F   9      27.659 -22.668  26.113  1.00 54.47           N
ANISOU   63  NH2 ARG F   9     8456   7382   4857  -2641   1539  -1500       N
ATOM     64  N   ASN F  10      28.412 -16.175  25.820  1.00 35.30           N
ANISOU   64  N   ASN F  10     6662   5716   1034  -2541   1279  -1325       N
ATOM     65  CA  ASN F  10      29.670 -15.925  26.501  1.00 34.03           C
ANISOU   65  CA  ASN F  10     6564   5470    896  -2430   1252  -1214       C
ATOM     66  C   ASN F  10      29.585 -14.663  27.366  1.00 41.36           C
ANISOU   66  C   ASN F  10     7518   6575   1621  -2318   1044  -1114       C
ATOM     67  O   ASN F  10      30.029 -14.667  28.520  1.00 47.08           O
ANISOU   67  O   ASN F  10     8202   7282   2404  -2182    930  -1033       O
ATOM     68  CB  ASN F  10      30.822 -15.846  25.497  1.00 38.40           C
ANISOU   68  CB  ASN F  10     7268   5878   1446  -2510   1459  -1211       C
ATOM     69  CG  ASN F  10      31.026 -17.149  24.731  1.00 44.64           C
ANISOU   69  CG  ASN F  10     8003   6451   2507  -2608   1667  -1295       C
ATOM     70  OD1 ASN F  10      30.496 -18.192  25.109  1.00 44.36           O
ANISOU   70  OD1 ASN F  10     7811   6349   2692  -2594   1641  -1331       O
ATOM     71  ND2 ASN F  10      31.815 -17.094  23.657  1.00 44.90           N
ANISOU   71  ND2 ASN F  10     8165   6366   2530  -2709   1875  -1324       N
ATOM     72  N   LYS F  11      28.982 -13.607  26.818  1.00 39.41           N
ANISOU   72  N   LYS F  11     7314   6479   1179  -2378    989  -1115       N
ATOM     73  CA  LYS F  11      28.736 -12.367  27.558  1.00 43.33           C
ANISOU   73  CA  LYS F  11     7799   7137   1526  -2282    783  -1018       C
ATOM     74  C   LYS F  11      27.873 -12.602  28.807  1.00 44.80           C
ANISOU   74  C   LYS F  11     7791   7387   1845  -2171    602   -996       C
ATOM     75  O   LYS F  11      28.119 -12.032  29.879  1.00 45.30           O
ANISOU   75  O   LYS F  11     7826   7499   1889  -2037    457   -903       O
ATOM     76  CB  LYS F  11      28.050 -11.341  26.654  1.00 57.02           C
ANISOU   76  CB  LYS F  11     9593   9024   3046  -2390    763  -1042       C
ATOM     77  CG  LYS F  11      27.883  -9.958  27.279  1.00 67.92           C
ANISOU   77  CG  LYS F  11    10981  10573   4252  -2300    562   -938       C
ATOM     78  CD  LYS F  11      27.035  -9.025  26.406  1.00 76.23           C
ANISOU   78  CD  LYS F  11    12072  11789   5104  -2417    528   -972       C
ATOM     79  CE  LYS F  11      25.534  -9.351  26.508  1.00 79.62           C
ANISOU   79  CE  LYS F  11    12316  12310   5624  -2450    462  -1049       C
ATOM     80  NZ  LYS F  11      24.659  -8.370  25.772  1.00 74.51           N
ANISOU   80  NZ  LYS F  11    11694  11837   4779  -2553    409  -1075       N
ATOM     81  N   SER F  12      26.858 -13.440  28.651  1.00 36.12           N
ANISOU   81  N   SER F  12     6560   6284    880  -2233    622  -1084       N
ATOM     82  CA  SER F  12      25.928 -13.740  29.727  1.00 44.20           C
ANISOU   82  CA  SER F  12     7399   7364   2031  -2152    474  -1074       C
ATOM     83  C   SER F  12      26.619 -14.525  30.839  1.00 41.83           C
ANISOU   83  C   SER F  12     7053   6941   1899  -2038    443  -1029       C
ATOM     84  O   SER F  12      26.423 -14.257  32.028  1.00 37.46           O
ANISOU   84  O   SER F  12     6413   6440   1382  -1920    296   -967       O
ATOM     85  CB  SER F  12      24.742 -14.543  29.185  1.00 46.36           C
ANISOU   85  CB  SER F  12     7559   7647   2409  -2260    526  -1178       C
ATOM     86  OG  SER F  12      23.512 -13.933  29.540  1.00 57.54           O
ANISOU   86  OG  SER F  12     8856   9226   3778  -2244    392  -1175       O
ATOM     87  N   GLU F  13      27.428 -15.500  30.439  1.00 39.41           N
ANISOU   87  N   GLU F  13     6808   6469   1697  -2078    592  -1065       N
ATOM     88  CA  GLU F  13      28.158 -16.317  31.389  1.00 33.04           C
ANISOU   88  CA  GLU F  13     5971   5535   1047  -1986    577  -1030       C
ATOM     89  C   GLU F  13      29.172 -15.460  32.146  1.00 29.63           C
ANISOU   89  C   GLU F  13     5626   5114    518  -1863    505   -922       C
ATOM     90  O   GLU F  13      29.321 -15.588  33.357  1.00 28.60           O
ANISOU   90  O   GLU F  13     5427   4971    467  -1751    394   -869       O
ATOM     91  CB  GLU F  13      28.830 -17.497  30.679  1.00 32.46           C
ANISOU   91  CB  GLU F  13     5939   5273   1122  -2064    767  -1091       C
ATOM     92  CG  GLU F  13      29.588 -18.449  31.601  1.00 39.10           C
ANISOU   92  CG  GLU F  13     6708   5939   2208  -1985    750  -1039       C
ATOM     93  CD  GLU F  13      28.675 -19.157  32.608  1.00 39.34           C
ANISOU   93  CD  GLU F  13     6588   6008   2352  -1944    613  -1058       C
ATOM     94  OE1 GLU F  13      27.446 -19.074  32.461  1.00 41.03           O
ANISOU   94  OE1 GLU F  13     6735   6352   2504  -1990    557  -1116       O
ATOM     95  OE2 GLU F  13      29.188 -19.795  33.552  1.00 45.74           O
ANISOU   95  OE2 GLU F  13     7343   6711   3327  -1873    563  -1010       O
ATOM     96  N   LYS F  14      29.844 -14.561  31.430  1.00 32.61           N
ANISOU   96  N   LYS F  14     6155   5516    718  -1889    569   -888       N
ATOM     97  CA  LYS F  14      30.855 -13.716  32.050  1.00 33.67           C
ANISOU   97  CA  LYS F  14     6386   5656    751  -1778    512   -779       C
ATOM     98  C   LYS F  14      30.239 -12.816  33.102  1.00 31.72           C
ANISOU   98  C   LYS F  14     6048   5553    450  -1667    306   -713       C
ATOM     99  O   LYS F  14      30.849 -12.547  34.135  1.00 43.42           O
ANISOU   99  O   LYS F  14     7532   7018   1949  -1543    225   -633       O
ATOM    100  CB  LYS F  14      31.597 -12.871  31.011  1.00 39.22           C
ANISOU  100  CB  LYS F  14     7275   6369   1257  -1840    617   -751       C
ATOM    101  CG  LYS F  14      32.430 -11.767  31.641  1.00 40.91           C
ANISOU  101  CG  LYS F  14     7582   6627   1335  -1726    526   -624       C
ATOM    102  CD  LYS F  14      33.298 -11.048  30.624  1.00 41.32           C
ANISOU  102  CD  LYS F  14     7819   6650   1229  -1794    641   -584       C
ATOM    103  CE  LYS F  14      33.994  -9.861  31.270  1.00 43.07           C
ANISOU  103  CE  LYS F  14     8123   6932   1311  -1679    525   -448       C
ATOM    104  NZ  LYS F  14      34.805 -10.288  32.447  1.00 56.21           N
ANISOU  104  NZ  LYS F  14     9725   8464   3167  -1542    492   -379       N
ATOM    105  N   LYS F  15      29.023 -12.360  32.844  1.00 30.10           N
ANISOU  105  N   LYS F  15     5760   5488    188  -1714    231   -749       N
ATOM    106  CA  LYS F  15      28.335 -11.481  33.773  1.00 30.37           C
ANISOU  106  CA  LYS F  15     5698   5664    176  -1617     51   -697       C
ATOM    107  C   LYS F  15      28.016 -12.196  35.095  1.00 32.51           C
ANISOU  107  C   LYS F  15     5821   5895    637  -1522    -32   -695       C
ATOM    108  O   LYS F  15      28.102 -11.596  36.154  1.00 31.11           O
ANISOU  108  O   LYS F  15     5605   5766    448  -1403   -150   -629       O
ATOM    109  CB  LYS F  15      27.055 -10.937  33.145  1.00 44.71           C
ANISOU  109  CB  LYS F  15     7453   7634   1902  -1700      7   -747       C
ATOM    110  CG  LYS F  15      26.358  -9.887  33.992  1.00 48.96           C
ANISOU  110  CG  LYS F  15     7901   8328   2373  -1605   -168   -694       C
ATOM    111  CD  LYS F  15      24.860  -9.940  33.782  1.00 62.87           C
ANISOU  111  CD  LYS F  15     9526  10203   4161  -1670   -206   -767       C
ATOM    112  CE  LYS F  15      24.187  -8.642  34.197  1.00 71.45           C
ANISOU  112  CE  LYS F  15    10562  11467   5120  -1610   -355   -721       C
ATOM    113  NZ  LYS F  15      23.255  -8.158  33.133  1.00 75.83           N
ANISOU  113  NZ  LYS F  15    11118  12147   5548  -1734   -344   -777       N
ATOM    114  N   ARG F  16      27.649 -13.470  35.026  1.00 27.79           N
ANISOU  114  N   ARG F  16     5144   5206    209  -1581     33   -768       N
ATOM    115  CA  ARG F  16      27.422 -14.228  36.246  1.00 37.48           C
ANISOU  115  CA  ARG F  16     6248   6383   1609  -1507    -37   -764       C
ATOM    116  C   ARG F  16      28.737 -14.400  37.007  1.00 36.49           C
ANISOU  116  C   ARG F  16     6198   6143   1524  -1412    -33   -701       C
ATOM    117  O   ARG F  16      28.790 -14.212  38.231  1.00 35.18           O
ANISOU  117  O   ARG F  16     5975   5990   1402  -1304   -135   -654       O
ATOM    118  CB  ARG F  16      26.769 -15.587  35.952  1.00 25.47           C
ANISOU  118  CB  ARG F  16     4635   4787    254  -1599     28   -848       C
ATOM    119  CG  ARG F  16      25.341 -15.485  35.419  1.00 59.23           C
ANISOU  119  CG  ARG F  16     8812   9180   4515  -1680     12   -907       C
ATOM    120  CD  ARG F  16      24.731 -16.850  35.103  1.00 59.99           C
ANISOU  120  CD  ARG F  16     8823   9196   4775  -1771     81   -982       C
ATOM    121  NE  ARG F  16      24.852 -17.749  36.243  1.00 74.41           N
ANISOU  121  NE  ARG F  16    10570  10935   6766  -1708     28   -960       N
ATOM    122  CZ  ARG F  16      25.863 -18.593  36.430  1.00 78.99           C
ANISOU  122  CZ  ARG F  16    11206  11364   7443  -1699     78   -954       C
ATOM    123  NH1 ARG F  16      26.845 -18.669  35.538  1.00 82.66           N
ANISOU  123  NH1 ARG F  16    11802  11742   7864  -1743    197   -971       N
ATOM    124  NH2 ARG F  16      25.896 -19.369  37.505  1.00 74.25           N
ANISOU  124  NH2 ARG F  16    10533  10697   6983  -1649     15   -934       N
ATOM    125  N   ARG F  17      29.799 -14.748  36.286  1.00 35.63           N
ANISOU  125  N   ARG F  17     6220   5920   1398  -1455     97   -702       N
ATOM    126  CA  ARG F  17      31.092 -14.986  36.918  1.00 30.16           C
ANISOU  126  CA  ARG F  17     5605   5108    745  -1374    124   -645       C
ATOM    127  C   ARG F  17      31.516 -13.720  37.652  1.00 29.85           C
ANISOU  127  C   ARG F  17     5612   5152    579  -1253     20   -546       C
ATOM    128  O   ARG F  17      32.069 -13.774  38.748  1.00 36.49           O
ANISOU  128  O   ARG F  17     6437   5942   1487  -1151    -36   -495       O
ATOM    129  CB  ARG F  17      32.161 -15.360  35.879  1.00 33.32           C
ANISOU  129  CB  ARG F  17     6111   5348   1201  -1444    302   -641       C
ATOM    130  CG  ARG F  17      32.167 -16.816  35.388  1.00 26.77           C
ANISOU  130  CG  ARG F  17     5220   4355    598  -1537    420   -712       C
ATOM    131  CD  ARG F  17      33.476 -17.154  34.584  1.00 26.19           C
ANISOU  131  CD  ARG F  17     5243   4086    623  -1580    599   -689       C
ATOM    132  NE  ARG F  17      33.779 -16.181  33.520  1.00 32.83           N
ANISOU  132  NE  ARG F  17     6226   4983   1265  -1633    685   -679       N
ATOM    133  CZ  ARG F  17      33.467 -16.341  32.234  1.00 43.72           C
ANISOU  133  CZ  ARG F  17     7647   6355   2609  -1763    815   -753       C
ATOM    134  NH1 ARG F  17      32.846 -17.447  31.836  1.00 27.45           N
ANISOU  134  NH1 ARG F  17     5489   4228    713  -1847    877   -840       N
ATOM    135  NH2 ARG F  17      33.780 -15.394  31.341  1.00 29.55           N
ANISOU  135  NH2 ARG F  17     5996   4617    615  -1814    885   -739       N
ATOM    136  N   ASP F  18      31.231 -12.575  37.040  1.00 30.09           N
ANISOU  136  N   ASP F  18     5693   5306    435  -1270     -9   -520       N
ATOM    137  CA  ASP F  18      31.659 -11.293  37.587  1.00 31.54           C
ANISOU  137  CA  ASP F  18     5932   5572    481  -1162   -107   -419       C
ATOM    138  C   ASP F  18      30.827 -10.868  38.790  1.00 30.17           C
ANISOU  138  C   ASP F  18     5616   5499    350  -1065   -266   -403       C
ATOM    139  O   ASP F  18      31.356 -10.303  39.742  1.00 30.00           O
ANISOU  139  O   ASP F  18     5608   5482    308   -947   -341   -327       O
ATOM    140  CB  ASP F  18      31.662 -10.210  36.500  1.00 30.34           C
ANISOU  140  CB  ASP F  18     5893   5519    118  -1222    -90   -391       C
ATOM    141  CG  ASP F  18      32.746 -10.444  35.442  1.00 46.65           C
ANISOU  141  CG  ASP F  18     8130   7473   2120  -1300     80   -386       C
ATOM    142  OD1 ASP F  18      33.673 -11.248  35.694  1.00 45.97           O
ANISOU  142  OD1 ASP F  18     8057   7211   2199  -1277    172   -374       O
ATOM    143  OD2 ASP F  18      32.675  -9.824  34.354  1.00 46.41           O
ANISOU  143  OD2 ASP F  18     8197   7505   1932  -1389    128   -391       O
ATOM    144  N   GLN F  19      29.533 -11.153  38.748  1.00 28.21           N
ANISOU  144  N   GLN F  19     5233   5323    161  -1118   -305   -476       N
ATOM    145  CA  GLN F  19      28.660 -10.860  39.869  1.00 35.22           C
ANISOU  145  CA  GLN F  19     5979   6298   1105  -1038   -432   -474       C
ATOM    146  C   GLN F  19      29.127 -11.678  41.043  1.00 28.05           C
ANISOU  146  C   GLN F  19     5027   5276    354   -966   -440   -469       C
ATOM    147  O   GLN F  19      29.132 -11.212  42.176  1.00 30.08           O
ANISOU  147  O   GLN F  19     5238   5566    624   -859   -531   -429       O
ATOM    148  CB  GLN F  19      27.204 -11.176  39.525  1.00 27.78           C
ANISOU  148  CB  GLN F  19     4906   5439    211  -1121   -444   -557       C
ATOM    149  CG  GLN F  19      26.635 -10.196  38.528  1.00 35.81           C
ANISOU  149  CG  GLN F  19     5955   6594   1058  -1183   -460   -561       C
ATOM    150  CD  GLN F  19      25.239 -10.540  38.088  1.00 47.62           C
ANISOU  150  CD  GLN F  19     7332   8166   2597  -1275   -455   -645       C
ATOM    151  OE1 GLN F  19      24.423  -9.653  37.837  1.00 49.47           O
ANISOU  151  OE1 GLN F  19     7528   8545   2724  -1288   -519   -649       O
ATOM    152  NE2 GLN F  19      24.953 -11.827  37.980  1.00 53.83           N
ANISOU  152  NE2 GLN F  19     8059   8855   3538  -1340   -379   -709       N
ATOM    153  N   PHE F  20      29.555 -12.899  40.742  1.00 27.16           N
ANISOU  153  N   PHE F  20     4936   5026    355  -1031   -343   -511       N
ATOM    154  CA  PHE F  20      30.017 -13.827  41.754  1.00 31.88           C
ANISOU  154  CA  PHE F  20     5501   5506   1106   -987   -345   -513       C
ATOM    155  C   PHE F  20      31.289 -13.302  42.425  1.00 35.91           C
ANISOU  155  C   PHE F  20     6113   5965   1565   -877   -358   -429       C
ATOM    156  O   PHE F  20      31.393 -13.301  43.656  1.00 27.32           O
ANISOU  156  O   PHE F  20     4977   4863    540   -790   -427   -407       O
ATOM    157  CB  PHE F  20      30.229 -15.209  41.131  1.00 27.53           C
ANISOU  157  CB  PHE F  20     4961   4824    675  -1089   -238   -573       C
ATOM    158  CG  PHE F  20      30.617 -16.256  42.115  1.00 25.97           C
ANISOU  158  CG  PHE F  20     4724   4507    636  -1063   -250   -581       C
ATOM    159  CD1 PHE F  20      29.653 -17.016  42.750  1.00 30.08           C
ANISOU  159  CD1 PHE F  20     5110   5031   1288  -1089   -304   -625       C
ATOM    160  CD2 PHE F  20      31.950 -16.490  42.410  1.00 28.20           C
ANISOU  160  CD2 PHE F  20     5089   4653    975  -1017   -199   -531       C
ATOM    161  CE1 PHE F  20      30.008 -17.990  43.674  1.00 28.63           C
ANISOU  161  CE1 PHE F  20     4896   4738   1243  -1076   -324   -631       C
ATOM    162  CE2 PHE F  20      32.311 -17.457  43.326  1.00 31.08           C
ANISOU  162  CE2 PHE F  20     5400   4891   1519  -1000   -212   -532       C
ATOM    163  CZ  PHE F  20      31.336 -18.208  43.962  1.00 30.14           C
ANISOU  163  CZ  PHE F  20     5180   4808   1465  -1034   -286   -593       C
ATOM    164  N   ASN F  21      32.250 -12.851  41.626  1.00 25.59           N
ANISOU  164  N   ASN F  21     4952   4628    143   -885   -283   -380       N
ATOM    165  CA  ASN F  21      33.467 -12.262  42.181  1.00 30.21           C
ANISOU  165  CA  ASN F  21     5606   5132    742   -780   -279   -277       C
ATOM    166  C   ASN F  21      33.178 -11.009  42.998  1.00 34.64           C
ANISOU  166  C   ASN F  21     6146   5830   1186   -669   -412   -215       C
ATOM    167  O   ASN F  21      33.747 -10.821  44.086  1.00 27.69           O
ANISOU  167  O   ASN F  21     5247   4892    382   -564   -450   -160       O
ATOM    168  CB  ASN F  21      34.476 -11.947  41.079  1.00 32.95           C
ANISOU  168  CB  ASN F  21     6090   5401   1027   -820   -162   -227       C
ATOM    169  CG  ASN F  21      35.020 -13.200  40.416  1.00 35.01           C
ANISOU  169  CG  ASN F  21     6368   5486   1448   -912    -16   -275       C
ATOM    170  OD1 ASN F  21      34.850 -14.307  40.925  1.00 32.38           O
ANISOU  170  OD1 ASN F  21     5947   5068   1289   -928    -11   -325       O
ATOM    171  ND2 ASN F  21      35.676 -13.030  39.282  1.00 32.22           N
ANISOU  171  ND2 ASN F  21     6127   5074   1039   -976    104   -259       N
ATOM    172  N   VAL F  22      32.304 -10.151  42.472  1.00 27.67           N
ANISOU  172  N   VAL F  22     5254   5114    145   -693   -478   -223       N
ATOM    173  CA  VAL F  22      31.869  -8.977  43.198  1.00 28.45           C
ANISOU  173  CA  VAL F  22     5302   5341    167   -595   -610   -169       C
ATOM    174  C   VAL F  22      31.298  -9.347  44.573  1.00 30.67           C
ANISOU  174  C   VAL F  22     5445   5622    586   -528   -682   -206       C
ATOM    175  O   VAL F  22      31.665  -8.738  45.573  1.00 29.78           O
ANISOU  175  O   VAL F  22     5332   5524    459   -414   -752   -145       O
ATOM    176  CB  VAL F  22      30.855  -8.153  42.388  1.00 29.52           C
ANISOU  176  CB  VAL F  22     5404   5632    180   -651   -662   -185       C
ATOM    177  CG1 VAL F  22      30.135  -7.167  43.288  1.00 30.08           C
ANISOU  177  CG1 VAL F  22     5376   5835    217   -555   -804   -155       C
ATOM    178  CG2 VAL F  22      31.555  -7.418  41.235  1.00 30.78           C
ANISOU  178  CG2 VAL F  22     5724   5812    159   -694   -618   -121       C
ATOM    179  N   LEU F  23      30.421 -10.357  44.636  1.00 28.63           N
ANISOU  179  N   LEU F  23     5077   5342    461   -602   -660   -302       N
ATOM    180  CA  LEU F  23      29.857 -10.802  45.910  1.00 25.83           C
ANISOU  180  CA  LEU F  23     4600   4978    235   -557   -713   -342       C
ATOM    181  C   LEU F  23      30.941 -11.303  46.865  1.00 30.83           C
ANISOU  181  C   LEU F  23     5285   5482    946   -491   -695   -312       C
ATOM    182  O   LEU F  23      30.944 -10.977  48.056  1.00 42.04           O
ANISOU  182  O   LEU F  23     6663   6918   2392   -401   -759   -295       O
ATOM    183  CB  LEU F  23      28.794 -11.885  45.706  1.00 29.46           C
ANISOU  183  CB  LEU F  23     4949   5424    821   -660   -681   -437       C
ATOM    184  CG  LEU F  23      27.300 -11.523  45.652  1.00 33.74           C
ANISOU  184  CG  LEU F  23     5363   6103   1353   -689   -733   -486       C
ATOM    185  CD1 LEU F  23      26.975 -10.192  46.317  1.00 26.25           C
ANISOU  185  CD1 LEU F  23     4380   5284    308   -586   -836   -446       C
ATOM    186  CD2 LEU F  23      26.798 -11.535  44.234  1.00 27.70           C
ANISOU  186  CD2 LEU F  23     4612   5387    524   -798   -683   -517       C
ATOM    187  N   ILE F  24      31.864 -12.103  46.351  1.00 27.13           N
ANISOU  187  N   ILE F  24     4909   4887    514   -540   -601   -309       N
ATOM    188  CA  ILE F  24      32.982 -12.590  47.159  1.00 29.64           C
ANISOU  188  CA  ILE F  24     5248   5037    977   -484   -558   -269       C
ATOM    189  C   ILE F  24      33.773 -11.435  47.776  1.00 31.94           C
ANISOU  189  C   ILE F  24     5581   5325   1229   -355   -590   -166       C
ATOM    190  O   ILE F  24      34.045 -11.426  48.972  1.00 32.71           O
ANISOU  190  O   ILE F  24     5639   5373   1416   -277   -619   -150       O
ATOM    191  CB  ILE F  24      33.951 -13.450  46.324  1.00 34.78           C
ANISOU  191  CB  ILE F  24     5973   5523   1719   -553   -432   -262       C
ATOM    192  CG1 ILE F  24      33.243 -14.698  45.818  1.00 34.23           C
ANISOU  192  CG1 ILE F  24     5849   5429   1726   -675   -399   -357       C
ATOM    193  CG2 ILE F  24      35.163 -13.852  47.158  1.00 34.62           C
ANISOU  193  CG2 ILE F  24     5976   5330   1849   -491   -389   -213       C
ATOM    194  CD1 ILE F  24      32.944 -15.679  46.906  1.00 23.80           C
ANISOU  194  CD1 ILE F  24     4443   4051    549   -681   -439   -404       C
ATOM    195  N   LYS F  25      34.140 -10.458  46.952  1.00 29.38           N
ANISOU  195  N   LYS F  25     5341   5052    772   -338   -582    -96       N
ATOM    196  CA  LYS F  25      34.940  -9.346  47.433  1.00 36.92           C
ANISOU  196  CA  LYS F  25     6341   5996   1690   -219   -613     15       C
ATOM    197  C   LYS F  25      34.202  -8.597  48.541  1.00 39.53           C
ANISOU  197  C   LYS F  25     6574   6439   2006   -127   -733     20       C
ATOM    198  O   LYS F  25      34.808  -8.140  49.506  1.00 35.75           O
ANISOU  198  O   LYS F  25     6086   5903   1593    -20   -752     82       O
ATOM    199  CB  LYS F  25      35.315  -8.409  46.285  1.00 38.41           C
ANISOU  199  CB  LYS F  25     6640   6239   1716   -234   -598     90       C
ATOM    200  CG  LYS F  25      36.361  -7.384  46.673  1.00 55.76           C
ANISOU  200  CG  LYS F  25     8905   8391   3892   -119   -612    219       C
ATOM    201  CD  LYS F  25      36.830  -6.557  45.483  1.00 67.09           C
ANISOU  201  CD  LYS F  25    10468   9862   5161   -151   -588    297       C
ATOM    202  CE  LYS F  25      37.637  -7.396  44.497  1.00 71.85           C
ANISOU  202  CE  LYS F  25    11173  10327   5800   -247   -436    275       C
ATOM    203  NZ  LYS F  25      38.436  -6.536  43.571  1.00 69.92           N
ANISOU  203  NZ  LYS F  25    11076  10077   5415   -258   -395    371       N
ATOM    204  N   GLU F  26      32.889  -8.492  48.399  1.00 27.64           N
ANISOU  204  N   GLU F  26     4992   5087    422   -172   -806    -49       N
ATOM    205  CA  GLU F  26      32.067  -7.828  49.390  1.00 31.14           C
ANISOU  205  CA  GLU F  26     5332   5642    858    -96   -914    -59       C
ATOM    206  C   GLU F  26      31.994  -8.613  50.724  1.00 40.05           C
ANISOU  206  C   GLU F  26     6382   6686   2150    -68   -905   -116       C
ATOM    207  O   GLU F  26      32.061  -8.028  51.803  1.00 42.23           O
ANISOU  207  O   GLU F  26     6608   6963   2476     32   -950    -86       O
ATOM    208  CB  GLU F  26      30.669  -7.591  48.822  1.00 31.65           C
ANISOU  208  CB  GLU F  26     5337   5888    800   -164   -984   -127       C
ATOM    209  CG  GLU F  26      29.836  -6.658  49.686  1.00 48.48           C
ANISOU  209  CG  GLU F  26     7366   8149   2904    -82  -1101   -122       C
ATOM    210  CD  GLU F  26      28.487  -6.335  49.077  1.00 63.59           C
ANISOU  210  CD  GLU F  26     9184  10200   4777   -147  -1141   -180       C
ATOM    211  OE1 GLU F  26      28.147  -6.921  48.027  1.00 71.65           O
ANISOU  211  OE1 GLU F  26    10213  11209   5800   -260  -1074   -229       O
ATOM    212  OE2 GLU F  26      27.767  -5.488  49.652  1.00 68.77           O
ANISOU  212  OE2 GLU F  26     9755  10971   5403    -84  -1237   -174       O
ATOM    213  N   LEU F  27      31.849  -9.933  50.648  1.00 25.65           N
ANISOU  213  N   LEU F  27     4549   4787    412   -161   -847   -199       N
ATOM    214  CA  LEU F  27      31.884 -10.773  51.850  1.00 34.60           C
ANISOU  214  CA  LEU F  27     5627   5826   1691   -153   -834   -251       C
ATOM    215  C   LEU F  27      33.214 -10.575  52.569  1.00 37.50           C
ANISOU  215  C   LEU F  27     6044   6048   2156    -61   -789   -172       C
ATOM    216  O   LEU F  27      33.265 -10.445  53.786  1.00 38.30           O
ANISOU  216  O   LEU F  27     6098   6119   2336      6   -809   -177       O
ATOM    217  CB  LEU F  27      31.720 -12.250  51.481  1.00 24.68           C
ANISOU  217  CB  LEU F  27     4372   4493    514   -276   -779   -330       C
ATOM    218  CG  LEU F  27      30.607 -13.093  52.096  1.00 32.71           C
ANISOU  218  CG  LEU F  27     5293   5545   1591   -343   -812   -432       C
ATOM    219  CD1 LEU F  27      29.502 -12.259  52.671  1.00 42.49           C
ANISOU  219  CD1 LEU F  27     6430   6919   2797   -297   -883   -455       C
ATOM    220  CD2 LEU F  27      30.057 -14.009  51.047  1.00 34.82           C
ANISOU  220  CD2 LEU F  27     5528   5787   1917   -466   -761   -476       C
ATOM    221  N   GLY F  28      34.294 -10.537  51.801  1.00 31.75           N
ANISOU  221  N   GLY F  28     5414   5227   1423    -61   -721   -103       N
ATOM    222  CA  GLY F  28      35.618 -10.422  52.380  1.00 40.61           C
ANISOU  222  CA  GLY F  28     6590   6199   2641     18   -666    -28       C
ATOM    223  C   GLY F  28      35.862  -9.073  53.029  1.00 46.83           C
ANISOU  223  C   GLY F  28     7368   7031   3395    151   -720     58       C
ATOM    224  O   GLY F  28      36.558  -8.974  54.034  1.00 49.05           O
ANISOU  224  O   GLY F  28     7644   7212   3781    229   -699     90       O
ATOM    225  N   SER F  29      35.285  -8.024  52.455  1.00 49.34           N
ANISOU  225  N   SER F  29     7680   7496   3570    173   -792     97       N
ATOM    226  CA  SER F  29      35.520  -6.678  52.960  1.00 54.17           C
ANISOU  226  CA  SER F  29     8280   8152   4150    299   -855    195       C
ATOM    227  C   SER F  29      34.756  -6.480  54.253  1.00 49.13           C
ANISOU  227  C   SER F  29     7521   7562   3584    358   -915    145       C
ATOM    228  O   SER F  29      34.768  -5.403  54.835  1.00 56.56           O
ANISOU  228  O   SER F  29     8421   8542   4526    464   -973    211       O
ATOM    229  CB  SER F  29      35.087  -5.632  51.930  1.00 49.69           C
ANISOU  229  CB  SER F  29     7742   7734   3405    294   -926    253       C
ATOM    230  OG  SER F  29      33.677  -5.622  51.777  1.00 44.34           O
ANISOU  230  OG  SER F  29     6977   7216   2654    240  -1001    170       O
ATOM    231  N   MET F  30      34.106  -7.541  54.701  1.00 39.34           N
ANISOU  231  N   MET F  30     6225   6313   2411    283   -897     29       N
ATOM    232  CA  MET F  30      33.144  -7.460  55.781  1.00 39.08           C
ANISOU  232  CA  MET F  30     6078   6346   2424    307   -949    -42       C
ATOM    233  C   MET F  30      33.580  -8.290  56.988  1.00 42.53           C
ANISOU  233  C   MET F  30     6499   6643   3016    311   -887    -93       C
ATOM    234  O   MET F  30      33.064  -8.141  58.099  1.00 39.51           O
ANISOU  234  O   MET F  30     6037   6280   2697    348   -908   -141       O
ATOM    235  CB  MET F  30      31.806  -7.966  55.262  1.00 36.39           C
ANISOU  235  CB  MET F  30     5685   6136   2006    200   -990   -144       C
ATOM    236  CG  MET F  30      30.622  -7.326  55.915  1.00 36.42           C
ANISOU  236  CG  MET F  30     5575   6275   1987    235  -1072   -190       C
ATOM    237  SD  MET F  30      29.266  -7.194  54.759  1.00 68.36           S
ANISOU  237  SD  MET F  30     9587  10514   5874    143  -1142   -244       S
ATOM    238  CE  MET F  30      28.225  -6.049  55.653  1.00 54.07           C
ANISOU  238  CE  MET F  30     7645   8842   4059    229  -1240   -256       C
ATOM    239  N   LEU F  31      34.541  -9.168  56.744  1.00 40.69           N
ANISOU  239  N   LEU F  31     6345   6268   2846    267   -808    -85       N
ATOM    240  CA  LEU F  31      35.040 -10.070  57.737  1.00 47.41           C
ANISOU  240  CA  LEU F  31     7197   6980   3836    250   -748   -131       C
ATOM    241  C   LEU F  31      35.880  -9.328  58.760  1.00 59.94           C
ANISOU  241  C   LEU F  31     8785   8480   5511    373   -724    -67       C
ATOM    242  O   LEU F  31      36.502  -8.326  58.441  1.00 58.10           O
ANISOU  242  O   LEU F  31     8586   8244   5244    464   -730     39       O
ATOM    243  CB  LEU F  31      35.880 -11.140  57.051  1.00 46.17           C
ANISOU  243  CB  LEU F  31     7122   6696   3723    170   -676   -128       C
ATOM    244  CG  LEU F  31      35.157 -12.434  56.673  1.00 43.67           C
ANISOU  244  CG  LEU F  31     6786   6392   3414     32   -677   -226       C
ATOM    245  CD1 LEU F  31      33.683 -12.217  56.307  1.00 35.14           C
ANISOU  245  CD1 LEU F  31     5637   5491   2224    -13   -752   -287       C
ATOM    246  CD2 LEU F  31      35.905 -13.102  55.544  1.00 50.12           C
ANISOU  246  CD2 LEU F  31     7680   7119   4243    -33   -615   -197       C
ATOM    247  N   PRO F  32      36.207  -9.428  60.259  1.00 96.76           N
ATOM    248  CA  PRO F  32      37.045  -8.820  61.298  1.00104.86           C
ATOM    249  C   PRO F  32      38.506  -9.265  61.205  1.00113.09           C
ATOM    250  O   PRO F  32      38.806 -10.280  60.579  1.00109.56           O
ATOM    251  CB  PRO F  32      36.415  -9.332  62.596  1.00100.31           C
ATOM    252  CG  PRO F  32      35.733 -10.600  62.211  1.00 94.56           C
ATOM    253  CD  PRO F  32      35.231 -10.383  60.819  1.00 98.24           C
ATOM    254  N   GLY F  33      39.399  -8.498  61.827  1.00111.03           N
ATOM    255  CA  GLY F  33      40.816  -8.816  61.820  1.00121.00           C
ATOM    256  C   GLY F  33      41.649  -7.821  61.036  1.00134.80           C
ATOM    257  O   GLY F  33      41.131  -7.089  60.195  1.00135.94           O
ATOM    258  N   ASN F  34      42.948  -7.793  61.321  1.00166.56           N
ATOM    259  CA  ASN F  34      43.873  -6.914  60.613  1.00177.44           C
ATOM    260  C   ASN F  34      44.050  -7.331  59.157  1.00179.67           C
ATOM    261  O   ASN F  34      43.893  -6.518  58.246  1.00186.49           O
ATOM    262  CB  ASN F  34      45.228  -6.884  61.326  1.00181.63           C
ATOM    263  CG  ASN F  34      46.240  -5.988  60.628  1.00188.26           C
ATOM    264  OD1 ASN F  34      46.363  -5.999  59.402  1.00189.15           O
ATOM    265  ND2 ASN F  34      46.972  -5.206  61.412  1.00193.41           N
ATOM    266  N   ALA F  35      44.374  -8.603  58.945  1.00154.79           N
ATOM    267  CA  ALA F  35      44.605  -9.129  57.603  1.00141.25           C
ATOM    268  C   ALA F  35      43.338  -9.109  56.751  1.00128.10           C
ATOM    269  O   ALA F  35      42.259  -9.484  57.211  1.00122.87           O
ATOM    270  CB  ALA F  35      45.175 -10.540  57.677  1.00140.14           C
ATOM    271  N   ARG F  36      43.483  -8.669  55.504  1.00116.70           N
ATOM    272  CA  ARG F  36      42.377  -8.669  54.552  1.00110.39           C
ATOM    273  C   ARG F  36      42.578  -9.761  53.499  1.00107.63           C
ATOM    274  O   ARG F  36      43.228  -9.541  52.475  1.00 99.01           O
ATOM    275  CB  ARG F  36      42.240  -7.298  53.885  1.00103.73           C
ATOM    276  CG  ARG F  36      41.201  -7.240  52.771  1.00103.82           C
ATOM    277  CD  ARG F  36      39.791  -7.466  53.291  1.00104.03           C
ATOM    278  NE  ARG F  36      39.359  -6.391  54.183  1.00107.13           N
ATOM    279  CZ  ARG F  36      38.844  -5.237  53.768  1.00102.64           C
ATOM    280  NH1 ARG F  36      38.698  -5.006  52.468  1.00 99.96           N
ATOM    281  NH2 ARG F  36      38.480  -4.312  54.649  1.00 94.07           N
ATOM    282  N   LYS F  37      42.024 -10.942  53.765  1.00122.59           N
ATOM    283  CA  LYS F  37      42.183 -12.088  52.871  1.00118.86           C
ATOM    284  C   LYS F  37      41.341 -11.945  51.607  1.00114.44           C
ATOM    285  O   LYS F  37      40.168 -11.572  51.662  1.00118.99           O
ATOM    286  CB  LYS F  37      41.851 -13.393  53.595  1.00113.48           C
ATOM    287  CG  LYS F  37      42.856 -13.772  54.673  1.00110.63           C
ATOM    288  CD  LYS F  37      44.266 -13.860  54.102  1.00110.69           C
ATOM    289  CE  LYS F  37      45.284 -14.181  55.182  1.00111.19           C
ATOM    290  NZ  LYS F  37      45.022 -15.497  55.822  1.00107.59           N
ATOM    291  N   MET F  38      41.956 -12.247  50.469  1.00 94.44           N
ATOM    292  CA  MET F  38      41.315 -12.084  49.171  1.00 85.63           C
ATOM    293  C   MET F  38      40.854 -13.424  48.608  1.00 85.13           C
ATOM    294  O   MET F  38      39.959 -13.470  47.765  1.00 91.90           O
ATOM    295  CB  MET F  38      42.273 -11.407  48.182  1.00 83.89           C
ATOM    296  CG  MET F  38      42.726 -10.000  48.569  1.00 88.95           C
ATOM    297  SD  MET F  38      41.476  -8.708  48.324  1.00 95.25           S
ATOM    298  CE  MET F  38      40.563  -8.823  49.854  1.00 47.13           C
ATOM    299  N   ASP F  39      41.470 -14.509  49.073  1.00 75.77           N
ATOM    300  CA  ASP F  39      41.165 -15.847  48.567  1.00 75.73           C
ATOM    301  C   ASP F  39      39.693 -16.216  48.795  1.00 65.43           C
ATOM    302  O   ASP F  39      39.233 -16.276  49.936  1.00 63.52           O
ATOM    303  CB  ASP F  39      42.081 -16.882  49.233  1.00 91.92           C
ATOM    304  CG  ASP F  39      42.010 -18.251  48.570  1.00106.71           C
ATOM    305  OD1 ASP F  39      40.923 -18.646  48.097  1.00103.91           O
ATOM    306  OD2 ASP F  39      43.055 -18.939  48.524  1.00115.69           O
ATOM    307  N   LYS F  40      38.969 -16.454  47.698  1.00 56.96           N
ATOM    308  CA  LYS F  40      37.565 -16.862  47.750  1.00 61.30           C
ATOM    309  C   LYS F  40      37.339 -17.946  48.795  1.00 75.11           C
ATOM    310  O   LYS F  40      36.419 -17.865  49.606  1.00 71.64           O
ATOM    311  CB  LYS F  40      37.098 -17.406  46.401  1.00 64.78           C
ATOM    312  CG  LYS F  40      37.343 -16.511  45.208  1.00 91.58           C
ATOM    313  CD  LYS F  40      36.826 -17.197  43.943  1.00109.72           C
ATOM    314  CE  LYS F  40      37.245 -16.457  42.688  1.00116.73           C
ATOM    315  NZ  LYS F  40      36.658 -17.049  41.449  1.00115.95           N
ATOM    316  N   SER F  41      38.177 -18.976  48.750  1.00 76.07           N
ATOM    317  CA  SER F  41      38.062 -20.095  49.671  1.00 78.08           C
ATOM    318  C   SER F  41      38.271 -19.645  51.113  1.00 71.98           C
ATOM    319  O   SER F  41      37.529 -20.043  52.009  1.00 73.24           O
ATOM    320  CB  SER F  41      39.060 -21.196  49.301  1.00 80.52           C
ATOM    321  OG  SER F  41      38.967 -22.292  50.196  1.00 88.18           O
ATOM    322  N   THR F  42      39.281 -18.811  51.330  1.00 69.35           N
ATOM    323  CA  THR F  42      39.592 -18.302  52.663  1.00 68.45           C
ATOM    324  C   THR F  42      38.438 -17.468  53.199  1.00 70.21           C
ATOM    325  O   THR F  42      38.034 -17.612  54.351  1.00 72.21           O
ATOM    326  CB  THR F  42      40.861 -17.432  52.650  1.00 74.37           C
ATOM    327  OG1 THR F  42      41.960 -18.194  52.131  1.00 83.74           O
ATOM    328  CG2 THR F  42      41.194 -16.955  54.051  1.00 70.09           C
ATOM    329  N   VAL F  43      37.911 -16.589  52.355  1.00 70.65           N
ATOM    330  CA  VAL F  43      36.786 -15.751  52.741  1.00 67.63           C
ATOM    331  C   VAL F  43      35.555 -16.580  53.120  1.00 67.63           C
ATOM    332  O   VAL F  43      34.915 -16.309  54.123  1.00 59.75           O
ATOM    333  CB  VAL F  43      36.429 -14.752  51.630  1.00 64.62           C
ATOM    334  CG1 VAL F  43      35.103 -14.076  51.927  1.00 65.59           C
ATOM    335  CG2 VAL F  43      37.542 -13.727  51.482  1.00 69.19           C
ATOM    336  N   LEU F  44      35.233 -17.593  52.325  1.00 59.99           N
ATOM    337  CA  LEU F  44      34.093 -18.450  52.627  1.00 69.11           C
ATOM    338  C   LEU F  44      34.279 -19.216  53.933  1.00 70.35           C
ATOM    339  O   LEU F  44      33.346 -19.355  54.720  1.00 67.13           O
ATOM    340  CB  LEU F  44      33.829 -19.428  51.487  1.00 56.57           C
ATOM    341  CG  LEU F  44      33.314 -18.767  50.211  1.00 65.48           C
ATOM    342  CD1 LEU F  44      33.156 -19.796  49.104  1.00 74.71           C
ATOM    343  CD2 LEU F  44      32.000 -18.062  50.482  1.00 65.11           C
ATOM    344  N   GLN F  45      35.493 -19.711  54.158  1.00 72.45           N
ATOM    345  CA  GLN F  45      35.792 -20.447  55.372  1.00 75.09           C
ATOM    346  C   GLN F  45      35.606 -19.553  56.592  1.00 74.65           C
ATOM    347  O   GLN F  45      34.979 -19.946  57.570  1.00 75.84           O
ATOM    348  CB  GLN F  45      37.221 -20.997  55.331  1.00 76.39           C
ATOM    349  CG  GLN F  45      37.630 -21.756  56.584  1.00 77.78           C
ATOM    350  CD  GLN F  45      36.754 -22.969  56.839  1.00 82.80           C
ATOM    351  OE1 GLN F  45      36.825 -23.963  56.116  1.00 88.58           O
ATOM    352  NE2 GLN F  45      35.916 -22.887  57.868  1.00 78.18           N
ATOM    353  N   LYS F  46      36.146 -18.342  56.520  1.00 70.89           N
ATOM    354  CA  LYS F  46      36.107 -17.418  57.642  1.00 77.23           C
ATOM    355  C   LYS F  46      34.698 -16.877  57.894  1.00 75.16           C
ATOM    356  O   LYS F  46      34.341 -16.580  59.029  1.00 70.05           O
ATOM    357  CB  LYS F  46      37.100 -16.267  57.432  1.00 86.03           C
ATOM    358  CG  LYS F  46      37.267 -15.383  58.661  1.00113.39           C
ATOM    359  CD  LYS F  46      38.468 -14.452  58.547  1.00122.55           C
ATOM    360  CE  LYS F  46      38.625 -13.616  59.814  1.00125.01           C
ATOM    361  NZ  LYS F  46      39.821 -12.725  59.767  1.00127.04           N
ATOM    362  N   SER F  47      33.906 -16.760  56.835  1.00 67.73           N
ATOM    363  CA  SER F  47      32.531 -16.270  56.931  1.00 65.71           C
ATOM    364  C   SER F  47      31.648 -17.313  57.613  1.00 56.90           C
ATOM    365  O   SER F  47      30.818 -16.990  58.468  1.00 55.52           O
ATOM    366  CB  SER F  47      31.981 -15.932  55.541  1.00 65.95           C
ATOM    367  OG  SER F  47      32.697 -14.866  54.932  1.00 64.44           O
ATOM    368  N   ILE F  48      31.838 -18.567  57.222  1.00 57.56           N
ATOM    369  CA  ILE F  48      31.157 -19.682  57.861  1.00 57.61           C
ATOM    370  C   ILE F  48      31.531 -19.739  59.336  1.00 69.12           C
ATOM    371  O   ILE F  48      30.677 -19.938  60.203  1.00 70.66           O
ATOM    372  CB  ILE F  48      31.534 -21.007  57.195  1.00 62.40           C
ATOM    373  CG1 ILE F  48      30.956 -21.064  55.781  1.00 59.13           C
ATOM    374  CG2 ILE F  48      31.037 -22.185  58.027  1.00 64.48           C
ATOM    375  CD1 ILE F  48      31.435 -22.255  54.986  1.00 67.12           C
ATOM    376  N   ASP F  49      32.817 -19.553  59.616  1.00 73.54           N
ATOM    377  CA  ASP F  49      33.306 -19.590  60.988  1.00 82.03           C
ATOM    378  C   ASP F  49      32.691 -18.473  61.820  1.00 81.85           C
ATOM    379  O   ASP F  49      32.420 -18.654  63.006  1.00 79.77           O
ATOM    380  CB  ASP F  49      34.832 -19.493  61.019  1.00 97.26           C
ATOM    381  CG  ASP F  49      35.507 -20.737  60.474  1.00113.05           C
ATOM    382  OD1 ASP F  49      34.889 -21.824  60.528  1.00123.13           O
ATOM    383  OD2 ASP F  49      36.653 -20.630  59.990  1.00115.82           O
ATOM    384  N   PHE F  50      32.467 -17.324  61.192  1.00 69.75           N
ATOM    385  CA  PHE F  50      31.927 -16.173  61.901  1.00 67.86           C
ATOM    386  C   PHE F  50      30.459 -16.372  62.240  1.00 66.18           C
ATOM    387  O   PHE F  50      30.038 -16.130  63.368  1.00 65.15           O
ATOM    388  CB  PHE F  50      32.092 -14.892  61.082  1.00 63.18           C
ATOM    389  CG  PHE F  50      31.400 -13.701  61.688  1.00 65.16           C
ATOM    390  CD1 PHE F  50      32.043 -12.914  62.632  1.00 73.78           C
ATOM    391  CD2 PHE F  50      30.102 -13.376  61.326  1.00 65.54           C
ATOM    392  CE1 PHE F  50      31.403 -11.816  63.197  1.00 76.01           C
ATOM    393  CE2 PHE F  50      29.458 -12.277  61.883  1.00 69.92           C
ATOM    394  CZ  PHE F  50      30.110 -11.499  62.820  1.00 68.29           C
ATOM    395  N   LEU F  51      29.678 -16.795  61.254  1.00 66.17           N
ATOM    396  CA  LEU F  51      28.254 -17.005  61.475  1.00 74.89           C
ATOM    397  C   LEU F  51      28.047 -18.082  62.531  1.00 81.24           C
ATOM    398  O   LEU F  51      27.143 -17.992  63.366  1.00 82.90           O
ATOM    399  CB  LEU F  51      27.556 -17.393  60.170  1.00 71.63           C
ATOM    400  CG  LEU F  51      27.569 -16.313  59.089  1.00 68.82           C
ATOM    401  CD1 LEU F  51      26.930 -16.830  57.813  1.00 70.17           C
ATOM    402  CD2 LEU F  51      26.863 -15.058  59.575  1.00 59.67           C
ATOM    403  N   ARG F  52      28.912 -19.089  62.489  1.00 80.97           N
ATOM    404  CA  ARG F  52      28.843 -20.209  63.417  1.00 84.56           C
ATOM    405  C   ARG F  52      29.175 -19.786  64.850  1.00 76.64           C
ATOM    406  O   ARG F  52      28.468 -20.152  65.789  1.00 74.62           O
ATOM    407  CB  ARG F  52      29.771 -21.331  62.953  1.00 92.22           C
ATOM    408  CG  ARG F  52      29.727 -22.586  63.805  1.00 99.14           C
ATOM    409  CD  ARG F  52      30.364 -23.749  63.067  1.00105.85           C
ATOM    410  NE  ARG F  52      29.573 -24.135  61.904  1.00109.84           N
ATOM    411  CZ  ARG F  52      29.957 -25.037  61.007  1.00116.56           C
ATOM    412  NH1 ARG F  52      31.127 -25.647  61.128  1.00115.28           N
ATOM    413  NH2 ARG F  52      29.164 -25.325  59.982  1.00121.49           N
ATOM    414  N   LYS F  53      30.246 -19.019  65.019  1.00 79.22           N
ATOM    415  CA  LYS F  53      30.615 -18.518  66.339  1.00 92.96           C
ATOM    416  C   LYS F  53      29.554 -17.562  66.869  1.00 96.89           C
ATOM    417  O   LYS F  53      29.433 -17.365  68.077  1.00 97.77           O
ATOM    418  CB  LYS F  53      31.979 -17.826  66.311  1.00 93.75           C
ATOM    419  CG  LYS F  53      33.153 -18.781  66.432  1.00109.65           C
ATOM    420  CD  LYS F  53      34.476 -18.041  66.357  1.00120.88           C
ATOM    421  CE  LYS F  53      35.648 -18.988  66.567  1.00128.38           C
ATOM    422  NZ  LYS F  53      35.660 -19.564  67.944  1.00132.69           N
ATOM    423  N   HIS F  54      28.786 -16.977  65.956  1.00 91.37           N
ATOM    424  CA  HIS F  54      27.750 -16.032  66.334  1.00 84.55           C
ATOM    425  C   HIS F  54      26.488 -16.738  66.826  1.00 92.35           C
ATOM    426  O   HIS F  54      25.834 -16.271  67.754  1.00 97.25           O
ATOM    427  CB  HIS F  54      27.420 -15.091  65.175  1.00 75.05           C
ATOM    428  CG  HIS F  54      26.556 -13.934  65.568  1.00 85.10           C
ATOM    429  ND1 HIS F  54      25.233 -14.082  65.927  1.00 81.46           N
ATOM    430  CD2 HIS F  54      26.826 -12.611  65.667  1.00 87.65           C
ATOM    431  CE1 HIS F  54      24.725 -12.900  66.222  1.00 80.08           C
ATOM    432  NE2 HIS F  54      25.670 -11.989  66.075  1.00 85.80           N
ATOM    433  N   LYS F  55      26.140 -17.862  66.199  1.00 89.26           N
ATOM    434  CA  LYS F  55      25.014 -18.665  66.671  1.00 96.08           C
ATOM    435  C   LYS F  55      25.363 -19.298  68.007  1.00 95.75           C
ATOM    436  O   LYS F  55      24.564 -19.289  68.939  1.00101.65           O
ATOM    437  CB  LYS F  55      24.644 -19.755  65.660  1.00103.93           C
ATOM    438  CG  LYS F  55      23.772 -19.276  64.510  1.00112.72           C
ATOM    439  CD  LYS F  55      23.323 -20.445  63.641  1.00117.24           C
ATOM    440  CE  LYS F  55      22.374 -19.991  62.543  1.00120.40           C
ATOM    441  NZ  LYS F  55      21.936 -21.125  61.677  1.00119.45           N
ATOM    442  N   GLU F  56      26.570 -19.846  68.082  1.00101.55           N
ATOM    443  CA  GLU F  56      27.100 -20.447  69.302  1.00106.17           C
ATOM    444  C   GLU F  56      27.053 -19.469  70.473  1.00105.65           C
ATOM    445  O   GLU F  56      26.568 -19.802  71.554  1.00107.16           O
ATOM    446  CB  GLU F  56      28.540 -20.920  69.065  1.00112.99           C
ATOM    447  CG  GLU F  56      29.335 -21.234  70.329  1.00118.60           C
ATOM    448  CD  GLU F  56      30.824 -21.410  70.057  1.00123.12           C
ATOM    449  OE1 GLU F  56      31.204 -21.590  68.879  1.00127.56           O
ATOM    450  OE2 GLU F  56      31.618 -21.363  71.021  1.00120.74           O
ATOM    451  N   THR F  57      27.556 -18.259  70.251  1.00100.53           N
ATOM    452  CA  THR F  57      27.628 -17.247  71.296  1.00 95.92           C
ATOM    453  C   THR F  57      26.248 -16.738  71.697  1.00 92.35           C
ATOM    454  O   THR F  57      25.961 -16.567  72.880  1.00 93.82           O
ATOM    455  CB  THR F  57      28.508 -16.061  70.875  1.00 92.59           C
ATOM    456  OG1 THR F  57      29.845 -16.519  70.645  1.00 93.32           O
ATOM    457  CG2 THR F  57      28.526 -15.001  71.960  1.00 91.91           C
ATOM    458  N   THR F  58      25.395 -16.500  70.710  1.00100.94           N
ATOM    459  CA  THR F  58      24.041 -16.027  70.975  1.00108.51           C
ATOM    460  C   THR F  58      23.179 -17.133  71.597  1.00123.99           C
ATOM    461  O   THR F  58      22.055 -16.892  72.033  1.00127.76           O
ATOM    462  CB  THR F  58      23.376 -15.477  69.689  1.00 99.71           C
ATOM    463  OG1 THR F  58      24.147 -14.376  69.193  1.00 89.00           O
ATOM    464  CG2 THR F  58      21.963 -14.994  69.969  1.00110.89           C
ATOM    465  N   ALA F  59      23.720 -18.347  71.648  1.00130.64           N
ATOM    466  CA  ALA F  59      23.015 -19.470  72.257  1.00131.02           C
ATOM    467  C   ALA F  59      23.580 -19.795  73.638  1.00127.27           C
ATOM    468  O   ALA F  59      23.019 -20.608  74.371  1.00124.19           O
ATOM    469  CB  ALA F  59      23.084 -20.691  71.356  1.00131.48           C
ATOM    470  N   GLN F  60      24.691 -19.155  73.981  1.00114.85           N
ATOM    471  CA  GLN F  60      25.374 -19.422  75.240  1.00118.41           C
ATOM    472  C   GLN F  60      25.581 -18.143  76.042  1.00129.57           C
ATOM    473  O   GLN F  60      26.331 -18.128  77.018  1.00128.98           O
ATOM    474  CB  GLN F  60      26.726 -20.088  74.977  1.00118.39           C
ATOM    475  CG  GLN F  60      26.637 -21.386  74.191  1.00124.54           C
ATOM    476  CD  GLN F  60      28.001 -21.915  73.788  1.00130.91           C
ATOM    477  OE1 GLN F  60      29.029 -21.327  74.120  1.00132.76           O
ATOM    478  NE2 GLN F  60      28.014 -23.032  73.065  1.00132.51           N
ATOM    479  N   SER F  61      24.914 -17.073  75.625  1.00156.64           N
ATOM    480  CA  SER F  61      25.067 -15.772  76.272  1.00170.60           C
ATOM    481  C   SER F  61      24.611 -15.797  77.728  1.00180.59           C
ATOM    482  O   SER F  61      23.933 -16.726  78.163  1.00181.23           O
ATOM    483  CB  SER F  61      24.309 -14.688  75.500  1.00171.55           C
ATOM    484  OG  SER F  61      22.920 -14.965  75.449  1.00172.42           O
ATOM    485  N   ASP F  62      24.990 -14.765  78.477  1.00200.47           N
ATOM    486  CA  ASP F  62      24.585 -14.638  79.872  1.00211.14           C
ATOM    487  C   ASP F  62      23.143 -14.152  79.970  1.00210.07           C
ATOM    488  O   ASP F  62      22.320 -14.754  80.660  1.00213.54           O
ATOM    489  CB  ASP F  62      25.517 -13.681  80.621  1.00218.78           C
ATOM    490  CG  ASP F  62      26.918 -14.239  80.787  1.00224.96           C
ATOM    491  OD1 ASP F  62      27.357 -15.023  79.922  1.00227.33           O
ATOM    492  OD2 ASP F  62      27.581 -13.887  81.788  1.00227.08           O
ATOM    493  N   ALA F  63      22.847 -13.055  79.281  1.00184.27           N
ATOM    494  CA  ALA F  63      21.497 -12.503  79.261  1.00176.52           C
ATOM    495  C   ALA F  63      20.574 -13.358  78.397  1.00171.92           C
ATOM    496  O   ALA F  63      20.625 -13.295  77.170  1.00174.31           O
ATOM    497  CB  ALA F  63      21.520 -11.070  78.760  1.00173.93           C
ATOM    498  N   SER F  64      19.730 -14.158  79.045  1.00167.38           N
ATOM    499  CA  SER F  64      18.805 -15.035  78.335  1.00158.88           C
ATOM    500  C   SER F  64      17.745 -14.227  77.592  1.00151.31           C
ATOM    501  O   SER F  64      17.014 -14.763  76.757  1.00151.67           O
ATOM    502  CB  SER F  64      18.140 -16.012  79.306  1.00156.10           C
ATOM    503  OG  SER F  64      17.262 -16.893  78.626  1.00153.91           O
ATOM    504  N   GLU F  65      17.673 -12.937  77.901  1.00133.02           N
ATOM    505  CA  GLU F  65      16.701 -12.042  77.288  1.00124.92           C
ATOM    506  C   GLU F  65      16.997 -11.815  75.808  1.00113.84           C
ATOM    507  O   GLU F  65      16.118 -11.421  75.042  1.00109.38           O
ATOM    508  CB  GLU F  65      16.675 -10.704  78.033  1.00131.00           C
ATOM    509  CG  GLU F  65      16.270 -10.805  79.505  1.00137.67           C
ATOM    510  CD  GLU F  65      17.354 -11.416  80.378  1.00136.32           C
ATOM    511  OE1 GLU F  65      18.545 -11.293  80.025  1.00139.27           O
ATOM    512  OE2 GLU F  65      17.015 -12.022  81.418  1.00130.41           O
ATOM    513  N   ILE F  66      18.244 -12.065  75.419  1.00117.66           N
ATOM    514  CA  ILE F  66      18.686 -11.890  74.036  1.00115.10           C
ATOM    515  C   ILE F  66      18.248 -13.053  73.144  1.00112.44           C
ATOM    516  O   ILE F  66      18.211 -12.932  71.919  1.00111.04           O
ATOM    517  CB  ILE F  66      20.218 -11.731  73.962  1.00114.39           C
ATOM    518  CG1 ILE F  66      20.665 -10.517  74.778  1.00107.52           C
ATOM    519  CG2 ILE F  66      20.680 -11.595  72.522  1.00122.33           C
ATOM    520  CD1 ILE F  66      22.142 -10.230  74.671  1.00112.33           C
ATOM    521  N   ARG F  67      17.913 -14.181  73.763  1.00110.19           N
ATOM    522  CA  ARG F  67      17.436 -15.342  73.022  1.00114.85           C
ATOM    523  C   ARG F  67      15.912 -15.408  73.018  1.00104.12           C
ATOM    524  O   ARG F  67      15.312 -16.193  72.280  1.00100.87           O
ATOM    525  CB  ARG F  67      18.006 -16.630  73.615  1.00126.88           C
ATOM    526  CG  ARG F  67      19.520 -16.724  73.562  1.00136.18           C
ATOM    527  CD  ARG F  67      19.994 -18.086  74.044  1.00143.92           C
ATOM    528  NE  ARG F  67      19.532 -18.367  75.399  1.00151.85           N
ATOM    529  CZ  ARG F  67      20.221 -18.066  76.496  1.00155.69           C
ATOM    530  NH1 ARG F  67      21.405 -17.482  76.397  1.00154.62           N
ATOM    531  NH2 ARG F  67      19.721 -18.352  77.693  1.00158.00           N
ATOM    532  N   GLN F  68      15.290 -14.572  73.844  1.00 87.93           N
ATOM    533  CA  GLN F  68      13.845 -14.603  74.014  1.00 85.28           C
ATOM    534  C   GLN F  68      13.096 -14.067  72.803  1.00 87.37           C
ATOM    535  O   GLN F  68      13.570 -13.170  72.103  1.00 87.40           O
ATOM    536  CB  GLN F  68      13.438 -13.837  75.271  1.00 86.80           C
ATOM    537  CG  GLN F  68      13.945 -14.481  76.545  1.00 91.88           C
ATOM    538  CD  GLN F  68      13.650 -13.654  77.766  1.00 91.77           C
ATOM    539  OE1 GLN F  68      12.899 -12.679  77.706  1.00 90.33           O
ATOM    540  NE2 GLN F  68      14.245 -14.034  78.892  1.00 90.76           N
ATOM    541  N   ASP F  69      11.922 -14.635  72.568  1.00 87.50           N
ATOM    542  CA  ASP F  69      11.050 -14.207  71.492  1.00 93.48           C
ATOM    543  C   ASP F  69      10.404 -12.884  71.879  1.00 93.83           C
ATOM    544  O   ASP F  69       9.539 -12.846  72.750  1.00 91.18           O
ATOM    545  CB  ASP F  69       9.976 -15.268  71.248  1.00 98.04           C
ATOM    546  CG  ASP F  69       9.372 -15.178  69.863  1.00 99.95           C
ATOM    547  OD1 ASP F  69       9.982 -14.532  68.987  1.00111.24           O
ATOM    548  OD2 ASP F  69       8.289 -15.768  69.647  1.00 89.17           O
ATOM    549  N   TRP F  70      10.833 -11.807  71.226  1.00 88.75           N
ATOM    550  CA  TRP F  70      10.372 -10.462  71.555  1.00 77.32           C
ATOM    551  C   TRP F  70       9.626  -9.772  70.414  1.00 81.22           C
ATOM    552  O   TRP F  70       8.480  -9.360  70.578  1.00 79.58           O
ATOM    553  CB  TRP F  70      11.551  -9.588  71.969  1.00 81.69           C
ATOM    554  CG  TRP F  70      11.796  -9.535  73.442  1.00 81.58           C
ATOM    555  CD1 TRP F  70      12.760 -10.207  74.146  1.00 81.21           C
ATOM    556  CD2 TRP F  70      11.071  -8.756  74.401  1.00 69.86           C
ATOM    557  NE1 TRP F  70      12.673  -9.893  75.483  1.00 86.10           N
ATOM    558  CE2 TRP F  70      11.646  -9.001  75.664  1.00 75.66           C
ATOM    559  CE3 TRP F  70       9.995  -7.868  74.310  1.00 62.10           C
ATOM    560  CZ2 TRP F  70      11.176  -8.398  76.826  1.00 69.86           C
ATOM    561  CZ3 TRP F  70       9.531  -7.265  75.465  1.00 61.71           C
ATOM    562  CH2 TRP F  70      10.118  -7.531  76.705  1.00 64.81           C
ATOM    563  N   LYS F  71      10.290  -9.643  69.266  1.00 89.78           N
ATOM    564  CA  LYS F  71       9.771  -8.869  68.135  1.00 79.61           C
ATOM    565  C   LYS F  71       9.017  -9.713  67.103  1.00 86.98           C
ATOM    566  O   LYS F  71       9.557 -10.684  66.574  1.00 98.51           O
ATOM    567  CB  LYS F  71      10.925  -8.133  67.444  1.00 68.95           C
ATOM    568  CG  LYS F  71      10.492  -7.266  66.275  1.00 75.55           C
ATOM    569  CD  LYS F  71      11.691  -6.716  65.517  1.00 69.89           C
ATOM    570  CE  LYS F  71      12.312  -7.791  64.654  1.00 78.83           C
ATOM    571  NZ  LYS F  71      11.285  -8.441  63.788  1.00 79.86           N
ATOM    572  N   PRO F  72       7.768  -9.333  66.797  1.00 94.26           N
ATOM    573  CA  PRO F  72       6.994 -10.050  65.776  1.00 91.29           C
ATOM    574  C   PRO F  72       7.576  -9.826  64.383  1.00 83.31           C
ATOM    575  O   PRO F  72       8.048  -8.731  64.071  1.00 67.47           O
ATOM    576  CB  PRO F  72       5.600  -9.427  65.887  1.00 86.24           C
ATOM    577  CG  PRO F  72       5.840  -8.063  66.429  1.00 76.08           C
ATOM    578  CD  PRO F  72       7.027  -8.184  67.349  1.00 90.29           C
ATOM    579  N   THR F  73       7.544 -10.866  63.561  1.00 87.54           N
ATOM    580  CA  THR F  73       8.155 -10.827  62.237  1.00 97.57           C
ATOM    581  C   THR F  73       7.753  -9.600  61.410  1.00 92.09           C
ATOM    582  O   THR F  73       8.595  -8.986  60.746  1.00 88.05           O
ATOM    583  CB  THR F  73       7.831 -12.108  61.442  1.00107.30           C
ATOM    584  OG1 THR F  73       8.301 -11.970  60.098  1.00116.47           O
ATOM    585  CG2 THR F  73       6.330 -12.369  61.427  1.00113.55           C
ATOM    586  N   PHE F  74       6.473  -9.244  61.465  1.00 81.15           N
ATOM    587  CA  PHE F  74       5.925  -8.163  60.649  1.00 81.46           C
ATOM    588  C   PHE F  74       6.359  -6.788  61.145  1.00 78.26           C
ATOM    589  O   PHE F  74       6.031  -5.764  60.546  1.00 75.17           O
ATOM    590  CB  PHE F  74       4.392  -8.236  60.624  1.00 79.56           C
ATOM    591  CG  PHE F  74       3.726  -7.553  61.794  1.00 88.86           C
ATOM    592  CD1 PHE F  74       3.254  -6.254  61.681  1.00 91.10           C
ATOM    593  CD2 PHE F  74       3.565  -8.212  63.004  1.00 94.29           C
ATOM    594  CE1 PHE F  74       2.642  -5.623  62.752  1.00 92.22           C
ATOM    595  CE2 PHE F  74       2.954  -7.585  64.077  1.00 92.58           C
ATOM    596  CZ  PHE F  74       2.494  -6.291  63.950  1.00 89.82           C
ATOM    597  N   LEU F  75       7.091  -6.771  62.249  1.00 76.69           N
ATOM    598  CA  LEU F  75       7.534  -5.514  62.832  1.00 70.19           C
ATOM    599  C   LEU F  75       8.996  -5.238  62.496  1.00 75.39           C
ATOM    600  O   LEU F  75       9.886  -6.027  62.841  1.00 74.30           O
ATOM    601  CB  LEU F  75       7.341  -5.552  64.343  1.00 68.78           C
ATOM    602  CG  LEU F  75       7.261  -4.200  65.042  1.00 59.08           C
ATOM    603  CD1 LEU F  75       5.987  -3.469  64.618  1.00 50.27           C
ATOM    604  CD2 LEU F  75       7.307  -4.405  66.547  1.00 60.12           C
ATOM    605  N   SER F  76       9.241  -4.120  61.820  1.00 69.06           N
ATOM    606  CA  SER F  76      10.599  -3.714  61.464  1.00 67.95           C
ATOM    607  C   SER F  76      11.448  -3.467  62.707  1.00 71.92           C
ATOM    608  O   SER F  76      10.913  -3.264  63.803  1.00 62.73           O
ATOM    609  CB  SER F  76      10.565  -2.442  60.619  1.00 73.55           C
ATOM    610  OG  SER F  76      10.250  -1.314  61.416  1.00 74.38           O
ATOM    611  N   ASN F  77      12.769  -3.480  62.530  1.00 77.56           N
ATOM    612  CA  ASN F  77      13.699  -3.183  63.616  1.00 80.90           C
ATOM    613  C   ASN F  77      13.539  -1.746  64.102  1.00 76.53           C
ATOM    614  O   ASN F  77      13.606  -1.468  65.300  1.00 81.59           O
ATOM    615  CB  ASN F  77      15.152  -3.400  63.173  1.00 86.12           C
ATOM    616  CG  ASN F  77      15.480  -4.860  62.908  1.00 89.59           C
ATOM    617  OD1 ASN F  77      14.982  -5.758  63.589  1.00 89.39           O
ATOM    618  ND2 ASN F  77      16.331  -5.098  61.918  1.00 88.70           N
ATOM    619  N   GLU F  78      13.342  -0.836  63.154  1.00 63.15           N
ATOM    620  CA  GLU F  78      13.201   0.580  63.456  1.00 65.76           C
ATOM    621  C   GLU F  78      11.994   0.833  64.364  1.00 65.11           C
ATOM    622  O   GLU F  78      12.105   1.494  65.389  1.00 59.86           O
ATOM    623  CB  GLU F  78      13.064   1.377  62.154  1.00 73.57           C
ATOM    624  CG  GLU F  78      12.981   2.890  62.332  1.00 93.44           C
ATOM    625  CD  GLU F  78      12.751   3.625  61.020  1.00115.30           C
ATOM    626  OE1 GLU F  78      12.680   2.959  59.962  1.00124.56           O
ATOM    627  OE2 GLU F  78      12.640   4.870  61.048  1.00120.93           O
ATOM    628  N   GLU F  79      10.842   0.293  63.982  1.00 68.42           N
ATOM    629  CA  GLU F  79       9.613   0.489  64.736  1.00 64.91           C
ATOM    630  C   GLU F  79       9.675  -0.191  66.096  1.00 62.38           C
ATOM    631  O   GLU F  79       9.139   0.318  67.069  1.00 67.78           O
ATOM    632  CB  GLU F  79       8.412  -0.022  63.935  1.00 52.07           C
ATOM    633  CG  GLU F  79       8.172   0.752  62.654  1.00 56.90           C
ATOM    634  CD  GLU F  79       7.132   0.106  61.752  1.00 77.28           C
ATOM    635  OE1 GLU F  79       7.007  -1.141  61.757  1.00 78.02           O
ATOM    636  OE2 GLU F  79       6.441   0.853  61.027  1.00 85.72           O
ATOM    637  N   PHE F  80      10.341  -1.338  66.162  1.00 63.24           N
ATOM    638  CA  PHE F  80      10.455  -2.071  67.416  1.00 59.14           C
ATOM    639  C   PHE F  80      11.362  -1.319  68.382  1.00 61.81           C
ATOM    640  O   PHE F  80      11.218  -1.415  69.607  1.00 63.54           O
ATOM    641  CB  PHE F  80      10.997  -3.484  67.172  1.00 60.37           C
ATOM    642  CG  PHE F  80      11.342  -4.218  68.434  1.00 56.08           C
ATOM    643  CD1 PHE F  80      10.354  -4.845  69.179  1.00 60.62           C
ATOM    644  CD2 PHE F  80      12.648  -4.265  68.885  1.00 52.71           C
ATOM    645  CE1 PHE F  80      10.662  -5.509  70.352  1.00 58.36           C
ATOM    646  CE2 PHE F  80      12.972  -4.932  70.057  1.00 59.72           C
ATOM    647  CZ  PHE F  80      11.972  -5.553  70.794  1.00 58.59           C
ATOM    648  N   THR F  81      12.300  -0.569  67.821  1.00 60.37           N
ATOM    649  CA  THR F  81      13.232   0.198  68.627  1.00 50.99           C
ATOM    650  C   THR F  81      12.561   1.464  69.146  1.00 58.41           C
ATOM    651  O   THR F  81      12.698   1.799  70.311  1.00 59.25           O
ATOM    652  CB  THR F  81      14.487   0.560  67.834  1.00 62.53           C
ATOM    653  OG1 THR F  81      15.206  -0.641  67.526  1.00 69.91           O
ATOM    654  CG2 THR F  81      15.378   1.499  68.633  1.00 54.81           C
ATOM    655  N   GLN F  82      11.830   2.154  68.281  1.00 60.54           N
ATOM    656  CA  GLN F  82      11.076   3.325  68.700  1.00 60.79           C
ATOM    657  C   GLN F  82      10.112   2.941  69.822  1.00 59.19           C
ATOM    658  O   GLN F  82      10.063   3.585  70.866  1.00 56.42           O
ATOM    659  CB  GLN F  82      10.283   3.906  67.523  1.00 57.35           C
ATOM    660  CG  GLN F  82       9.388   5.088  67.911  1.00 67.44           C
ATOM    661  CD  GLN F  82       8.408   5.473  66.814  1.00 81.58           C
ATOM    662  OE1 GLN F  82       8.529   5.035  65.669  1.00 97.85           O
ATOM    663  NE2 GLN F  82       7.420   6.290  67.165  1.00 72.60           N
ATOM    664  N   LEU F  83       9.346   1.883  69.581  1.00 50.99           N
ATOM    665  CA  LEU F  83       8.342   1.405  70.522  1.00 49.82           C
ATOM    666  C   LEU F  83       8.966   1.027  71.863  1.00 52.00           C
ATOM    667  O   LEU F  83       8.519   1.471  72.918  1.00 44.96           O
ATOM    668  CB  LEU F  83       7.607   0.201  69.927  1.00 44.58           C
ATOM    669  CG  LEU F  83       6.592  -0.474  70.845  1.00 56.53           C
ATOM    670  CD1 LEU F  83       5.596   0.535  71.380  1.00 57.69           C
ATOM    671  CD2 LEU F  83       5.875  -1.589  70.125  1.00 53.28           C
ATOM    672  N   MET F  84      10.011   0.211  71.822  1.00 47.77           N
ATOM    673  CA  MET F  84      10.651  -0.232  73.057  1.00 40.04           C
ATOM    674  C   MET F  84      11.244   0.937  73.848  1.00 50.94           C
ATOM    675  O   MET F  84      11.085   1.018  75.075  1.00 41.97           O
ATOM    676  CB  MET F  84      11.722  -1.282  72.755  1.00 44.72           C
ATOM    677  CG  MET F  84      12.387  -1.845  74.006  1.00 73.58           C
ATOM    678  SD  MET F  84      11.325  -3.007  74.876  1.00 89.74           S
ATOM    679  CE  MET F  84      10.676  -3.842  73.440  1.00 36.19           C
ATOM    680  N   LEU F  85      11.927   1.847  73.152  1.00 41.64           N
ATOM    681  CA  LEU F  85      12.531   3.004  73.811  1.00 45.81           C
ATOM    682  C   LEU F  85      11.467   3.883  74.476  1.00 50.58           C
ATOM    683  O   LEU F  85      11.669   4.392  75.579  1.00 47.29           O
ATOM    684  CB  LEU F  85      13.364   3.832  72.833  1.00 42.96           C
ATOM    685  CG  LEU F  85      14.727   3.276  72.416  1.00 52.43           C
ATOM    686  CD1 LEU F  85      15.473   4.288  71.547  1.00 50.89           C
ATOM    687  CD2 LEU F  85      15.565   2.903  73.634  1.00 46.73           C
ATOM    688  N   GLU F  86      10.335   4.060  73.809  1.00 44.48           N
ATOM    689  CA  GLU F  86       9.254   4.835  74.401  1.00 48.24           C
ATOM    690  C   GLU F  86       8.756   4.161  75.667  1.00 47.16           C
ATOM    691  O   GLU F  86       8.748   4.769  76.729  1.00 49.16           O
ATOM    692  CB  GLU F  86       8.116   5.027  73.411  1.00 43.49           C
ATOM    693  CG  GLU F  86       8.472   5.994  72.302  1.00 72.03           C
ATOM    694  CD  GLU F  86       7.263   6.449  71.518  1.00 82.17           C
ATOM    695  OE1 GLU F  86       6.129   6.195  71.974  1.00 80.97           O
ATOM    696  OE2 GLU F  86       7.448   7.060  70.443  1.00 89.31           O
ATOM    697  N   ALA F  87       8.363   2.897  75.540  1.00 49.18           N
ATOM    698  CA  ALA F  87       7.888   2.106  76.671  1.00 46.50           C
ATOM    699  C   ALA F  87       8.872   2.127  77.827  1.00 40.79           C
ATOM    700  O   ALA F  87       8.480   2.051  78.988  1.00 47.09           O
ATOM    701  CB  ALA F  87       7.633   0.666  76.240  1.00 41.81           C
ATOM    702  N   LEU F  88      10.156   2.220  77.509  1.00 39.68           N
ATOM    703  CA  LEU F  88      11.185   2.108  78.539  1.00 45.89           C
ATOM    704  C   LEU F  88      11.689   3.448  79.048  1.00 46.54           C
ATOM    705  O   LEU F  88      12.590   3.485  79.880  1.00 42.32           O
ATOM    706  CB  LEU F  88      12.384   1.319  78.018  1.00 51.90           C
ATOM    707  CG  LEU F  88      12.179  -0.161  77.711  1.00 64.96           C
ATOM    708  CD1 LEU F  88      13.453  -0.715  77.106  1.00 71.18           C
ATOM    709  CD2 LEU F  88      11.806  -0.919  78.972  1.00 65.66           C
ATOM    710  N   ASP F  89      11.133   4.544  78.535  1.00 39.81           N
ATOM    711  CA  ASP F  89      11.648   5.871  78.860  1.00 42.16           C
ATOM    712  C   ASP F  89      13.155   5.925  78.633  1.00 45.19           C
ATOM    713  O   ASP F  89      13.895   6.426  79.479  1.00 44.41           O
ATOM    714  CB  ASP F  89      11.331   6.219  80.314  1.00 45.57           C
ATOM    715  CG  ASP F  89       9.831   6.375  80.565  1.00 63.52           C
ATOM    716  OD1 ASP F  89       9.140   6.985  79.715  1.00 58.84           O
ATOM    717  OD2 ASP F  89       9.350   5.879  81.606  1.00 64.78           O
ATOM    718  N   GLY F  90      13.614   5.399  77.500  1.00 34.35           N
ATOM    719  CA  GLY F  90      15.045   5.370  77.234  1.00 44.66           C
ATOM    720  C   GLY F  90      15.439   6.064  75.943  1.00 45.30           C
ATOM    721  O   GLY F  90      14.602   6.293  75.067  1.00 43.86           O
ATOM    722  N   PHE F  91      16.720   6.406  75.836  1.00 46.18           N
ATOM    723  CA  PHE F  91      17.297   6.898  74.589  1.00 42.13           C
ATOM    724  C   PHE F  91      18.658   6.238  74.388  1.00 46.66           C
ATOM    725  O   PHE F  91      19.180   5.642  75.311  1.00 45.35           O
ATOM    726  CB  PHE F  91      17.430   8.423  74.601  1.00 44.78           C
ATOM    727  CG  PHE F  91      18.255   8.963  75.741  1.00 47.32           C
ATOM    728  CD1 PHE F  91      19.598   9.250  75.571  1.00 49.16           C
ATOM    729  CD2 PHE F  91      17.673   9.212  76.979  1.00 43.00           C
ATOM    730  CE1 PHE F  91      20.353   9.769  76.620  1.00 60.23           C
ATOM    731  CE2 PHE F  91      18.418   9.729  78.030  1.00 41.30           C
ATOM    732  CZ  PHE F  91      19.758  10.005  77.854  1.00 44.21           C
ATOM    733  N   PHE F  92      19.218   6.321  73.186  1.00 51.04           N
ATOM    734  CA  PHE F  92      20.562   5.801  72.954  1.00 48.01           C
ATOM    735  C   PHE F  92      21.582   6.913  73.143  1.00 57.14           C
ATOM    736  O   PHE F  92      21.325   8.062  72.803  1.00 60.28           O
ATOM    737  CB  PHE F  92      20.708   5.207  71.552  1.00 51.38           C
ATOM    738  CG  PHE F  92      19.905   3.949  71.335  1.00 53.73           C
ATOM    739  CD1 PHE F  92      19.959   2.907  72.248  1.00 51.55           C
ATOM    740  CD2 PHE F  92      19.101   3.810  70.211  1.00 65.23           C
ATOM    741  CE1 PHE F  92      19.221   1.744  72.041  1.00 65.84           C
ATOM    742  CE2 PHE F  92      18.356   2.646  69.991  1.00 63.11           C
ATOM    743  CZ  PHE F  92      18.416   1.615  70.910  1.00 62.05           C
ATOM    744  N   LEU F  93      22.741   6.556  73.689  1.00 56.20           N
ATOM    745  CA  LEU F  93      23.816   7.510  73.919  1.00 61.88           C
ATOM    746  C   LEU F  93      25.167   6.841  73.673  1.00 59.29           C
ATOM    747  O   LEU F  93      25.439   5.771  74.209  1.00 70.02           O
ATOM    748  CB  LEU F  93      23.754   8.050  75.354  1.00 48.32           C
ATOM    749  CG  LEU F  93      24.808   9.093  75.743  1.00 59.26           C
ATOM    750  CD1 LEU F  93      24.585  10.394  74.988  1.00 62.06           C
ATOM    751  CD2 LEU F  93      24.819   9.345  77.250  1.00 52.38           C
ATOM    752  N   ALA F  94      26.012   7.465  72.864  1.00 54.69           N
ATOM    753  CA  ALA F  94      27.374   6.977  72.656  1.00 57.93           C
ATOM    754  C   ALA F  94      28.366   8.063  73.022  1.00 56.95           C
ATOM    755  O   ALA F  94      28.302   9.176  72.487  1.00 73.63           O
ATOM    756  CB  ALA F  94      27.577   6.543  71.215  1.00 53.10           C
ATOM    757  N   ILE F  95      29.276   7.736  73.940  1.00 52.93           N
ATOM    758  CA  ILE F  95      30.283   8.691  74.390  1.00 68.88           C
ATOM    759  C   ILE F  95      31.695   8.110  74.406  1.00 77.88           C
ATOM    760  O   ILE F  95      31.925   7.037  74.953  1.00 76.73           O
ATOM    761  CB  ILE F  95      29.982   9.190  75.807  1.00 68.02           C
ATOM    762  CG1 ILE F  95      30.069   8.034  76.802  1.00 65.45           C
ATOM    763  CG2 ILE F  95      28.613   9.848  75.857  1.00 75.20           C
ATOM    764  CD1 ILE F  95      29.761   8.436  78.220  1.00 72.17           C
ATOM    765  N   MET F  96      32.642   8.831  73.814  1.00 70.70           N
ATOM    766  CA  MET F  96      34.052   8.463  73.899  1.00 69.99           C
ATOM    767  C   MET F  96      34.469   8.242  75.347  1.00 69.79           C
ATOM    768  O   MET F  96      33.906   8.838  76.261  1.00 65.18           O
ATOM    769  CB  MET F  96      34.921   9.551  73.270  1.00 67.86           C
ATOM    770  CG  MET F  96      34.758   9.655  71.767  1.00 77.26           C
ATOM    771  SD  MET F  96      34.908   8.033  70.993  1.00 92.86           S
ATOM    772  CE  MET F  96      34.664   8.455  69.270  1.00117.76           C
ATOM    773  N   THR F  97      35.453   7.368  75.553  1.00 76.74           N
ATOM    774  CA  THR F  97      36.033   7.168  76.878  1.00 82.30           C
ATOM    775  C   THR F  97      36.478   8.522  77.421  1.00 79.30           C
ATOM    776  O   THR F  97      36.551   8.743  78.632  1.00 68.64           O
ATOM    777  CB  THR F  97      37.235   6.214  76.811  1.00 90.90           C
ATOM    778  OG1 THR F  97      36.833   4.988  76.186  1.00 92.60           O
ATOM    779  CG2 THR F  97      37.764   5.918  78.202  1.00 98.75           C
ATOM    780  N   ASP F  98      36.770   9.420  76.489  1.00 95.04           N
ATOM    781  CA  ASP F  98      37.080  10.811  76.782  1.00 98.56           C
ATOM    782  C   ASP F  98      35.942  11.464  77.571  1.00 96.04           C
ATOM    783  O   ASP F  98      36.169  12.348  78.398  1.00 91.54           O
ATOM    784  CB  ASP F  98      37.304  11.545  75.456  1.00100.10           C
ATOM    785  CG  ASP F  98      37.598  13.016  75.641  1.00110.71           C
ATOM    786  OD1 ASP F  98      38.148  13.389  76.694  1.00113.14           O
ATOM    787  OD2 ASP F  98      37.287  13.796  74.718  1.00114.33           O
ATOM    788  N   GLY F  99      34.719  11.011  77.316  1.00 90.99           N
ATOM    789  CA  GLY F  99      33.536  11.597  77.917  1.00 84.42           C
ATOM    790  C   GLY F  99      32.758  12.418  76.903  1.00 80.53           C
ATOM    791  O   GLY F  99      31.682  12.930  77.198  1.00 80.27           O
ATOM    792  N   SER F 100      33.316  12.547  75.703  1.00 78.53           N
ATOM    793  CA  SER F 100      32.691  13.325  74.637  1.00 79.49           C
ATOM    794  C   SER F 100      31.536  12.566  74.010  1.00 68.74           C
ATOM    795  O   SER F 100      31.716  11.475  73.481  1.00 73.87           O
ATOM    796  CB  SER F 100      33.714  13.677  73.554  1.00 83.99           C
ATOM    797  OG  SER F 100      34.799  14.412  74.096  1.00 91.36           O
ATOM    798  N   ILE F 101      30.350  13.153  74.062  1.00 62.10           N
ATOM    799  CA  ILE F 101      29.186  12.562  73.420  1.00 58.59           C
ATOM    800  C   ILE F 101      29.357  12.579  71.908  1.00 64.73           C
ATOM    801  O   ILE F 101      29.610  13.632  71.321  1.00 70.60           O
ATOM    802  CB  ILE F 101      27.906  13.337  73.776  1.00 60.58           C
ATOM    803  CG1 ILE F 101      27.739  13.423  75.297  1.00 54.82           C
ATOM    804  CG2 ILE F 101      26.689  12.692  73.118  1.00 55.48           C
ATOM    805  CD1 ILE F 101      26.744  14.474  75.748  1.00 47.79           C
ATOM    806  N   ILE F 102      29.221  11.418  71.274  1.00 67.27           N
ATOM    807  CA  ILE F 102      29.302  11.333  69.819  1.00 65.47           C
ATOM    808  C   ILE F 102      27.953  10.992  69.192  1.00 69.72           C
ATOM    809  O   ILE F 102      27.736  11.236  68.005  1.00 68.49           O
ATOM    810  CB  ILE F 102      30.358  10.311  69.349  1.00 67.55           C
ATOM    811  CG1 ILE F 102      29.952   8.896  69.750  1.00 76.91           C
ATOM    812  CG2 ILE F 102      31.726  10.656  69.914  1.00 58.80           C
ATOM    813  CD1 ILE F 102      31.067   7.884  69.596  1.00 83.08           C
ATOM    814  N   TYR F 103      27.046  10.429  69.982  1.00 70.01           N
ATOM    815  CA  TYR F 103      25.700  10.147  69.476  1.00 60.17           C
ATOM    816  C   TYR F 103      24.627  10.215  70.568  1.00 51.58           C
ATOM    817  O   TYR F 103      24.909   9.970  71.739  1.00 60.24           O
ATOM    818  CB  TYR F 103      25.659   8.785  68.772  1.00 50.48           C
ATOM    819  CG  TYR F 103      24.280   8.427  68.287  1.00 50.74           C
ATOM    820  CD1 TYR F 103      23.848   8.802  67.024  1.00 59.71           C
ATOM    821  CD2 TYR F 103      23.392   7.743  69.107  1.00 55.90           C
ATOM    822  CE1 TYR F 103      22.575   8.498  66.579  1.00 58.81           C
ATOM    823  CE2 TYR F 103      22.112   7.435  68.674  1.00 56.25           C
ATOM    824  CZ  TYR F 103      21.713   7.814  67.409  1.00 62.33           C
ATOM    825  OH  TYR F 103      20.445   7.511  66.966  1.00 63.42           O
ATOM    826  N   VAL F 104      23.402  10.566  70.181  1.00 59.61           N
ATOM    827  CA  VAL F 104      22.251  10.517  71.093  1.00 45.58           C
ATOM    828  C   VAL F 104      20.925  10.454  70.321  1.00 52.32           C
ATOM    829  O   VAL F 104      20.736  11.171  69.344  1.00 56.20           O
ATOM    830  CB  VAL F 104      22.226  11.708  72.080  1.00 52.60           C
ATOM    831  CG1 VAL F 104      22.016  13.024  71.343  1.00 54.93           C
ATOM    832  CG2 VAL F 104      21.136  11.512  73.129  1.00 47.07           C
ATOM    833  N   SER F 105      20.018   9.585  70.761  1.00 48.35           N
ATOM    834  CA  SER F 105      18.711   9.413  70.128  1.00 50.68           C
ATOM    835  C   SER F 105      17.845  10.663  70.218  1.00 53.97           C
ATOM    836  O   SER F 105      17.923  11.420  71.188  1.00 53.33           O
ATOM    837  CB  SER F 105      17.950   8.257  70.781  1.00 62.80           C
ATOM    838  OG  SER F 105      18.534   7.012  70.473  1.00 70.92           O
ATOM    839  N   GLU F 106      16.991  10.847  69.213  1.00 49.04           N
ATOM    840  CA  GLU F 106      16.053  11.962  69.163  1.00 50.87           C
ATOM    841  C   GLU F 106      15.197  12.044  70.427  1.00 48.67           C
ATOM    842  O   GLU F 106      14.844  13.137  70.880  1.00 55.54           O
ATOM    843  CB  GLU F 106      15.136  11.803  67.949  1.00 61.89           C
ATOM    844  CG  GLU F 106      14.545  13.105  67.430  1.00 91.38           C
ATOM    845  CD  GLU F 106      15.540  13.916  66.608  1.00110.93           C
ATOM    846  OE1 GLU F 106      16.753  13.605  66.646  1.00106.48           O
ATOM    847  OE2 GLU F 106      15.106  14.860  65.912  1.00121.08           O
ATOM    848  N   SER F 107      14.873  10.885  70.994  1.00 43.96           N
ATOM    849  CA  SER F 107      13.932  10.817  72.113  1.00 52.10           C
ATOM    850  C   SER F 107      14.488  11.469  73.379  1.00 46.36           C
ATOM    851  O   SER F 107      13.745  11.728  74.333  1.00 45.53           O
ATOM    852  CB  SER F 107      13.510   9.372  72.399  1.00 41.65           C
ATOM    853  OG  SER F 107      14.616   8.602  72.843  1.00 54.48           O
ATOM    854  N   VAL F 108      15.789  11.744  73.383  1.00 41.53           N
ATOM    855  CA  VAL F 108      16.390  12.433  74.519  1.00 50.87           C
ATOM    856  C   VAL F 108      15.625  13.729  74.765  1.00 50.44           C
ATOM    857  O   VAL F 108      15.445  14.141  75.908  1.00 48.40           O
ATOM    858  CB  VAL F 108      17.894  12.740  74.302  1.00 47.61           C
ATOM    859  CG1 VAL F 108      18.071  13.891  73.335  1.00 43.56           C
ATOM    860  CG2 VAL F 108      18.569  13.055  75.628  1.00 49.26           C
ATOM    861  N   THR F 109      15.136  14.347  73.693  1.00 49.67           N
ATOM    862  CA  THR F 109      14.435  15.623  73.829  1.00 53.55           C
ATOM    863  C   THR F 109      13.157  15.498  74.663  1.00 48.21           C
ATOM    864  O   THR F 109      12.864  16.350  75.502  1.00 39.29           O
ATOM    865  CB  THR F 109      14.097  16.250  72.465  1.00 61.13           C
ATOM    866  OG1 THR F 109      15.270  16.278  71.645  1.00 68.31           O
ATOM    867  CG2 THR F 109      13.584  17.667  72.654  1.00 61.21           C
ATOM    868  N   SER F 110      12.379  14.446  74.440  1.00 40.45           N
ATOM    869  CA  SER F 110      11.170  14.295  75.239  1.00 42.37           C
ATOM    870  C   SER F 110      11.493  13.782  76.650  1.00 43.49           C
ATOM    871  O   SER F 110      10.674  13.913  77.552  1.00 40.12           O
ATOM    872  CB  SER F 110      10.132  13.396  74.552  1.00 43.28           C
ATOM    873  OG  SER F 110      10.684  12.137  74.210  1.00 64.67           O
ATOM    874  N   LEU F 111      12.680  13.217  76.855  1.00 46.31           N
ATOM    875  CA  LEU F 111      12.979  12.661  78.179  1.00 46.33           C
ATOM    876  C   LEU F 111      13.703  13.668  79.071  1.00 42.43           C
ATOM    877  O   LEU F 111      13.355  13.817  80.236  1.00 45.08           O
ATOM    878  CB  LEU F 111      13.736  11.327  78.081  1.00 45.51           C
ATOM    879  CG  LEU F 111      12.926  10.187  77.443  1.00 41.86           C
ATOM    880  CD1 LEU F 111      13.807   9.022  77.002  1.00 42.73           C
ATOM    881  CD2 LEU F 111      11.814   9.699  78.369  1.00 32.55           C
ATOM    882  N   LEU F 112      14.681  14.381  78.518  1.00 46.39           N
ATOM    883  CA  LEU F 112      15.483  15.322  79.302  1.00 43.48           C
ATOM    884  C   LEU F 112      15.421  16.773  78.809  1.00 51.92           C
ATOM    885  O   LEU F 112      16.033  17.661  79.405  1.00 51.06           O
ATOM    886  CB  LEU F 112      16.937  14.856  79.361  1.00 45.53           C
ATOM    887  CG  LEU F 112      17.159  13.475  79.983  1.00 49.17           C
ATOM    888  CD1 LEU F 112      18.628  13.061  79.889  1.00 43.56           C
ATOM    889  CD2 LEU F 112      16.671  13.436  81.422  1.00 40.04           C
ATOM    890  N   GLU F 113      14.690  17.008  77.721  1.00 47.00           N
ATOM    891  CA  GLU F 113      14.502  18.356  77.182  1.00 40.12           C
ATOM    892  C   GLU F 113      15.792  19.009  76.723  1.00 50.79           C
ATOM    893  O   GLU F 113      15.963  20.221  76.866  1.00 58.66           O
ATOM    894  CB  GLU F 113      13.772  19.261  78.183  1.00 42.82           C
ATOM    895  CG  GLU F 113      12.378  18.769  78.534  1.00 51.31           C
ATOM    896  CD  GLU F 113      11.541  19.826  79.232  1.00 74.76           C
ATOM    897  OE1 GLU F 113      11.339  20.915  78.650  1.00 79.95           O
ATOM    898  OE2 GLU F 113      11.083  19.564  80.365  1.00 83.36           O
ATOM    899  N   HIS F 114      16.698  18.196  76.182  1.00 49.29           N
ATOM    900  CA  HIS F 114      17.853  18.698  75.454  1.00 49.89           C
ATOM    901  C   HIS F 114      17.661  18.394  73.983  1.00 62.42           C
ATOM    902  O   HIS F 114      17.095  17.361  73.627  1.00 66.25           O
ATOM    903  CB  HIS F 114      19.154  18.032  75.914  1.00 43.47           C
ATOM    904  CG  HIS F 114      19.524  18.336  77.332  1.00 59.75           C
ATOM    905  ND1 HIS F 114      19.845  19.603  77.761  1.00 69.38           N
ATOM    906  CD2 HIS F 114      19.631  17.530  78.417  1.00 55.43           C
ATOM    907  CE1 HIS F 114      20.125  19.568  79.053  1.00 69.51           C
ATOM    908  NE2 HIS F 114      20.001  18.322  79.472  1.00 61.13           N
ATOM    909  N   LEU F 115      18.132  19.294  73.128  1.00 59.00           N
ATOM    910  CA  LEU F 115      18.235  18.996  71.711  1.00 61.23           C
ATOM    911  C   LEU F 115      19.494  18.171  71.515  1.00 60.99           C
ATOM    912  O   LEU F 115      20.492  18.391  72.192  1.00 70.09           O
ATOM    913  CB  LEU F 115      18.304  20.286  70.895  1.00 69.40           C
ATOM    914  CG  LEU F 115      17.029  21.137  70.922  1.00 71.30           C
ATOM    915  CD1 LEU F 115      17.291  22.534  70.380  1.00 80.53           C
ATOM    916  CD2 LEU F 115      15.906  20.447  70.150  1.00 58.07           C
ATOM    917  N   PRO F 116      19.441  17.187  70.609  1.00 57.02           N
ATOM    918  CA  PRO F 116      20.638  16.421  70.252  1.00 59.80           C
ATOM    919  C   PRO F 116      21.866  17.304  69.978  1.00 75.28           C
ATOM    920  O   PRO F 116      22.989  16.878  70.254  1.00 85.83           O
ATOM    921  CB  PRO F 116      20.198  15.684  68.988  1.00 54.14           C
ATOM    922  CG  PRO F 116      18.745  15.413  69.241  1.00 60.60           C
ATOM    923  CD  PRO F 116      18.220  16.617  70.003  1.00 54.92           C
ATOM    924  N   SER F 117      21.658  18.510  69.459  1.00 82.21           N
ATOM    925  CA  SER F 117      22.776  19.408  69.167  1.00 83.96           C
ATOM    926  C   SER F 117      23.353  20.017  70.440  1.00 82.28           C
ATOM    927  O   SER F 117      24.459  20.550  70.432  1.00 91.49           O
ATOM    928  CB  SER F 117      22.358  20.514  68.194  1.00 89.39           C
ATOM    929  OG  SER F 117      21.458  21.430  68.795  1.00 86.08           O
ATOM    930  N   ASP F 118      22.592  19.945  71.530  1.00 79.85           N
ATOM    931  CA  ASP F 118      23.058  20.410  72.834  1.00 81.79           C
ATOM    932  C   ASP F 118      24.047  19.420  73.431  1.00 76.48           C
ATOM    933  O   ASP F 118      24.850  19.774  74.295  1.00 82.84           O
ATOM    934  CB  ASP F 118      21.890  20.565  73.818  1.00 91.73           C
ATOM    935  CG  ASP F 118      21.000  21.756  73.505  1.00 96.88           C
ATOM    936  OD1 ASP F 118      21.532  22.836  73.168  1.00102.14           O
ATOM    937  OD2 ASP F 118      19.762  21.605  73.613  1.00 85.63           O
ATOM    938  N   LEU F 119      23.978  18.172  72.981  1.00 69.45           N
ATOM    939  CA  LEU F 119      24.743  17.098  73.602  1.00 70.64           C
ATOM    940  C   LEU F 119      25.931  16.676  72.746  1.00 68.34           C
ATOM    941  O   LEU F 119      27.049  16.539  73.243  1.00 61.59           O
ATOM    942  CB  LEU F 119      23.837  15.896  73.905  1.00 73.11           C
ATOM    943  CG  LEU F 119      22.617  16.171  74.801  1.00 72.65           C
ATOM    944  CD1 LEU F 119      21.712  14.955  74.907  1.00 70.94           C
ATOM    945  CD2 LEU F 119      23.047  16.622  76.177  1.00 65.44           C
ATOM    946  N   VAL F 120      25.682  16.470  71.459  1.00 67.01           N
ATOM    947  CA  VAL F 120      26.724  16.046  70.535  1.00 61.88           C
ATOM    948  C   VAL F 120      27.896  17.020  70.523  1.00 66.73           C
ATOM    949  O   VAL F 120      27.703  18.231  70.438  1.00 76.73           O
ATOM    950  CB  VAL F 120      26.167  15.898  69.111  1.00 66.48           C
ATOM    951  CG1 VAL F 120      27.291  15.593  68.118  1.00 53.01           C
ATOM    952  CG2 VAL F 120      25.096  14.815  69.080  1.00 69.54           C
ATOM    953  N   ASP F 121      29.107  16.477  70.606  1.00 74.66           N
ATOM    954  CA  ASP F 121      30.336  17.268  70.638  1.00 86.57           C
ATOM    955  C   ASP F 121      30.491  18.020  71.948  1.00 85.74           C
ATOM    956  O   ASP F 121      31.154  19.053  72.013  1.00 88.27           O
ATOM    957  CB  ASP F 121      30.402  18.243  69.462  1.00 98.28           C
ATOM    958  CG  ASP F 121      30.660  17.549  68.147  1.00102.96           C
ATOM    959  OD1 ASP F 121      31.416  16.554  68.149  1.00 99.31           O
ATOM    960  OD2 ASP F 121      30.106  17.993  67.120  1.00105.26           O
ATOM    961  N   GLN F 122      29.866  17.494  72.994  1.00 78.94           N
ATOM    962  CA  GLN F 122      29.982  18.060  74.328  1.00 75.70           C
ATOM    963  C   GLN F 122      30.434  16.975  75.286  1.00 72.38           C
ATOM    964  O   GLN F 122      30.344  15.792  74.977  1.00 78.33           O
ATOM    965  CB  GLN F 122      28.640  18.628  74.787  1.00 74.74           C
ATOM    966  CG  GLN F 122      28.153  19.811  73.965  1.00 76.66           C
ATOM    967  CD  GLN F 122      29.068  21.016  74.088  1.00 86.97           C
ATOM    968  OE1 GLN F 122      29.848  21.126  75.035  1.00 91.56           O
ATOM    969  NE2 GLN F 122      28.978  21.931  73.125  1.00 85.53           N
ATOM    970  N   SER F 123      30.927  17.379  76.451  1.00 72.23           N
ATOM    971  CA  SER F 123      31.291  16.420  77.478  1.00 66.88           C
ATOM    972  C   SER F 123      30.064  16.024  78.291  1.00 64.12           C
ATOM    973  O   SER F 123      29.266  16.877  78.680  1.00 68.39           O
ATOM    974  CB  SER F 123      32.363  16.997  78.398  1.00 67.95           C
ATOM    975  OG  SER F 123      32.566  16.154  79.519  1.00 74.48           O
ATOM    976  N   ILE F 124      29.913  14.728  78.536  1.00 59.84           N
ATOM    977  CA  ILE F 124      28.817  14.223  79.356  1.00 60.17           C
ATOM    978  C   ILE F 124      28.915  14.742  80.789  1.00 61.89           C
ATOM    979  O   ILE F 124      27.921  14.773  81.509  1.00 62.33           O
ATOM    980  CB  ILE F 124      28.801  12.681  79.388  1.00 60.29           C
ATOM    981  CG1 ILE F 124      27.598  12.173  80.186  1.00 65.01           C
ATOM    982  CG2 ILE F 124      30.085  12.146  79.988  1.00 52.39           C
ATOM    983  CD1 ILE F 124      26.270  12.418  79.529  1.00 58.12           C
ATOM    984  N   PHE F 125      30.111  15.148  81.203  1.00 54.86           N
ATOM    985  CA  PHE F 125      30.291  15.620  82.577  1.00 60.33           C
ATOM    986  C   PHE F 125      29.632  16.981  82.819  1.00 58.88           C
ATOM    987  O   PHE F 125      29.328  17.338  83.956  1.00 61.53           O
ATOM    988  CB  PHE F 125      31.770  15.599  82.982  1.00 69.76           C
ATOM    989  CG  PHE F 125      32.389  14.229  82.900  1.00 74.01           C
ATOM    990  CD1 PHE F 125      32.137  13.283  83.883  1.00 66.18           C
ATOM    991  CD2 PHE F 125      33.191  13.875  81.829  1.00 76.07           C
ATOM    992  CE1 PHE F 125      32.687  12.015  83.806  1.00 62.50           C
ATOM    993  CE2 PHE F 125      33.746  12.605  81.745  1.00 75.27           C
ATOM    994  CZ  PHE F 125      33.491  11.676  82.735  1.00 67.72           C
ATOM    995  N   ASN F 126      29.387  17.722  81.744  1.00 60.14           N
ATOM    996  CA  ASN F 126      28.595  18.950  81.827  1.00 61.70           C
ATOM    997  C   ASN F 126      27.153  18.687  82.258  1.00 63.33           C
ATOM    998  O   ASN F 126      26.422  19.617  82.603  1.00 63.30           O
ATOM    999  CB  ASN F 126      28.586  19.678  80.482  1.00 71.85           C
ATOM   1000  CG  ASN F 126      29.939  20.238  80.107  1.00 85.91           C
ATOM   1001  OD1 ASN F 126      30.714  20.651  80.971  1.00 95.76           O
ATOM   1002  ND2 ASN F 126      30.231  20.261  78.809  1.00 81.80           N
ATOM   1003  N   PHE F 127      26.740  17.422  82.226  1.00 60.86           N
ATOM   1004  CA  PHE F 127      25.347  17.061  82.489  1.00 55.62           C
ATOM   1005  C   PHE F 127      25.197  16.131  83.683  1.00 62.14           C
ATOM   1006  O   PHE F 127      24.094  15.670  83.994  1.00 57.18           O
ATOM   1007  CB  PHE F 127      24.734  16.416  81.245  1.00 51.15           C
ATOM   1008  CG  PHE F 127      24.733  17.317  80.059  1.00 59.05           C
ATOM   1009  CD1 PHE F 127      23.690  18.210  79.855  1.00 57.15           C
ATOM   1010  CD2 PHE F 127      25.787  17.303  79.162  1.00 59.29           C
ATOM   1011  CE1 PHE F 127      23.693  19.054  78.768  1.00 62.21           C
ATOM   1012  CE2 PHE F 127      25.793  18.144  78.075  1.00 62.14           C
ATOM   1013  CZ  PHE F 127      24.751  19.022  77.875  1.00 64.18           C
ATOM   1014  N   ILE F 128      26.315  15.855  84.344  1.00 66.88           N
ATOM   1015  CA  ILE F 128      26.324  15.018  85.533  1.00 61.87           C
ATOM   1016  C   ILE F 128      26.808  15.874  86.697  1.00 53.94           C
ATOM   1017  O   ILE F 128      27.733  16.667  86.533  1.00 63.48           O
ATOM   1018  CB  ILE F 128      27.265  13.813  85.343  1.00 63.21           C
ATOM   1019  CG1 ILE F 128      26.806  12.967  84.152  1.00 62.57           C
ATOM   1020  CG2 ILE F 128      27.333  12.974  86.608  1.00 67.28           C
ATOM   1021  CD1 ILE F 128      27.722  11.807  83.841  1.00 59.17           C
ATOM   1022  N   PRO F 129      26.173  15.739  87.873  1.00 53.99           N
ATOM   1023  CA  PRO F 129      26.610  16.535  89.030  1.00 60.78           C
ATOM   1024  C   PRO F 129      28.088  16.285  89.336  1.00 67.02           C
ATOM   1025  O   PRO F 129      28.528  15.139  89.288  1.00 72.57           O
ATOM   1026  CB  PRO F 129      25.736  16.005  90.172  1.00 54.41           C
ATOM   1027  CG  PRO F 129      24.528  15.445  89.495  1.00 57.95           C
ATOM   1028  CD  PRO F 129      25.023  14.880  88.196  1.00 57.20           C
ATOM   1029  N   GLU F 130      28.837  17.343  89.638  1.00 67.11           N
ATOM   1030  CA  GLU F 130      30.276  17.225  89.859  1.00 83.77           C
ATOM   1031  C   GLU F 130      30.637  16.145  90.880  1.00 80.77           C
ATOM   1032  O   GLU F 130      31.650  15.457  90.736  1.00 88.46           O
ATOM   1033  CB  GLU F 130      30.857  18.576  90.278  1.00 92.76           C
ATOM   1034  CG  GLU F 130      30.671  19.662  89.233  1.00100.22           C
ATOM   1035  CD  GLU F 130      31.021  21.045  89.749  1.00114.01           C
ATOM   1036  OE1 GLU F 130      31.491  21.162  90.903  1.00116.20           O
ATOM   1037  OE2 GLU F 130      30.817  22.022  88.996  1.00117.38           O
ATOM   1038  N   GLY F 131      29.809  15.999  91.909  1.00 63.61           N
ATOM   1039  CA  GLY F 131      30.031  14.982  92.919  1.00 65.64           C
ATOM   1040  C   GLY F 131      30.138  13.575  92.357  1.00 69.15           C
ATOM   1041  O   GLY F 131      30.735  12.695  92.973  1.00 65.71           O
ATOM   1042  N   GLU F 132      29.562  13.359  91.180  1.00 64.45           N
ATOM   1043  CA  GLU F 132      29.503  12.025  90.596  1.00 58.44           C
ATOM   1044  C   GLU F 132      30.522  11.842  89.476  1.00 61.48           C
ATOM   1045  O   GLU F 132      30.586  10.783  88.848  1.00 61.09           O
ATOM   1046  CB  GLU F 132      28.096  11.744  90.058  1.00 64.95           C
ATOM   1047  CG  GLU F 132      26.994  11.772  91.105  1.00 64.43           C
ATOM   1048  CD  GLU F 132      25.649  11.345  90.543  1.00 74.90           C
ATOM   1049  OE1 GLU F 132      25.452  11.437  89.310  1.00 73.59           O
ATOM   1050  OE2 GLU F 132      24.785  10.911  91.331  1.00 79.32           O
ATOM   1051  N   HIS F 133      31.320  12.877  89.229  1.00 54.33           N
ATOM   1052  CA  HIS F 133      32.261  12.843  88.114  1.00 69.34           C
ATOM   1053  C   HIS F 133      33.312  11.734  88.219  1.00 67.84           C
ATOM   1054  O   HIS F 133      33.415  10.894  87.322  1.00 67.67           O
ATOM   1055  CB  HIS F 133      32.927  14.208  87.920  1.00 67.45           C
ATOM   1056  CG  HIS F 133      32.023  15.234  87.310  1.00 75.86           C
ATOM   1057  ND1 HIS F 133      32.456  16.490  86.943  1.00 80.60           N
ATOM   1058  CD2 HIS F 133      30.705  15.185  86.995  1.00 72.85           C
ATOM   1059  CE1 HIS F 133      31.445  17.169  86.428  1.00 83.25           C
ATOM   1060  NE2 HIS F 133      30.374  16.400  86.451  1.00 77.37           N
ATOM   1061  N   SER F 134      34.074  11.720  89.309  1.00 67.08           N
ATOM   1062  CA  SER F 134      35.197  10.788  89.440  1.00 70.11           C
ATOM   1063  C   SER F 134      34.758   9.342  89.233  1.00 66.94           C
ATOM   1064  O   SER F 134      35.337   8.616  88.422  1.00 70.79           O
ATOM   1065  CB  SER F 134      35.917  10.954  90.788  1.00 72.26           C
ATOM   1066  OG  SER F 134      35.083  10.592  91.876  1.00 82.07           O
ATOM   1067  N   GLU F 135      33.720   8.930  89.953  1.00 58.48           N
ATOM   1068  CA  GLU F 135      33.203   7.579  89.808  1.00 66.41           C
ATOM   1069  C   GLU F 135      32.936   7.251  88.339  1.00 74.40           C
ATOM   1070  O   GLU F 135      33.392   6.228  87.822  1.00 73.89           O
ATOM   1071  CB  GLU F 135      31.930   7.400  90.636  1.00 76.19           C
ATOM   1072  CG  GLU F 135      31.368   5.993  90.594  1.00 91.10           C
ATOM   1073  CD  GLU F 135      32.407   4.938  90.949  1.00113.92           C
ATOM   1074  OE1 GLU F 135      33.371   5.267  91.677  1.00121.37           O
ATOM   1075  OE2 GLU F 135      32.257   3.781  90.493  1.00118.20           O
ATOM   1076  N   VAL F 136      32.210   8.129  87.662  1.00 72.89           N
ATOM   1077  CA  VAL F 136      31.880   7.891  86.265  1.00 61.39           C
ATOM   1078  C   VAL F 136      33.147   7.865  85.406  1.00 69.47           C
ATOM   1079  O   VAL F 136      33.305   6.988  84.544  1.00 62.32           O
ATOM   1080  CB  VAL F 136      30.839   8.907  85.753  1.00 54.42           C
ATOM   1081  CG1 VAL F 136      30.679   8.811  84.240  1.00 49.35           C
ATOM   1082  CG2 VAL F 136      29.500   8.672  86.459  1.00 50.24           C
ATOM   1083  N   TYR F 137      34.061   8.798  85.669  1.00 82.89           N
ATOM   1084  CA  TYR F 137      35.355   8.779  85.000  1.00 88.54           C
ATOM   1085  C   TYR F 137      35.904   7.370  85.090  1.00 85.51           C
ATOM   1086  O   TYR F 137      36.241   6.756  84.078  1.00 85.04           O
ATOM   1087  CB  TYR F 137      36.335   9.745  85.656  1.00 94.10           C
ATOM   1088  CG  TYR F 137      36.508  11.052  84.921  1.00121.74           C
ATOM   1089  CD1 TYR F 137      37.225  11.117  83.731  1.00134.09           C
ATOM   1090  CD2 TYR F 137      35.972  12.231  85.428  1.00140.59           C
ATOM   1091  CE1 TYR F 137      37.390  12.317  83.060  1.00148.15           C
ATOM   1092  CE2 TYR F 137      36.133  13.436  84.765  1.00152.84           C
ATOM   1093  CZ  TYR F 137      36.843  13.473  83.582  1.00157.88           C
ATOM   1094  OH  TYR F 137      37.000  14.674  82.923  1.00164.57           O
ATOM   1095  N   LYS F 138      35.959   6.851  86.314  1.00 78.76           N
ATOM   1096  CA  LYS F 138      36.448   5.499  86.538  1.00 91.02           C
ATOM   1097  C   LYS F 138      35.802   4.538  85.554  1.00 91.13           C
ATOM   1098  O   LYS F 138      36.478   3.953  84.707  1.00 94.58           O
ATOM   1099  CB  LYS F 138      36.168   5.042  87.970  1.00101.22           C
ATOM   1100  CG  LYS F 138      36.391   3.553  88.181  1.00115.59           C
ATOM   1101  CD  LYS F 138      36.259   3.155  89.643  1.00127.21           C
ATOM   1102  CE  LYS F 138      36.564   1.674  89.828  1.00131.14           C
ATOM   1103  NZ  LYS F 138      36.549   1.268  91.260  1.00129.02           N
ATOM   1104  N   ILE F 139      34.482   4.399  85.657  1.00 71.85           N
ATOM   1105  CA  ILE F 139      33.754   3.446  84.834  1.00 69.74           C
ATOM   1106  C   ILE F 139      34.266   3.498  83.401  1.00 76.00           C
ATOM   1107  O   ILE F 139      34.625   2.470  82.821  1.00 79.48           O
ATOM   1108  CB  ILE F 139      32.233   3.718  84.857  1.00 73.51           C
ATOM   1109  CG1 ILE F 139      31.591   3.108  86.109  1.00 74.27           C
ATOM   1110  CG2 ILE F 139      31.568   3.142  83.617  1.00 73.53           C
ATOM   1111  CD1 ILE F 139      32.145   3.620  87.415  1.00 83.35           C
ATOM   1112  N   LEU F 140      34.339   4.709  82.856  1.00 85.47           N
ATOM   1113  CA  LEU F 140      34.676   4.906  81.448  1.00 83.48           C
ATOM   1114  C   LEU F 140      36.139   4.601  81.131  1.00 89.45           C
ATOM   1115  O   LEU F 140      36.441   3.918  80.151  1.00 90.80           O
ATOM   1116  CB  LEU F 140      34.340   6.338  81.021  1.00 79.57           C
ATOM   1117  CG  LEU F 140      32.879   6.767  81.172  1.00 73.07           C
ATOM   1118  CD1 LEU F 140      32.705   8.227  80.787  1.00 67.98           C
ATOM   1119  CD2 LEU F 140      31.968   5.874  80.337  1.00 68.06           C
ATOM   1120  N   SER F 141      37.038   5.107  81.967  1.00 94.71           N
ATOM   1121  CA  SER F 141      38.475   5.009  81.715  1.00103.47           C
ATOM   1122  C   SER F 141      39.042   3.640  82.079  1.00105.70           C
ATOM   1123  O   SER F 141      39.922   3.120  81.397  1.00103.47           O
ATOM   1124  CB  SER F 141      39.221   6.098  82.488  1.00110.95           C
ATOM   1125  OG  SER F 141      38.685   7.382  82.219  1.00116.45           O
ATOM   1126  N   THR F 142      38.530   3.065  83.164  1.00117.15           N
ATOM   1127  CA  THR F 142      39.046   1.803  83.683  1.00122.97           C
ATOM   1128  C   THR F 142      38.970   0.675  82.666  1.00122.19           C
ATOM   1129  O   THR F 142      39.975   0.039  82.363  1.00125.63           O
ATOM   1130  CB  THR F 142      38.288   1.364  84.949  1.00127.28           C
ATOM   1131  OG1 THR F 142      38.289   2.431  85.903  1.00133.27           O
ATOM   1132  CG2 THR F 142      38.945   0.134  85.563  1.00125.23           C
ATOM   1133  N   HIS F 143      37.777   0.426  82.140  1.00113.33           N
ATOM   1134  CA  HIS F 143      37.587  -0.703  81.243  1.00114.17           C
ATOM   1135  C   HIS F 143      38.268  -0.501  79.890  1.00113.61           C
ATOM   1136  O   HIS F 143      37.947   0.425  79.143  1.00105.42           O
ATOM   1137  CB  HIS F 143      36.105  -1.018  81.043  1.00113.77           C
ATOM   1138  CG  HIS F 143      35.854  -2.212  80.173  1.00117.39           C
ATOM   1139  ND1 HIS F 143      35.982  -2.175  78.802  1.00112.11           N
ATOM   1140  CD2 HIS F 143      35.491  -3.482  80.484  1.00117.95           C
ATOM   1141  CE1 HIS F 143      35.701  -3.366  78.302  1.00107.69           C
ATOM   1142  NE2 HIS F 143      35.404  -4.178  79.300  1.00112.57           N
ATOM   1143  N   LEU F 144      39.215  -1.382  79.600  1.00122.91           N
ATOM   1144  CA  LEU F 144      39.838  -1.460  78.289  1.00135.33           C
ATOM   1145  C   LEU F 144      39.930  -2.936  77.921  1.00137.91           C
ATOM   1146  O   LEU F 144      40.449  -3.740  78.694  1.00143.36           O
ATOM   1147  CB  LEU F 144      41.226  -0.819  78.306  1.00143.54           C
ATOM   1148  CG  LEU F 144      41.303   0.680  78.614  1.00143.51           C
ATOM   1149  CD1 LEU F 144      42.752   1.130  78.759  1.00143.41           C
ATOM   1150  CD2 LEU F 144      40.584   1.493  77.543  1.00140.50           C
ATOM   1151  N   LEU F 145      39.412  -3.298  76.755  1.00123.08           N
ATOM   1152  CA  LEU F 145      39.401  -4.698  76.350  1.00130.45           C
ATOM   1153  C   LEU F 145      39.870  -4.903  74.913  1.00151.23           C
ATOM   1154  O   LEU F 145      39.616  -4.074  74.039  1.00157.17           O
ATOM   1155  CB  LEU F 145      38.011  -5.308  76.544  1.00118.34           C
ATOM   1156  CG  LEU F 145      37.862  -6.781  76.150  1.00110.71           C
ATOM   1157  CD1 LEU F 145      36.979  -7.531  77.136  1.00107.49           C
ATOM   1158  CD2 LEU F 145      37.337  -6.926  74.722  1.00113.16           C
ATOM   1159  N   GLU F 146      40.559  -6.018  74.687  1.00172.87           N
ATOM   1160  CA  GLU F 146      40.967  -6.426  73.348  1.00180.60           C
ATOM   1161  C   GLU F 146      40.049  -7.533  72.851  1.00189.15           C
ATOM   1162  O   GLU F 146      39.899  -8.565  73.506  1.00192.97           O
ATOM   1163  CB  GLU F 146      42.416  -6.915  73.352  1.00181.53           C
ATOM   1164  CG  GLU F 146      43.426  -5.846  73.721  1.00181.89           C
ATOM   1165  CD  GLU F 146      43.426  -4.689  72.742  1.00181.63           C
ATOM   1166  OE1 GLU F 146      43.218  -4.929  71.536  1.00180.15           O
ATOM   1167  OE2 GLU F 146      43.628  -3.539  73.183  1.00182.19           O
ATOM   1168  N   SER F 147      39.431  -7.316  71.694  1.00204.79           N
ATOM   1169  CA  SER F 147      38.481  -8.283  71.151  1.00205.28           C
ATOM   1170  C   SER F 147      39.067  -9.081  69.995  1.00205.24           C
ATOM   1171  O   SER F 147      39.611  -8.520  69.041  1.00207.33           O
ATOM   1172  CB  SER F 147      37.198  -7.583  70.703  1.00200.93           C
ATOM   1173  OG  SER F 147      37.449  -6.689  69.633  1.00200.38           O
ATOM   1174  N   ASP F 148      38.952 -10.403  70.089  1.00184.03           N
ATOM   1175  CA  ASP F 148      39.341 -11.286  68.998  1.00173.19           C
ATOM   1176  C   ASP F 148      38.469 -11.010  67.782  1.00165.68           C
ATOM   1177  O   ASP F 148      37.304 -10.633  67.920  1.00165.73           O
ATOM   1178  CB  ASP F 148      39.211 -12.751  69.425  1.00168.05           C
ATOM   1179  CG  ASP F 148      37.814 -13.103  69.899  1.00161.54           C
ATOM   1180  OD1 ASP F 148      37.041 -12.179  70.228  1.00166.44           O
ATOM   1181  OD2 ASP F 148      37.489 -14.308  69.952  1.00153.27           O
ATOM   1182  N   SER F 149      39.033 -11.183  66.593  1.00163.40           N
ATOM   1183  CA  SER F 149      38.275 -10.979  65.368  1.00156.38           C
ATOM   1184  C   SER F 149      37.043 -11.883  65.347  1.00151.62           C
ATOM   1185  O   SER F 149      35.957 -11.461  64.947  1.00154.68           O
ATOM   1186  CB  SER F 149      39.154 -11.236  64.138  1.00155.36           C
ATOM   1187  OG  SER F 149      39.668 -12.556  64.129  1.00149.88           O
ATOM   1188  N   LEU F 150      37.215 -13.118  65.804  1.00140.66           N
ATOM   1189  CA  LEU F 150      36.155 -14.121  65.743  1.00128.99           C
ATOM   1190  C   LEU F 150      34.943 -13.792  66.618  1.00121.04           C
ATOM   1191  O   LEU F 150      33.809 -14.105  66.256  1.00122.96           O
ATOM   1192  CB  LEU F 150      36.712 -15.506  66.095  1.00129.02           C
ATOM   1193  CG  LEU F 150      37.781 -16.065  65.146  1.00134.37           C
ATOM   1194  CD1 LEU F 150      38.499 -17.260  65.761  1.00135.63           C
ATOM   1195  CD2 LEU F 150      37.178 -16.433  63.797  1.00136.22           C
ATOM   1196  N   THR F 151      35.176 -13.159  67.763  1.00115.97           N
ATOM   1197  CA  THR F 151      34.087 -12.858  68.691  1.00113.14           C
ATOM   1198  C   THR F 151      33.801 -11.358  68.832  1.00 94.10           C
ATOM   1199  O   THR F 151      34.649 -10.601  69.308  1.00 83.77           O
ATOM   1200  CB  THR F 151      34.345 -13.463  70.090  1.00119.35           C
ATOM   1201  OG1 THR F 151      34.478 -14.887  69.984  1.00120.07           O
ATOM   1202  CG2 THR F 151      33.200 -13.125  71.037  1.00113.12           C
ATOM   1203  N   PRO F 152      32.597 -10.934  68.419  1.00 94.97           N
ATOM   1204  CA  PRO F 152      32.144  -9.540  68.504  1.00 93.18           C
ATOM   1205  C   PRO F 152      32.252  -8.994  69.923  1.00 83.73           C
ATOM   1206  O   PRO F 152      31.844  -9.665  70.876  1.00 78.96           O
ATOM   1207  CB  PRO F 152      30.670  -9.628  68.092  1.00 91.24           C
ATOM   1208  CG  PRO F 152      30.592 -10.834  67.231  1.00 92.73           C
ATOM   1209  CD  PRO F 152      31.573 -11.809  67.821  1.00 96.57           C
ATOM   1210  N   GLU F 153      32.794  -7.788  70.061  1.00 80.68           N
ATOM   1211  CA  GLU F 153      32.972  -7.156  71.366  1.00 85.13           C
ATOM   1212  C   GLU F 153      31.698  -7.159  72.212  1.00 72.50           C
ATOM   1213  O   GLU F 153      31.743  -7.418  73.412  1.00 76.75           O
ATOM   1214  CB  GLU F 153      33.470  -5.719  71.195  1.00 88.68           C
ATOM   1215  CG  GLU F 153      34.724  -5.598  70.356  1.00 97.68           C
ATOM   1216  CD  GLU F 153      35.021  -4.170  69.936  1.00102.64           C
ATOM   1217  OE1 GLU F 153      34.084  -3.459  69.516  1.00 99.17           O
ATOM   1218  OE2 GLU F 153      36.198  -3.764  70.022  1.00105.06           O
ATOM   1219  N   TYR F 154      30.560  -6.873  71.584  1.00 72.82           N
ATOM   1220  CA  TYR F 154      29.307  -6.723  72.320  1.00 78.55           C
ATOM   1221  C   TYR F 154      28.734  -8.048  72.816  1.00 78.24           C
ATOM   1222  O   TYR F 154      27.721  -8.071  73.519  1.00 81.21           O
ATOM   1223  CB  TYR F 154      28.269  -5.957  71.488  1.00 72.98           C
ATOM   1224  CG  TYR F 154      27.768  -6.683  70.256  1.00 71.80           C
ATOM   1225  CD1 TYR F 154      26.524  -7.306  70.247  1.00 73.30           C
ATOM   1226  CD2 TYR F 154      28.533  -6.735  69.100  1.00 70.20           C
ATOM   1227  CE1 TYR F 154      26.057  -7.962  69.123  1.00 70.82           C
ATOM   1228  CE2 TYR F 154      28.079  -7.392  67.972  1.00 76.49           C
ATOM   1229  CZ  TYR F 154      26.840  -8.002  67.986  1.00 76.72           C
ATOM   1230  OH  TYR F 154      26.389  -8.655  66.856  1.00 63.09           O
ATOM   1231  N   LEU F 155      29.385  -9.147  72.448  1.00 82.92           N
ATOM   1232  CA  LEU F 155      28.956 -10.465  72.893  1.00 90.51           C
ATOM   1233  C   LEU F 155      29.732 -10.912  74.131  1.00 94.05           C
ATOM   1234  O   LEU F 155      29.331 -11.842  74.833  1.00 99.53           O
ATOM   1235  CB  LEU F 155      29.106 -11.485  71.762  1.00 93.39           C
ATOM   1236  CG  LEU F 155      28.210 -11.253  70.544  1.00 95.31           C
ATOM   1237  CD1 LEU F 155      28.372 -12.372  69.520  1.00 96.91           C
ATOM   1238  CD2 LEU F 155      26.754 -11.124  70.969  1.00 90.84           C
ATOM   1239  N   LYS F 156      30.845 -10.233  74.398  1.00 71.90           N
ATOM   1240  CA  LYS F 156      31.680 -10.553  75.543  1.00 75.37           C
ATOM   1241  C   LYS F 156      31.146  -9.934  76.840  1.00 81.31           C
ATOM   1242  O   LYS F 156      30.947  -8.720  76.932  1.00 71.71           O
ATOM   1243  CB  LYS F 156      33.119 -10.101  75.283  1.00 87.98           C
ATOM   1244  CG  LYS F 156      33.699 -10.624  73.970  1.00 95.98           C
ATOM   1245  CD  LYS F 156      35.140 -10.162  73.762  1.00106.68           C
ATOM   1246  CE  LYS F 156      36.087 -10.874  74.710  1.00113.35           C
ATOM   1247  NZ  LYS F 156      36.134 -12.339  74.429  1.00118.42           N
ATOM   1248  N   SER F 157      30.916 -10.784  77.838  1.00 91.23           N
ATOM   1249  CA  SER F 157      30.395 -10.351  79.129  1.00 90.30           C
ATOM   1250  C   SER F 157      31.245  -9.248  79.748  1.00 81.22           C
ATOM   1251  O   SER F 157      30.720  -8.308  80.340  1.00 83.92           O
ATOM   1252  CB  SER F 157      30.315 -11.534  80.090  1.00 99.62           C
ATOM   1253  OG  SER F 157      29.555 -12.591  79.529  1.00110.81           O
ATOM   1254  N   LYS F 158      32.559  -9.366  79.607  1.00 91.19           N
ATOM   1255  CA  LYS F 158      33.479  -8.376  80.150  1.00 89.94           C
ATOM   1256  C   LYS F 158      33.214  -6.984  79.584  1.00 90.01           C
ATOM   1257  O   LYS F 158      33.517  -5.981  80.231  1.00 95.57           O
ATOM   1258  CB  LYS F 158      34.928  -8.777  79.864  1.00 89.57           C
ATOM   1259  CG  LYS F 158      35.401 -10.028  80.578  1.00104.48           C
ATOM   1260  CD  LYS F 158      36.885 -10.275  80.296  1.00106.78           C
ATOM   1261  CE  LYS F 158      37.390 -11.540  80.970  1.00102.72           C
ATOM   1262  NZ  LYS F 158      38.815 -11.830  80.620  1.00100.09           N
ATOM   1263  N   ASN F 159      32.660  -6.921  78.375  1.00 77.27           N
ATOM   1264  CA  ASN F 159      32.387  -5.635  77.733  1.00 71.03           C
ATOM   1265  C   ASN F 159      31.015  -5.069  78.090  1.00 70.83           C
ATOM   1266  O   ASN F 159      30.730  -3.909  77.797  1.00 72.11           O
ATOM   1267  CB  ASN F 159      32.546  -5.729  76.209  1.00 64.04           C
ATOM   1268  CG  ASN F 159      33.991  -5.960  75.787  1.00 85.51           C
ATOM   1269  OD1 ASN F 159      34.926  -5.486  76.438  1.00 84.67           O
ATOM   1270  ND2 ASN F 159      34.183  -6.690  74.687  1.00 80.62           N
ATOM   1271  N   GLN F 160      30.175  -5.891  78.714  1.00 76.25           N
ATOM   1272  CA  GLN F 160      28.847  -5.471  79.167  1.00 67.55           C
ATOM   1273  C   GLN F 160      28.967  -4.713  80.489  1.00 71.96           C
ATOM   1274  O   GLN F 160      29.822  -5.033  81.314  1.00 74.57           O
ATOM   1275  CB  GLN F 160      27.941  -6.688  79.371  1.00 72.75           C
ATOM   1276  CG  GLN F 160      27.929  -7.683  78.225  1.00 80.76           C
ATOM   1277  CD  GLN F 160      27.103  -7.212  77.049  1.00 96.57           C
ATOM   1278  OE1 GLN F 160      27.095  -6.029  76.714  1.00103.29           O
ATOM   1279  NE2 GLN F 160      26.390  -8.141  76.419  1.00104.40           N
ATOM   1280  N   LEU F 161      28.101  -3.728  80.698  1.00 73.85           N
ATOM   1281  CA  LEU F 161      28.183  -2.886  81.889  1.00 73.12           C
ATOM   1282  C   LEU F 161      26.917  -2.065  82.148  1.00 64.90           C
ATOM   1283  O   LEU F 161      26.265  -1.605  81.217  1.00 68.98           O
ATOM   1284  CB  LEU F 161      29.384  -1.952  81.783  1.00 79.45           C
ATOM   1285  CG  LEU F 161      29.707  -1.164  83.048  1.00 96.63           C
ATOM   1286  CD1 LEU F 161      29.763  -2.095  84.253  1.00 97.30           C
ATOM   1287  CD2 LEU F 161      31.018  -0.420  82.877  1.00108.33           C
ATOM   1288  N   GLU F 162      26.597  -1.883  83.427  1.00 69.67           N
ATOM   1289  CA  GLU F 162      25.467  -1.063  83.859  1.00 68.36           C
ATOM   1290  C   GLU F 162      25.884  -0.168  85.024  1.00 64.52           C
ATOM   1291  O   GLU F 162      26.660  -0.581  85.877  1.00 66.11           O
ATOM   1292  CB  GLU F 162      24.298  -1.944  84.306  1.00 66.99           C
ATOM   1293  CG  GLU F 162      23.935  -3.044  83.326  1.00 98.13           C
ATOM   1294  CD  GLU F 162      22.737  -3.855  83.776  1.00109.85           C
ATOM   1295  OE1 GLU F 162      22.184  -3.546  84.852  1.00109.31           O
ATOM   1296  OE2 GLU F 162      22.348  -4.801  83.054  1.00111.33           O
ATOM   1297  N   PHE F 163      25.370   1.054  85.063  1.00 64.85           N
ATOM   1298  CA  PHE F 163      25.637   1.941  86.196  1.00 60.94           C
ATOM   1299  C   PHE F 163      24.624   3.083  86.249  1.00 62.34           C
ATOM   1300  O   PHE F 163      24.017   3.418  85.246  1.00 64.35           O
ATOM   1301  CB  PHE F 163      27.067   2.485  86.137  1.00 55.29           C
ATOM   1302  CG  PHE F 163      27.306   3.441  85.006  1.00 60.60           C
ATOM   1303  CD1 PHE F 163      27.035   4.791  85.155  1.00 60.11           C
ATOM   1304  CD2 PHE F 163      27.815   2.991  83.798  1.00 64.41           C
ATOM   1305  CE1 PHE F 163      27.255   5.675  84.108  1.00 63.62           C
ATOM   1306  CE2 PHE F 163      28.041   3.870  82.749  1.00 59.91           C
ATOM   1307  CZ  PHE F 163      27.757   5.214  82.905  1.00 56.86           C
ATOM   1308  N   CYS F 164      24.437   3.683  87.416  1.00 62.32           N
ATOM   1309  CA  CYS F 164      23.442   4.737  87.558  1.00 61.83           C
ATOM   1310  C   CYS F 164      24.070   6.073  87.929  1.00 53.22           C
ATOM   1311  O   CYS F 164      25.117   6.123  88.559  1.00 60.85           O
ATOM   1312  CB  CYS F 164      22.383   4.339  88.592  1.00 53.17           C
ATOM   1313  SG  CYS F 164      21.494   2.822  88.178  1.00 66.94           S
ATOM   1314  N   CYS F 165      23.430   7.160  87.522  1.00 52.73           N
ATOM   1315  CA  CYS F 165      23.896   8.490  87.897  1.00 55.38           C
ATOM   1316  C   CYS F 165      22.842   9.500  87.513  1.00 57.74           C
ATOM   1317  O   CYS F 165      21.890   9.170  86.815  1.00 63.31           O
ATOM   1318  CB  CYS F 165      25.213   8.836  87.198  1.00 51.67           C
ATOM   1319  SG  CYS F 165      25.041   9.151  85.428  1.00 67.62           S
ATOM   1320  N   HIS F 166      23.012  10.735  87.955  1.00 59.42           N
ATOM   1321  CA  HIS F 166      22.047  11.767  87.624  1.00 59.57           C
ATOM   1322  C   HIS F 166      22.458  12.517  86.360  1.00 57.68           C
ATOM   1323  O   HIS F 166      23.644  12.673  86.068  1.00 58.66           O
ATOM   1324  CB  HIS F 166      21.870  12.728  88.797  1.00 55.99           C
ATOM   1325  CG  HIS F 166      21.241  12.097  90.001  1.00 67.05           C
ATOM   1326  ND1 HIS F 166      21.925  11.243  90.838  1.00 61.50           N
ATOM   1327  CD2 HIS F 166      19.985  12.192  90.506  1.00 66.11           C
ATOM   1328  CE1 HIS F 166      21.123  10.842  91.810  1.00 62.60           C
ATOM   1329  NE2 HIS F 166      19.941  11.405  91.632  1.00 64.40           N
ATOM   1330  N   MET F 167      21.461  12.969  85.614  1.00 46.14           N
ATOM   1331  CA  MET F 167      21.680  13.734  84.400  1.00 47.37           C
ATOM   1332  C   MET F 167      20.809  14.973  84.405  1.00 55.31           C
ATOM   1333  O   MET F 167      19.607  14.905  84.676  1.00 52.54           O
ATOM   1334  CB  MET F 167      21.398  12.886  83.154  1.00 45.97           C
ATOM   1335  CG  MET F 167      22.620  12.130  82.665  1.00 51.95           C
ATOM   1336  SD  MET F 167      22.325  11.279  81.114  1.00 61.62           S
ATOM   1337  CE  MET F 167      22.234  12.643  79.970  1.00 49.70           C
ATOM   1338  N   LEU F 168      21.430  16.108  84.114  1.00 54.35           N
ATOM   1339  CA  LEU F 168      20.728  17.378  84.093  1.00 54.49           C
ATOM   1340  C   LEU F 168      19.590  17.372  83.077  1.00 49.19           C
ATOM   1341  O   LEU F 168      19.756  16.917  81.953  1.00 62.01           O
ATOM   1342  CB  LEU F 168      21.704  18.512  83.779  1.00 56.21           C
ATOM   1343  CG  LEU F 168      21.082  19.904  83.647  1.00 69.51           C
ATOM   1344  CD1 LEU F 168      20.687  20.462  85.024  1.00 63.25           C
ATOM   1345  CD2 LEU F 168      22.046  20.842  82.934  1.00 71.68           C
ATOM   1346  N   ARG F 169      18.435  17.881  83.486  1.00 53.17           N
ATOM   1347  CA  ARG F 169      17.330  18.120  82.568  1.00 59.98           C
ATOM   1348  C   ARG F 169      17.485  19.481  81.897  1.00 70.28           C
ATOM   1349  O   ARG F 169      17.879  20.459  82.535  1.00 71.16           O
ATOM   1350  CB  ARG F 169      15.997  18.113  83.319  1.00 50.96           C
ATOM   1351  CG  ARG F 169      15.625  16.789  83.948  1.00 52.93           C
ATOM   1352  CD  ARG F 169      14.235  16.882  84.537  1.00 53.39           C
ATOM   1353  NE  ARG F 169      13.283  17.356  83.537  1.00 57.76           N
ATOM   1354  CZ  ARG F 169      12.720  16.578  82.619  1.00 62.51           C
ATOM   1355  NH1 ARG F 169      13.005  15.283  82.581  1.00 59.32           N
ATOM   1356  NH2 ARG F 169      11.869  17.092  81.739  1.00 72.30           N
ATOM   1357  N   GLY F 170      17.169  19.542  80.608  1.00 57.94           N
ATOM   1358  CA  GLY F 170      17.105  20.811  79.914  1.00 61.58           C
ATOM   1359  C   GLY F 170      15.869  21.557  80.378  1.00 67.95           C
ATOM   1360  O   GLY F 170      15.105  21.055  81.209  1.00 62.82           O
ATOM   1361  N   THR F 171      15.653  22.752  79.844  1.00 81.18           N
ATOM   1362  CA  THR F 171      14.486  23.531  80.236  1.00 91.60           C
ATOM   1363  C   THR F 171      14.119  24.582  79.200  1.00101.47           C
ATOM   1364  O   THR F 171      14.935  24.953  78.358  1.00109.26           O
ATOM   1365  CB  THR F 171      14.707  24.215  81.599  1.00 89.52           C
ATOM   1366  OG1 THR F 171      13.499  24.862  82.015  1.00 80.14           O
ATOM   1367  CG2 THR F 171      15.832  25.237  81.504  1.00 93.87           C
ATOM   1368  N   ILE F 172      12.877  25.054  79.269  1.00 99.86           N
ATOM   1369  CA  ILE F 172      12.423  26.124  78.392  1.00110.37           C
ATOM   1370  C   ILE F 172      12.692  27.483  79.044  1.00122.67           C
ATOM   1371  O   ILE F 172      12.910  28.478  78.352  1.00121.25           O
ATOM   1372  CB  ILE F 172      10.928  25.975  78.034  1.00111.92           C
ATOM   1373  CG1 ILE F 172      10.666  24.611  77.386  1.00 99.64           C
ATOM   1374  CG2 ILE F 172      10.490  27.083  77.094  1.00121.34           C
ATOM   1375  CD1 ILE F 172       9.212  24.371  77.036  1.00 92.81           C
ATOM   1376  N   ASP F 173      12.691  27.515  80.377  1.00154.26           N
ATOM   1377  CA  ASP F 173      13.043  28.728  81.116  1.00169.38           C
ATOM   1378  C   ASP F 173      14.291  28.538  81.982  1.00178.30           C
ATOM   1379  O   ASP F 173      14.369  27.601  82.775  1.00181.62           O
ATOM   1380  CB  ASP F 173      11.873  29.227  81.974  1.00172.40           C
ATOM   1381  CG  ASP F 173      11.386  28.191  82.975  1.00173.26           C
ATOM   1382  OD1 ASP F 173      12.032  27.132  83.114  1.00176.73           O
ATOM   1383  OD2 ASP F 173      10.354  28.441  83.632  1.00169.76           O
ATOM   1384  N   PRO F 174      15.271  29.441  81.835  1.00179.53           N
ATOM   1385  CA  PRO F 174      16.541  29.344  82.565  1.00176.96           C
ATOM   1386  C   PRO F 174      16.369  29.607  84.057  1.00170.50           C
ATOM   1387  O   PRO F 174      17.237  29.241  84.850  1.00166.10           O
ATOM   1388  CB  PRO F 174      17.387  30.451  81.932  1.00180.69           C
ATOM   1389  CG  PRO F 174      16.387  31.452  81.457  1.00182.84           C
ATOM   1390  CD  PRO F 174      15.209  30.647  80.993  1.00181.50           C
ATOM   1391  N   LYS F 175      15.256  30.237  84.425  1.00156.19           N
ATOM   1392  CA  LYS F 175      15.007  30.611  85.813  1.00148.38           C
ATOM   1393  C   LYS F 175      15.016  29.404  86.746  1.00145.51           C
ATOM   1394  O   LYS F 175      15.736  29.388  87.747  1.00148.46           O
ATOM   1395  CB  LYS F 175      13.683  31.367  85.946  1.00143.46           C
ATOM   1396  CG  LYS F 175      13.429  31.890  87.349  1.00140.87           C
ATOM   1397  CD  LYS F 175      12.190  32.766  87.423  1.00138.11           C
ATOM   1398  CE  LYS F 175      12.021  33.338  88.822  1.00140.04           C
ATOM   1399  NZ  LYS F 175      10.798  34.178  88.951  1.00141.00           N
ATOM   1400  N   GLU F 176      14.210  28.398  86.420  1.00144.32           N
ATOM   1401  CA  GLU F 176      14.118  27.195  87.237  1.00133.44           C
ATOM   1402  C   GLU F 176      15.506  26.654  87.566  1.00117.71           C
ATOM   1403  O   GLU F 176      16.382  26.612  86.701  1.00118.00           O
ATOM   1404  CB  GLU F 176      13.287  26.123  86.534  1.00140.58           C
ATOM   1405  CG  GLU F 176      13.099  24.856  87.357  1.00149.83           C
ATOM   1406  CD  GLU F 176      12.308  23.792  86.625  1.00155.66           C
ATOM   1407  OE1 GLU F 176      11.975  24.006  85.442  1.00159.18           O
ATOM   1408  OE2 GLU F 176      12.020  22.742  87.237  1.00156.12           O
ATOM   1409  N   PRO F 177      15.711  26.244  88.828  1.00102.42           N
ATOM   1410  CA  PRO F 177      16.995  25.705  89.289  1.00 99.31           C
ATOM   1411  C   PRO F 177      17.368  24.412  88.570  1.00100.15           C
ATOM   1412  O   PRO F 177      16.481  23.641  88.187  1.00 96.01           O
ATOM   1413  CB  PRO F 177      16.744  25.422  90.774  1.00 92.54           C
ATOM   1414  CG  PRO F 177      15.262  25.292  90.892  1.00 94.13           C
ATOM   1415  CD  PRO F 177      14.710  26.269  89.906  1.00 96.79           C
ATOM   1416  N   SER F 178      18.664  24.183  88.383  1.00 95.11           N
ATOM   1417  CA  SER F 178      19.131  22.948  87.781  1.00 84.61           C
ATOM   1418  C   SER F 178      18.423  21.797  88.464  1.00 82.72           C
ATOM   1419  O   SER F 178      18.303  21.768  89.693  1.00 84.27           O
ATOM   1420  CB  SER F 178      20.643  22.788  87.929  1.00 87.78           C
ATOM   1421  OG  SER F 178      21.000  22.595  89.284  1.00106.97           O
ATOM   1422  N   THR F 179      17.942  20.863  87.654  1.00 68.32           N
ATOM   1423  CA  THR F 179      17.143  19.754  88.143  1.00 67.07           C
ATOM   1424  C   THR F 179      17.581  18.491  87.425  1.00 62.22           C
ATOM   1425  O   THR F 179      17.877  18.520  86.227  1.00 62.98           O
ATOM   1426  CB  THR F 179      15.640  20.017  87.916  1.00 69.34           C
ATOM   1427  OG1 THR F 179      15.246  21.161  88.682  1.00 78.94           O
ATOM   1428  CG2 THR F 179      14.807  18.828  88.352  1.00 67.49           C
ATOM   1429  N   TYR F 180      17.633  17.389  88.161  1.00 52.19           N
ATOM   1430  CA  TYR F 180      18.215  16.165  87.643  1.00 50.49           C
ATOM   1431  C   TYR F 180      17.237  14.999  87.556  1.00 56.05           C
ATOM   1432  O   TYR F 180      16.208  14.979  88.231  1.00 57.44           O
ATOM   1433  CB  TYR F 180      19.439  15.785  88.473  1.00 50.78           C
ATOM   1434  CG  TYR F 180      20.571  16.755  88.295  1.00 58.23           C
ATOM   1435  CD1 TYR F 180      21.636  16.468  87.446  1.00 53.54           C
ATOM   1436  CD2 TYR F 180      20.563  17.984  88.947  1.00 68.21           C
ATOM   1437  CE1 TYR F 180      22.675  17.372  87.271  1.00 58.54           C
ATOM   1438  CE2 TYR F 180      21.593  18.893  88.779  1.00 69.06           C
ATOM   1439  CZ  TYR F 180      22.643  18.583  87.938  1.00 65.26           C
ATOM   1440  OH  TYR F 180      23.658  19.491  87.771  1.00 74.51           O
ATOM   1441  N   GLU F 181      17.577  14.048  86.693  1.00 50.91           N
ATOM   1442  CA  GLU F 181      16.858  12.792  86.571  1.00 47.62           C
ATOM   1443  C   GLU F 181      17.822  11.674  86.908  1.00 50.26           C
ATOM   1444  O   GLU F 181      18.933  11.646  86.395  1.00 53.76           O
ATOM   1445  CB  GLU F 181      16.377  12.589  85.135  1.00 43.34           C
ATOM   1446  CG  GLU F 181      15.213  13.480  84.729  1.00 60.79           C
ATOM   1447  CD  GLU F 181      13.925  13.127  85.456  1.00 57.44           C
ATOM   1448  OE1 GLU F 181      13.922  12.151  86.235  1.00 61.07           O
ATOM   1449  OE2 GLU F 181      12.913  13.825  85.239  1.00 60.80           O
ATOM   1450  N   TYR F 182      17.406  10.747  87.758  1.00 48.27           N
ATOM   1451  CA  TYR F 182      18.223   9.565  87.985  1.00 48.38           C
ATOM   1452  C   TYR F 182      18.069   8.635  86.796  1.00 49.77           C
ATOM   1453  O   TYR F 182      16.946   8.310  86.385  1.00 49.93           O
ATOM   1454  CB  TYR F 182      17.802   8.855  89.266  1.00 47.25           C
ATOM   1455  CG  TYR F 182      18.855   7.919  89.807  1.00 56.96           C
ATOM   1456  CD1 TYR F 182      20.148   8.361  90.049  1.00 65.31           C
ATOM   1457  CD2 TYR F 182      18.552   6.598  90.100  1.00 48.55           C
ATOM   1458  CE1 TYR F 182      21.113   7.516  90.556  1.00 62.72           C
ATOM   1459  CE2 TYR F 182      19.510   5.747  90.616  1.00 61.11           C
ATOM   1460  CZ  TYR F 182      20.786   6.209  90.844  1.00 61.84           C
ATOM   1461  OH  TYR F 182      21.740   5.360  91.357  1.00 69.02           O
ATOM   1462  N   VAL F 183      19.190   8.212  86.227  1.00 48.44           N
ATOM   1463  CA  VAL F 183      19.150   7.344  85.058  1.00 51.65           C
ATOM   1464  C   VAL F 183      20.056   6.142  85.233  1.00 55.99           C
ATOM   1465  O   VAL F 183      20.914   6.113  86.126  1.00 57.75           O
ATOM   1466  CB  VAL F 183      19.575   8.083  83.780  1.00 53.83           C
ATOM   1467  CG1 VAL F 183      18.745   9.347  83.600  1.00 49.28           C
ATOM   1468  CG2 VAL F 183      21.068   8.407  83.837  1.00 50.01           C
ATOM   1469  N   ARG F 184      19.853   5.162  84.359  1.00 54.84           N
ATOM   1470  CA  ARG F 184      20.628   3.935  84.328  1.00 65.99           C
ATOM   1471  C   ARG F 184      21.150   3.667  82.914  1.00 62.91           C
ATOM   1472  O   ARG F 184      20.373   3.514  81.968  1.00 52.03           O
ATOM   1473  CB  ARG F 184      19.774   2.757  84.802  1.00 70.00           C
ATOM   1474  CG  ARG F 184      20.367   1.391  84.471  1.00 79.82           C
ATOM   1475  CD  ARG F 184      19.593   0.261  85.128  1.00 88.44           C
ATOM   1476  NE  ARG F 184      19.881   0.170  86.558  1.00112.77           N
ATOM   1477  CZ  ARG F 184      20.834  -0.596  87.081  1.00125.07           C
ATOM   1478  NH1 ARG F 184      21.593  -1.347  86.295  1.00128.67           N
ATOM   1479  NH2 ARG F 184      21.032  -0.616  88.394  1.00126.58           N
ATOM   1480  N   PHE F 185      22.473   3.638  82.782  1.00 47.91           N
ATOM   1481  CA  PHE F 185      23.137   3.226  81.556  1.00 44.98           C
ATOM   1482  C   PHE F 185      23.268   1.710  81.524  1.00 54.50           C
ATOM   1483  O   PHE F 185      23.809   1.099  82.459  1.00 54.96           O
ATOM   1484  CB  PHE F 185      24.552   3.803  81.500  1.00 56.74           C
ATOM   1485  CG  PHE F 185      24.606   5.294  81.435  1.00 58.91           C
ATOM   1486  CD1 PHE F 185      25.138   5.925  80.325  1.00 57.44           C
ATOM   1487  CD2 PHE F 185      24.130   6.065  82.483  1.00 56.16           C
ATOM   1488  CE1 PHE F 185      25.199   7.304  80.261  1.00 56.76           C
ATOM   1489  CE2 PHE F 185      24.182   7.442  82.420  1.00 55.79           C
ATOM   1490  CZ  PHE F 185      24.718   8.063  81.309  1.00 54.88           C
ATOM   1491  N   ILE F 186      22.787   1.117  80.439  1.00 53.02           N
ATOM   1492  CA  ILE F 186      22.992  -0.293  80.138  1.00 52.69           C
ATOM   1493  C   ILE F 186      23.648  -0.358  78.767  1.00 52.40           C
ATOM   1494  O   ILE F 186      22.980  -0.208  77.751  1.00 55.75           O
ATOM   1495  CB  ILE F 186      21.655  -1.054  80.090  1.00 53.48           C
ATOM   1496  CG1 ILE F 186      20.833  -0.757  81.346  1.00 67.09           C
ATOM   1497  CG2 ILE F 186      21.892  -2.546  79.950  1.00 67.20           C
ATOM   1498  CD1 ILE F 186      19.476  -1.411  81.362  1.00 74.38           C
ATOM   1499  N   GLY F 187      24.959  -0.551  78.730  1.00 56.85           N
ATOM   1500  CA  GLY F 187      25.663  -0.547  77.461  1.00 63.26           C
ATOM   1501  C   GLY F 187      26.902  -1.416  77.435  1.00 54.89           C
ATOM   1502  O   GLY F 187      27.141  -2.208  78.336  1.00 60.95           O
ATOM   1503  N   ASN F 188      27.692  -1.267  76.381  1.00 56.25           N
ATOM   1504  CA  ASN F 188      28.953  -1.979  76.251  1.00 67.40           C
ATOM   1505  C   ASN F 188      30.031  -1.097  75.632  1.00 64.89           C
ATOM   1506  O   ASN F 188      29.734  -0.054  75.046  1.00 67.04           O
ATOM   1507  CB  ASN F 188      28.771  -3.255  75.429  1.00 70.01           C
ATOM   1508  CG  ASN F 188      28.069  -3.005  74.110  1.00 76.44           C
ATOM   1509  OD1 ASN F 188      28.695  -2.612  73.124  1.00 78.64           O
ATOM   1510  ND2 ASN F 188      26.759  -3.239  74.078  1.00 83.29           N
ATOM   1511  N   PHE F 189      31.280  -1.516  75.783  1.00 51.60           N
ATOM   1512  CA  PHE F 189      32.396  -0.829  75.149  1.00 57.86           C
ATOM   1513  C   PHE F 189      32.594  -1.354  73.726  1.00 64.27           C
ATOM   1514  O   PHE F 189      32.516  -2.558  73.480  1.00 67.10           O
ATOM   1515  CB  PHE F 189      33.678  -1.017  75.966  1.00 64.17           C
ATOM   1516  CG  PHE F 189      33.627  -0.384  77.332  1.00 68.07           C
ATOM   1517  CD1 PHE F 189      34.091   0.913  77.528  1.00 63.72           C
ATOM   1518  CD2 PHE F 189      33.120  -1.080  78.417  1.00 64.63           C
ATOM   1519  CE1 PHE F 189      34.047   1.504  78.777  1.00 59.52           C
ATOM   1520  CE2 PHE F 189      33.072  -0.494  79.674  1.00 71.35           C
ATOM   1521  CZ  PHE F 189      33.538   0.798  79.854  1.00 67.54           C
ATOM   1522  N   LYS F 190      32.850  -0.439  72.800  1.00 63.34           N
ATOM   1523  CA  LYS F 190      33.032  -0.768  71.394  1.00 63.32           C
ATOM   1524  C   LYS F 190      34.202   0.020  70.790  1.00 75.39           C
ATOM   1525  O   LYS F 190      34.430   1.177  71.144  1.00 78.20           O
ATOM   1526  CB  LYS F 190      31.752  -0.462  70.615  1.00 49.66           C
ATOM   1527  CG  LYS F 190      31.792  -0.954  69.181  1.00 63.12           C
ATOM   1528  CD  LYS F 190      30.601  -0.470  68.376  1.00 54.03           C
ATOM   1529  CE  LYS F 190      30.603  -1.085  66.977  1.00 63.99           C
ATOM   1530  NZ  LYS F 190      31.812  -0.735  66.188  1.00 80.48           N
ATOM   1531  N   SER F 191      34.938  -0.618  69.879  1.00 77.88           N
ATOM   1532  CA  SER F 191      36.047   0.033  69.186  1.00 82.65           C
ATOM   1533  C   SER F 191      35.594   0.687  67.881  1.00 84.48           C
ATOM   1534  O   SER F 191      34.730   0.157  67.182  1.00 82.22           O
ATOM   1535  CB  SER F 191      37.164  -0.969  68.896  1.00 91.34           C
ATOM   1536  OG  SER F 191      37.702  -1.495  70.098  1.00 98.76           O
ATOM   1537  N   LEU F 192      36.184   1.834  67.561  1.00 93.72           N
ATOM   1538  CA  LEU F 192      35.826   2.564  66.347  1.00 99.49           C
ATOM   1539  C   LEU F 192      36.979   2.615  65.347  1.00110.98           C
ATOM   1540  O   LEU F 192      38.144   2.450  65.712  1.00123.77           O
ATOM   1541  CB  LEU F 192      35.352   3.982  66.684  1.00 94.46           C
ATOM   1542  CG  LEU F 192      33.887   4.142  67.095  1.00 88.42           C
ATOM   1543  CD1 LEU F 192      33.589   3.327  68.336  1.00 92.76           C
ATOM   1544  CD2 LEU F 192      33.552   5.606  67.322  1.00 80.85           C
ATOM   1545  N   THR F 193      36.645   2.851  64.085  1.00109.27           N
ATOM   1546  CA  THR F 193      37.639   2.889  63.017  1.00122.42           C
ATOM   1547  C   THR F 193      38.509   4.140  63.106  1.00128.18           C
ATOM   1548  O   THR F 193      38.387   4.928  64.043  1.00129.44           O
ATOM   1549  CB  THR F 193      36.972   2.831  61.631  1.00129.58           C
ATOM   1550  OG1 THR F 193      37.980   2.887  60.614  1.00136.46           O
ATOM   1551  CG2 THR F 193      36.003   3.994  61.455  1.00126.87           C
ATOM   1552  N   SER F 194      39.468   4.301  62.178  1.00  0.00           N
ATOM   1553  CA  SER F 194      40.349   5.463  62.178  1.00  0.00           C
ATOM   1554  C   SER F 194      39.686   6.656  62.854  1.00  0.00           C
ATOM   1555  O   SER F 194      40.208   7.195  63.831  1.00  0.00           O
ATOM   1556  CB  SER F 194      40.746   5.816  60.757  1.00  0.00           C
ATOM   1557  N   VAL F 195      38.534   7.062  62.333  1.00  0.00           N
ATOM   1558  CA  VAL F 195      37.796   8.190  62.890  1.00  0.00           C
ATOM   1559  C   VAL F 195      37.441   7.947  64.350  1.00  0.00           C
ATOM   1560  O   VAL F 195      37.414   6.805  64.812  1.00  0.00           O
ATOM   1561  CB  VAL F 195      36.504   8.467  62.097  1.00  0.00           C
ATOM   1562  N   SER F 196      37.171   9.026  65.075  1.00  0.00           N
ATOM   1563  CA  SER F 196      36.666   8.927  66.440  1.00  0.00           C
ATOM   1564  C   SER F 196      36.186  10.278  66.951  1.00  0.00           C
ATOM   1565  O   SER F 196      36.484  11.317  66.360  1.00  0.00           O
ATOM   1566  CB  SER F 196      37.740   8.368  67.355  1.00  0.00           C
ATOM   1567  N   THR F 197      35.442  10.261  68.052  1.00  0.00           N
ATOM   1568  CA  THR F 197      34.833  11.473  68.586  1.00  0.00           C
ATOM   1569  C   THR F 197      35.869  12.575  68.771  1.00  0.00           C
ATOM   1570  O   THR F 197      35.526  13.751  68.872  1.00  0.00           O
ATOM   1571  CB  THR F 197      34.135  11.209  69.931  1.00  0.00           C
ATOM   1572  N   SER F 198      37.139  12.185  68.812  1.00  0.00           N
ATOM   1573  CA  SER F 198      38.231  13.141  68.950  1.00  0.00           C
ATOM   1574  C   SER F 198      39.291  12.928  67.876  1.00  0.00           C
ATOM   1575  O   SER F 198      40.484  12.879  68.171  1.00  0.00           O
ATOM   1576  CB  SER F 198      38.847  13.036  70.331  1.00  0.00           C
ATOM   1577  N   THR F 199      38.845  12.798  66.631  1.00  0.00           N
ATOM   1578  CA  THR F 199      39.749  12.537  65.518  1.00  0.00           C
ATOM   1579  C   THR F 199      39.973  13.792  64.682  1.00  0.00           C
ATOM   1580  O   THR F 199      39.052  14.291  64.038  1.00  0.00           O
ATOM   1581  CB  THR F 199      39.218  11.415  64.607  1.00  0.00           C
ATOM   1582  N   HIS F 200      41.203  14.295  64.699  1.00  0.00           N
ATOM   1583  CA  HIS F 200      41.537  15.519  63.981  1.00  0.00           C
ATOM   1584  C   HIS F 200      41.647  15.265  62.482  1.00  0.00           C
ATOM   1585  O   HIS F 200      41.366  16.149  61.673  1.00  0.00           O
ATOM   1586  CB  HIS F 200      42.848  16.115  64.509  1.00  0.00           C
ATOM   1587  N   ASN F 201      42.058  14.057  62.121  1.00  0.00           N
ATOM   1588  CA  ASN F 201      41.989  13.606  60.737  1.00  0.00           C
ATOM   1589  C   ASN F 201      40.793  12.689  60.513  1.00  0.00           C
ATOM   1590  O   ASN F 201      40.841  11.781  59.680  1.00  0.00           O
ATOM   1591  CB  ASN F 201      43.269  12.909  60.315  1.00  0.00           C
ATOM   1592  N   GLY F 202      39.723  12.928  61.261  1.00  0.00           N
ATOM   1593  CA  GLY F 202      38.509  12.131  61.139  1.00  0.00           C
ATOM   1594  C   GLY F 202      37.616  12.650  60.019  1.00  0.00           C
ATOM   1595  O   GLY F 202      37.733  13.804  59.604  1.00  0.00           O
ATOM   1596  N   PHE F 203      36.725  11.792  59.534  1.00  0.00           N
ATOM   1597  CA  PHE F 203      35.740  12.193  58.533  1.00  0.00           C
ATOM   1598  C   PHE F 203      34.357  12.336  59.149  1.00  0.00           C
ATOM   1599  O   PHE F 203      33.982  11.575  60.040  1.00  0.00           O
ATOM   1600  CB  PHE F 203      35.706  11.182  57.385  1.00  0.00           C
ATOM   1601  N   GLU F 204      33.600  13.314  58.667  1.00  0.00           N
ATOM   1602  CA  GLU F 204      32.260  13.570  59.180  1.00  0.00           C
ATOM   1603  C   GLU F 204      31.379  12.333  59.063  1.00  0.00           C
ATOM   1604  O   GLU F 204      30.338  12.235  59.714  1.00  0.00           O
ATOM   1605  CB  GLU F 204      31.616  14.745  58.442  1.00  0.00           C
ATOM   1606  N   GLY F 205      31.802  11.389  58.229  1.00  0.00           N
ATOM   1607  CA  GLY F 205      31.049  10.158  58.019  1.00  0.00           C
ATOM   1608  C   GLY F 205      31.248   9.187  59.174  1.00  0.00           C
ATOM   1609  O   GLY F 205      31.926   9.500  60.152  1.00  0.00           O
ATOM   1610  N   THR F 206      30.654   8.005  59.053  1.00  0.00           N
ATOM   1611  CA  THR F 206      30.727   6.997  60.107  1.00  0.00           C
ATOM   1612  C   THR F 206      32.169   6.588  60.378  1.00  0.00           C
ATOM   1613  O   THR F 206      32.815   7.114  61.288  1.00  0.00           O
ATOM   1614  CB  THR F 206      29.906   5.745  59.752  1.00  0.00           C
ATOM   1615  N   ILE F 207      32.670   5.648  59.586  1.00  0.00           N
ATOM   1616  CA  ILE F 207      34.036   5.163  59.744  1.00  0.00           C
ATOM   1617  C   ILE F 207      34.545   4.520  58.458  1.00  0.00           C
ATOM   1618  O   ILE F 207      33.930   3.591  57.935  1.00  0.00           O
ATOM   1619  CB  ILE F 207      34.146   4.145  60.892  1.00  0.00           C
ATOM   1620  N   GLN F 208      35.667   5.021  57.955  1.00  0.00           N
ATOM   1621  CA  GLN F 208      36.247   4.510  56.717  1.00  0.00           C
ATOM   1622  C   GLN F 208      37.251   3.400  56.996  1.00  0.00           C
ATOM   1623  O   GLN F 208      37.807   2.810  56.073  1.00  0.00           O
ATOM   1624  CB  GLN F 208      36.927   5.641  55.938  1.00  0.00           C
ATOM   1625  N   ARG F 209      37.476   3.122  58.274  1.00  0.00           N
ATOM   1626  CA  ARG F 209      38.474   2.139  58.680  1.00  0.00           C
ATOM   1627  C   ARG F 209      39.856   2.773  58.798  1.00  0.00           C
ATOM   1628  O   ARG F 209      40.273   3.540  57.931  1.00  0.00           O
ATOM   1629  CB  ARG F 209      38.496   0.929  57.758  1.00  0.00           C
ATOM   1630  N   THR F 210      40.560   2.448  59.877  1.00  0.00           N
ATOM   1631  CA  THR F 210      41.845   3.071  60.171  1.00  0.00           C
ATOM   1632  C   THR F 210      42.966   2.415  59.374  1.00  0.00           C
ATOM   1633  O   THR F 210      42.825   1.294  58.891  1.00  0.00           O
ATOM   1634  CB  THR F 210      42.183   2.994  61.669  1.00  0.00           C
ATOM   1635  N   HIS F 211      44.083   3.126  59.240  1.00  0.00           N
ATOM   1636  CA  HIS F 211      45.284   2.559  58.636  1.00  0.00           C
ATOM   1637  C   HIS F 211      46.074   1.739  59.647  1.00  0.00           C
ATOM   1638  O   HIS F 211      46.325   2.187  60.764  1.00  0.00           O
ATOM   1639  CB  HIS F 211      46.168   3.666  58.052  1.00  0.00           C
ATOM   1640  N   ARG F 212      46.465   0.533  59.244  1.00  0.00           N
ATOM   1641  CA  ARG F 212      47.134  -0.395  60.148  1.00  0.00           C
ATOM   1642  C   ARG F 212      48.267   0.289  60.901  1.00  0.00           C
ATOM   1643  O   ARG F 212      48.222   0.423  62.125  1.00  0.00           O
ATOM   1644  CB  ARG F 212      47.618  -1.647  59.432  1.00  0.00           C
ATOM   1645  N   PRO F 213      49.285   0.722  60.164  1.00  0.00           N
ATOM   1646  CA  PRO F 213      50.463   1.334  60.767  1.00  0.00           C
ATOM   1647  C   PRO F 213      50.131   2.694  61.368  1.00  0.00           C
ATOM   1648  O   PRO F 213      50.496   2.986  62.506  1.00  0.00           O
ATOM   1649  CB  PRO F 213      51.465   1.444  59.605  1.00  0.00           C
ATOM   1650  N   SER F 214      49.433   3.520  60.595  1.00  0.00           N
ATOM   1651  CA  SER F 214      49.157   4.895  61.000  1.00  0.00           C
ATOM   1652  C   SER F 214      48.067   4.945  62.063  1.00  0.00           C
ATOM   1653  O   SER F 214      46.963   5.432  61.811  1.00  0.00           O
ATOM   1654  CB  SER F 214      48.756   5.721  59.792  1.00  0.00           C
ATOM   1655  N   TYR F 215      48.531   4.518  63.238  1.00  0.00           N
ATOM   1656  CA  TYR F 215      47.522   4.248  64.256  1.00  0.00           C
ATOM   1657  C   TYR F 215      46.460   5.342  64.282  1.00  0.00           C
ATOM   1658  O   TYR F 215      46.777   6.529  64.321  1.00  0.00           O
ATOM   1659  CB  TYR F 215      48.174   4.118  65.636  1.00  0.00           C
ATOM   1660  N   GLU F 216      45.197   4.929  64.260  1.00  0.00           N
ATOM   1661  CA  GLU F 216      44.086   5.855  64.450  1.00  0.00           C
ATOM   1662  C   GLU F 216      42.810   5.113  64.833  1.00  0.00           C
ATOM   1663  O   GLU F 216      42.695   3.907  64.620  1.00  0.00           O
ATOM   1664  CB  GLU F 216      43.854   6.681  63.182  1.00  0.00           C
ATOM   1665  N   ASP F 217      41.856   5.844  65.396  1.00  0.00           N
ATOM   1666  CA  ASP F 217      40.716   5.231  66.067  1.00  0.00           C
ATOM   1667  C   ASP F 217      40.661   5.625  67.536  1.00  0.00           C
ATOM   1668  O   ASP F 217      41.545   6.322  68.036  1.00  0.00           O
ATOM   1669  CB  ASP F 217      40.774   3.706  65.934  1.00  0.00           C
ATOM   1670  N   ARG F 218      39.618   5.177  68.226  1.00 96.29           N
ATOM   1671  CA  ARG F 218      39.375   5.328  69.658  1.00 97.57           C
ATOM   1672  C   ARG F 218      38.360   4.313  70.186  1.00 96.03           C
ATOM   1673  O   ARG F 218      37.877   3.457  69.450  1.00100.50           O
ATOM   1674  CB  ARG F 218      38.901   6.747  69.966  1.00101.37           C
ATOM   1675  CG  ARG F 218      40.017   7.774  70.083  1.00105.82           C
ATOM   1676  CD  ARG F 218      40.959   7.432  71.229  1.00115.17           C
ATOM   1677  NE  ARG F 218      41.654   8.614  71.733  1.00130.26           N
ATOM   1678  CZ  ARG F 218      42.547   8.591  72.719  1.00140.25           C
ATOM   1679  NH1 ARG F 218      42.865   7.443  73.303  1.00145.77           N
ATOM   1680  NH2 ARG F 218      43.129   9.716  73.118  1.00139.61           N
ATOM   1681  N   VAL F 219      38.043   4.424  71.472  1.00 96.62           N
ATOM   1682  CA  VAL F 219      37.083   3.540  72.123  1.00 89.30           C
ATOM   1683  C   VAL F 219      35.910   4.351  72.679  1.00 81.30           C
ATOM   1684  O   VAL F 219      36.101   5.424  73.260  1.00 78.04           O
ATOM   1685  CB  VAL F 219      37.747   2.746  73.277  1.00 82.62           C
ATOM   1686  CG1 VAL F 219      36.725   1.886  74.005  1.00 78.45           C
ATOM   1687  CG2 VAL F 219      38.892   1.894  72.745  1.00 74.08           C
ATOM   1688  N   CYS F 220      34.696   3.851  72.490  1.00 69.22           N
ATOM   1689  CA  CYS F 220      33.532   4.534  73.039  1.00 72.86           C
ATOM   1690  C   CYS F 220      32.638   3.570  73.807  1.00 67.41           C
ATOM   1691  O   CYS F 220      32.769   2.358  73.690  1.00 67.95           O
ATOM   1692  CB  CYS F 220      32.725   5.216  71.933  1.00 76.77           C
ATOM   1693  SG  CYS F 220      31.695   4.090  70.965  1.00 85.50           S
ATOM   1694  N   PHE F 221      31.732   4.129  74.593  1.00 56.77           N
ATOM   1695  CA  PHE F 221      30.768   3.350  75.348  1.00 57.05           C
ATOM   1696  C   PHE F 221      29.386   3.683  74.804  1.00 49.89           C
ATOM   1697  O   PHE F 221      28.983   4.850  74.788  1.00 56.82           O
ATOM   1698  CB  PHE F 221      30.877   3.693  76.839  1.00 60.54           C
ATOM   1699  CG  PHE F 221      29.945   2.905  77.712  1.00 62.10           C
ATOM   1700  CD1 PHE F 221      30.215   1.581  78.021  1.00 61.73           C
ATOM   1701  CD2 PHE F 221      28.793   3.489  78.224  1.00 57.25           C
ATOM   1702  CE1 PHE F 221      29.352   0.847  78.826  1.00 58.01           C
ATOM   1703  CE2 PHE F 221      27.928   2.759  79.025  1.00 58.03           C
ATOM   1704  CZ  PHE F 221      28.211   1.435  79.327  1.00 55.81           C
ATOM   1705  N   VAL F 222      28.676   2.667  74.327  1.00 63.17           N
ATOM   1706  CA  VAL F 222      27.342   2.870  73.764  1.00 54.56           C
ATOM   1707  C   VAL F 222      26.298   2.209  74.664  1.00 62.50           C
ATOM   1708  O   VAL F 222      26.478   1.075  75.095  1.00 60.40           O
ATOM   1709  CB  VAL F 222      27.253   2.328  72.320  1.00 67.54           C
ATOM   1710  CG1 VAL F 222      27.804   0.917  72.241  1.00 63.92           C
ATOM   1711  CG2 VAL F 222      25.820   2.384  71.808  1.00 78.39           C
ATOM   1712  N   ALA F 223      25.216   2.918  74.967  1.00 53.69           N
ATOM   1713  CA  ALA F 223      24.253   2.421  75.942  1.00 50.48           C
ATOM   1714  C   ALA F 223      22.831   2.847  75.654  1.00 50.53           C
ATOM   1715  O   ALA F 223      22.585   3.818  74.934  1.00 60.02           O
ATOM   1716  CB  ALA F 223      24.647   2.868  77.359  1.00 48.25           C
ATOM   1717  N   THR F 224      21.891   2.093  76.221  1.00 57.61           N
ATOM   1718  CA  THR F 224      20.527   2.563  76.379  1.00 56.41           C
ATOM   1719  C   THR F 224      20.472   3.203  77.754  1.00 54.58           C
ATOM   1720  O   THR F 224      20.855   2.586  78.741  1.00 54.96           O
ATOM   1721  CB  THR F 224      19.516   1.409  76.346  1.00 56.35           C
ATOM   1722  OG1 THR F 224      19.656   0.682  75.122  1.00 60.26           O
ATOM   1723  CG2 THR F 224      18.088   1.945  76.441  1.00 47.40           C
ATOM   1724  N   VAL F 225      20.018   4.446  77.808  1.00 48.15           N
ATOM   1725  CA  VAL F 225      19.903   5.192  79.048  1.00 41.36           C
ATOM   1726  C   VAL F 225      18.424   5.281  79.400  1.00 45.25           C
ATOM   1727  O   VAL F 225      17.624   5.804  78.629  1.00 49.92           O
ATOM   1728  CB  VAL F 225      20.485   6.607  78.886  1.00 46.63           C
ATOM   1729  CG1 VAL F 225      20.365   7.390  80.180  1.00 47.31           C
ATOM   1730  CG2 VAL F 225      21.947   6.536  78.441  1.00 49.56           C
ATOM   1731  N   ARG F 226      18.060   4.745  80.561  1.00 43.30           N
ATOM   1732  CA  ARG F 226      16.665   4.693  80.983  1.00 43.17           C
ATOM   1733  C   ARG F 226      16.438   5.559  82.204  1.00 45.31           C
ATOM   1734  O   ARG F 226      17.165   5.450  83.183  1.00 47.15           O
ATOM   1735  CB  ARG F 226      16.266   3.257  81.327  1.00 43.12           C
ATOM   1736  CG  ARG F 226      16.098   2.347  80.137  1.00 53.03           C
ATOM   1737  CD  ARG F 226      15.772   0.940  80.597  1.00 61.87           C
ATOM   1738  NE  ARG F 226      14.474   0.862  81.267  1.00 62.29           N
ATOM   1739  CZ  ARG F 226      14.095  -0.155  82.035  1.00 72.51           C
ATOM   1740  NH1 ARG F 226      14.918  -1.176  82.241  1.00 75.08           N
ATOM   1741  NH2 ARG F 226      12.900  -0.149  82.606  1.00 76.51           N
ATOM   1742  N   LEU F 227      15.413   6.401  82.167  1.00 44.81           N
ATOM   1743  CA  LEU F 227      15.073   7.178  83.357  1.00 43.72           C
ATOM   1744  C   LEU F 227      14.471   6.254  84.411  1.00 47.63           C
ATOM   1745  O   LEU F 227      13.676   5.372  84.091  1.00 46.37           O
ATOM   1746  CB  LEU F 227      14.098   8.303  83.015  1.00 43.12           C
ATOM   1747  CG  LEU F 227      14.697   9.603  82.474  1.00 46.28           C
ATOM   1748  CD1 LEU F 227      15.576   9.354  81.265  1.00 38.30           C
ATOM   1749  CD2 LEU F 227      13.581  10.588  82.150  1.00 51.07           C
ATOM   1750  N   ALA F 228      14.853   6.459  85.669  1.00 44.87           N
ATOM   1751  CA  ALA F 228      14.355   5.624  86.754  1.00 43.79           C
ATOM   1752  C   ALA F 228      12.919   5.980  87.082  1.00 43.21           C
ATOM   1753  O   ALA F 228      12.127   5.124  87.461  1.00 52.49           O
ATOM   1754  CB  ALA F 228      15.233   5.774  87.992  1.00 43.43           C
ATOM   1755  N   THR F 229      12.586   7.257  86.937  1.00 44.75           N
ATOM   1756  CA  THR F 229      11.219   7.714  87.167  1.00 48.18           C
ATOM   1757  C   THR F 229      10.413   7.598  85.883  1.00 47.40           C
ATOM   1758  O   THR F 229      10.668   8.321  84.924  1.00 53.78           O
ATOM   1759  CB  THR F 229      11.188   9.177  87.648  1.00 48.92           C
ATOM   1760  OG1 THR F 229      11.969   9.309  88.843  1.00 60.18           O
ATOM   1761  CG2 THR F 229       9.767   9.615  87.930  1.00 51.08           C
ATOM   1762  N   PRO F 230       9.429   6.689  85.861  1.00 56.48           N
ATOM   1763  CA  PRO F 230       8.652   6.480  84.636  1.00 55.06           C
ATOM   1764  C   PRO F 230       7.974   7.770  84.207  1.00 52.32           C
ATOM   1765  O   PRO F 230       7.486   8.508  85.055  1.00 46.23           O
ATOM   1766  CB  PRO F 230       7.598   5.458  85.055  1.00 43.69           C
ATOM   1767  CG  PRO F 230       7.454   5.670  86.530  1.00 58.16           C
ATOM   1768  CD  PRO F 230       8.853   5.959  87.001  1.00 54.07           C
ATOM   1769  N   GLN F 231       7.969   8.033  82.906  1.00 56.28           N
ATOM   1770  CA  GLN F 231       7.329   9.211  82.349  1.00 61.29           C
ATOM   1771  C   GLN F 231       6.148   8.746  81.506  1.00 71.22           C
ATOM   1772  O   GLN F 231       6.321   8.264  80.382  1.00 87.71           O
ATOM   1773  CB  GLN F 231       8.311   9.965  81.448  1.00 60.08           C
ATOM   1774  CG  GLN F 231       9.731  10.045  81.988  1.00 68.04           C
ATOM   1775  CD  GLN F 231       9.951  11.269  82.846  1.00 73.96           C
ATOM   1776  OE1 GLN F 231       9.809  12.398  82.378  1.00 74.57           O
ATOM   1777  NE2 GLN F 231      10.295  11.052  84.115  1.00 71.22           N
ATOM   1778  N   PHE F 232       4.947   8.882  82.045  1.00 41.74           N
ATOM   1779  CA  PHE F 232       3.761   8.385  81.352  1.00 42.58           C
ATOM   1780  C   PHE F 232       3.214   9.354  80.319  1.00 49.57           C
ATOM   1781  O   PHE F 232       2.513   8.950  79.401  1.00 64.67           O
ATOM   1782  CB  PHE F 232       2.683   8.018  82.364  1.00 40.73           C
ATOM   1783  CG  PHE F 232       3.133   7.000  83.358  1.00 44.51           C
ATOM   1784  CD1 PHE F 232       3.002   5.651  83.089  1.00 53.87           C
ATOM   1785  CD2 PHE F 232       3.738   7.385  84.529  1.00 36.81           C
ATOM   1786  CE1 PHE F 232       3.434   4.708  83.993  1.00 58.85           C
ATOM   1787  CE2 PHE F 232       4.177   6.444  85.441  1.00 43.59           C
ATOM   1788  CZ  PHE F 232       4.023   5.105  85.172  1.00 50.85           C
ATOM   1789  N   ILE F 233       3.528  10.637  80.470  1.00 46.43           N
ATOM   1790  CA  ILE F 233       3.021  11.642  79.542  1.00 50.09           C
ATOM   1791  C   ILE F 233       4.148  12.560  79.109  1.00 49.87           C
ATOM   1792  O   ILE F 233       4.724  13.270  79.921  1.00 67.00           O
ATOM   1793  CB  ILE F 233       1.882  12.474  80.168  1.00 49.85           C
ATOM   1794  CG1 ILE F 233       0.808  11.546  80.745  1.00 54.75           C
ATOM   1795  CG2 ILE F 233       1.280  13.419  79.136  1.00 49.20           C
ATOM   1796  CD1 ILE F 233      -0.354  12.268  81.400  1.00 55.31           C
ATOM   1797  N   LYS F 234       4.468  12.545  77.822  1.00 50.55           N
ATOM   1798  CA  LYS F 234       5.621  13.287  77.341  1.00 43.92           C
ATOM   1799  C   LYS F 234       5.268  14.110  76.124  1.00 40.73           C
ATOM   1800  O   LYS F 234       4.221  13.913  75.508  1.00 42.80           O
ATOM   1801  CB  LYS F 234       6.758  12.328  76.981  1.00 52.60           C
ATOM   1802  CG  LYS F 234       7.322  11.564  78.163  1.00 53.55           C
ATOM   1803  CD  LYS F 234       8.307  10.494  77.704  1.00 69.43           C
ATOM   1804  CE  LYS F 234       7.621   9.397  76.897  1.00 62.55           C
ATOM   1805  NZ  LYS F 234       8.498   8.194  76.778  1.00 64.92           N
ATOM   1806  N   GLU F 235       6.159  15.020  75.772  1.00 40.20           N
ATOM   1807  CA  GLU F 235       5.965  15.843  74.600  1.00 46.39           C
ATOM   1808  C   GLU F 235       6.508  15.130  73.383  1.00 53.18           C
ATOM   1809  O   GLU F 235       7.544  14.469  73.456  1.00 51.83           O
ATOM   1810  CB  GLU F 235       6.656  17.188  74.793  1.00 47.20           C
ATOM   1811  CG  GLU F 235       6.110  17.972  75.979  1.00 49.85           C
ATOM   1812  CD  GLU F 235       6.921  19.219  76.280  1.00 54.47           C
ATOM   1813  OE1 GLU F 235       7.826  19.553  75.482  1.00 53.74           O
ATOM   1814  OE2 GLU F 235       6.646  19.865  77.318  1.00 54.46           O
ATOM   1815  N   MET F 236       5.794  15.251  72.271  1.00 47.73           N
ATOM   1816  CA  MET F 236       6.289  14.786  70.986  1.00 46.33           C
ATOM   1817  C   MET F 236       7.134  15.911  70.401  1.00 52.63           C
ATOM   1818  O   MET F 236       6.610  16.957  70.017  1.00 58.81           O
ATOM   1819  CB  MET F 236       5.132  14.468  70.053  1.00 50.11           C
ATOM   1820  CG  MET F 236       5.575  13.901  68.716  1.00 54.65           C
ATOM   1821  SD  MET F 236       4.254  13.954  67.501  1.00 74.69           S
ATOM   1822  CE  MET F 236       4.319  15.686  66.984  1.00 45.23           C
ATOM   1823  N   CYS F 237       8.441  15.695  70.329  1.00 52.00           N
ATOM   1824  CA  CYS F 237       9.360  16.796  70.070  1.00 69.60           C
ATOM   1825  C   CYS F 237       9.796  17.016  68.612  1.00 73.08           C
ATOM   1826  O   CYS F 237      10.422  18.029  68.295  1.00 75.68           O
ATOM   1827  CB  CYS F 237      10.570  16.684  70.998  1.00 63.45           C
ATOM   1828  SG  CYS F 237      10.126  16.991  72.720  1.00 65.65           S
ATOM   1829  N   THR F 238       9.457  16.089  67.726  1.00 57.32           N
ATOM   1830  CA  THR F 238       9.740  16.295  66.310  1.00 73.00           C
ATOM   1831  C   THR F 238       8.525  16.014  65.432  1.00 78.48           C
ATOM   1832  O   THR F 238       7.767  15.078  65.682  1.00 77.33           O
ATOM   1833  CB  THR F 238      10.924  15.439  65.831  1.00 80.97           C
ATOM   1834  OG1 THR F 238      10.696  14.068  66.179  1.00 86.96           O
ATOM   1835  CG2 THR F 238      12.217  15.920  66.477  1.00 81.23           C
ATOM   1836  N   VAL F 239       8.341  16.844  64.410  1.00 84.99           N
ATOM   1837  CA  VAL F 239       7.289  16.614  63.428  1.00103.09           C
ATOM   1838  C   VAL F 239       7.818  15.652  62.373  1.00119.52           C
ATOM   1839  O   VAL F 239       8.533  16.058  61.454  1.00116.59           O
ATOM   1840  CB  VAL F 239       6.828  17.935  62.761  1.00 99.59           C
ATOM   1841  CG1 VAL F 239       5.634  17.687  61.854  1.00 93.23           C
ATOM   1842  CG2 VAL F 239       6.482  18.972  63.817  1.00 97.72           C
ATOM   1843  N   GLU F 240       7.483  14.374  62.520  1.00166.08           N
ATOM   1844  CA  GLU F 240       7.948  13.346  61.594  1.00188.20           C
ATOM   1845  C   GLU F 240       7.632  13.734  60.153  1.00194.45           C
ATOM   1846  O   GLU F 240       8.505  13.701  59.284  1.00194.16           O
ATOM   1847  CB  GLU F 240       7.318  11.993  61.930  1.00201.20           C
ATOM   1848  CG  GLU F 240       5.801  11.997  61.926  1.00213.56           C
ATOM   1849  CD  GLU F 240       5.211  10.637  62.226  1.00222.14           C
ATOM   1850  OE1 GLU F 240       5.971   9.736  62.638  1.00223.58           O
ATOM   1851  OE2 GLU F 240       3.988  10.468  62.046  1.00226.01           O
ATOM   1852  N   GLU F 241       6.378  14.097  59.907  1.00183.39           N
ATOM   1853  CA  GLU F 241       5.969  14.602  58.609  1.00189.69           C
ATOM   1854  C   GLU F 241       6.639  15.950  58.383  1.00197.07           C
ATOM   1855  O   GLU F 241       6.864  16.694  59.336  1.00199.07           O
ATOM   1856  CB  GLU F 241       4.450  14.772  58.557  1.00189.49           C
ATOM   1857  CG  GLU F 241       3.661  13.528  58.923  1.00187.78           C
ATOM   1858  CD  GLU F 241       3.718  12.463  57.848  1.00187.91           C
ATOM   1859  OE1 GLU F 241       4.345  12.706  56.794  1.00187.83           O
ATOM   1860  OE2 GLU F 241       3.130  11.380  58.055  1.00187.60           O
ATOM   1861  N   PRO F 242       6.969  16.268  57.124  1.00213.79           N
ATOM   1862  CA  PRO F 242       7.524  17.595  56.844  1.00212.00           C
ATOM   1863  C   PRO F 242       6.654  18.668  57.487  1.00204.66           C
ATOM   1864  O   PRO F 242       7.169  19.571  58.147  1.00208.90           O
ATOM   1865  CB  PRO F 242       7.450  17.682  55.321  1.00214.03           C
ATOM   1866  CG  PRO F 242       7.569  16.265  54.867  1.00214.01           C
ATOM   1867  CD  PRO F 242       6.850  15.446  55.907  1.00213.98           C
ATOM   1868  N   ASN F 243       5.340  18.552  57.304  1.00187.65           N
ATOM   1869  CA  ASN F 243       4.384  19.481  57.889  1.00170.47           C
ATOM   1870  C   ASN F 243       3.023  18.815  58.070  1.00143.11           C
ATOM   1871  O   ASN F 243       2.504  18.207  57.136  1.00150.33           O
ATOM   1872  CB  ASN F 243       4.226  20.714  56.996  1.00182.40           C
ATOM   1873  CG  ASN F 243       5.545  21.413  56.724  1.00191.63           C
ATOM   1874  OD1 ASN F 243       6.269  21.063  55.791  1.00190.76           O
ATOM   1875  ND2 ASN F 243       5.860  22.415  57.537  1.00197.77           N
ATOM   1876  N   GLU F 244       2.445  18.923  59.263  1.00 91.63           N
ATOM   1877  CA  GLU F 244       1.084  18.437  59.467  1.00 70.11           C
ATOM   1878  C   GLU F 244       0.126  19.496  60.040  1.00 58.93           C
ATOM   1879  O   GLU F 244       0.498  20.337  60.853  1.00 46.70           O
ATOM   1880  CB  GLU F 244       1.047  17.114  60.249  1.00 70.45           C
ATOM   1881  CG  GLU F 244       2.021  17.009  61.407  1.00 96.61           C
ATOM   1882  CD  GLU F 244       2.100  15.594  61.980  1.00114.31           C
ATOM   1883  OE1 GLU F 244       1.541  14.670  61.349  1.00125.07           O
ATOM   1884  OE2 GLU F 244       2.714  15.405  63.057  1.00113.13           O
ATOM   1885  N   GLU F 245      -1.116  19.454  59.578  1.00 48.46           N
ATOM   1886  CA  GLU F 245      -2.068  20.507  59.857  1.00 46.50           C
ATOM   1887  C   GLU F 245      -3.459  19.899  59.903  1.00 51.08           C
ATOM   1888  O   GLU F 245      -3.758  18.963  59.169  1.00 49.18           O
ATOM   1889  CB  GLU F 245      -2.000  21.570  58.751  1.00 46.30           C
ATOM   1890  CG  GLU F 245      -3.128  22.597  58.788  1.00 59.89           C
ATOM   1891  CD  GLU F 245      -3.130  23.523  57.573  1.00 59.01           C
ATOM   1892  OE1 GLU F 245      -4.082  23.457  56.764  1.00 60.14           O
ATOM   1893  OE2 GLU F 245      -2.183  24.326  57.431  1.00 63.79           O
ATOM   1894  N   PHE F 246      -4.309  20.419  60.775  1.00 40.74           N
ATOM   1895  CA  PHE F 246      -5.693  19.955  60.813  1.00 45.05           C
ATOM   1896  C   PHE F 246      -6.621  21.082  61.233  1.00 44.66           C
ATOM   1897  O   PHE F 246      -6.167  22.141  61.624  1.00 44.77           O
ATOM   1898  CB  PHE F 246      -5.858  18.727  61.711  1.00 38.71           C
ATOM   1899  CG  PHE F 246      -5.597  18.985  63.168  1.00 41.91           C
ATOM   1900  CD1 PHE F 246      -6.646  19.238  64.037  1.00 37.02           C
ATOM   1901  CD2 PHE F 246      -4.308  18.950  63.673  1.00 34.75           C
ATOM   1902  CE1 PHE F 246      -6.410  19.465  65.397  1.00 36.14           C
ATOM   1903  CE2 PHE F 246      -4.070  19.174  65.023  1.00 32.90           C
ATOM   1904  CZ  PHE F 246      -5.125  19.435  65.885  1.00 32.21           C
ATOM   1905  N   THR F 247      -7.920  20.856  61.134  1.00 37.04           N
ATOM   1906  CA  THR F 247      -8.883  21.920  61.334  1.00 41.69           C
ATOM   1907  C   THR F 247      -9.923  21.505  62.365  1.00 46.40           C
ATOM   1908  O   THR F 247     -10.351  20.350  62.390  1.00 41.23           O
ATOM   1909  CB  THR F 247      -9.616  22.233  60.011  1.00 45.20           C
ATOM   1910  OG1 THR F 247      -8.687  22.786  59.073  1.00 54.42           O
ATOM   1911  CG2 THR F 247     -10.755  23.225  60.231  1.00 46.07           C
ATOM   1912  N   SER F 248     -10.320  22.451  63.215  1.00 36.00           N
ATOM   1913  CA  SER F 248     -11.517  22.266  64.029  1.00 41.76           C
ATOM   1914  C   SER F 248     -12.381  23.523  63.968  1.00 37.11           C
ATOM   1915  O   SER F 248     -11.943  24.549  63.465  1.00 43.06           O
ATOM   1916  CB  SER F 248     -11.160  21.921  65.474  1.00 38.45           C
ATOM   1917  OG  SER F 248     -10.530  23.008  66.136  1.00 45.52           O
ATOM   1918  N   ARG F 249     -13.624  23.425  64.425  1.00 35.12           N
ATOM   1919  CA  ARG F 249     -14.438  24.612  64.713  1.00 32.26           C
ATOM   1920  C   ARG F 249     -14.913  24.495  66.158  1.00 45.91           C
ATOM   1921  O   ARG F 249     -15.170  23.392  66.634  1.00 34.19           O
ATOM   1922  CB  ARG F 249     -15.639  24.714  63.794  1.00 37.47           C
ATOM   1923  CG  ARG F 249     -15.288  24.764  62.325  1.00 42.83           C
ATOM   1924  CD  ARG F 249     -16.501  25.136  61.514  1.00 42.90           C
ATOM   1925  NE  ARG F 249     -16.967  24.014  60.708  1.00 60.96           N
ATOM   1926  CZ  ARG F 249     -18.122  23.394  60.901  1.00 68.03           C
ATOM   1927  NH1 ARG F 249     -18.935  23.796  61.874  1.00 78.99           N
ATOM   1928  NH2 ARG F 249     -18.466  22.383  60.114  1.00 47.48           N
ATOM   1929  N   HIS F 250     -15.002  25.624  66.856  1.00 34.97           N
ATOM   1930  CA  HIS F 250     -15.415  25.621  68.253  1.00 40.86           C
ATOM   1931  C   HIS F 250     -16.611  26.523  68.424  1.00 36.15           C
ATOM   1932  O   HIS F 250     -16.746  27.509  67.701  1.00 42.28           O
ATOM   1933  CB  HIS F 250     -14.289  26.107  69.154  1.00 36.93           C
ATOM   1934  CG  HIS F 250     -13.212  25.088  69.371  1.00 47.64           C
ATOM   1935  ND1 HIS F 250     -12.947  24.289  70.429  1.00 54.22           N
ATOM   1936  CD2 HIS F 250     -12.249  24.812  68.427  1.00 41.76           C
ATOM   1937  CE1 HIS F 250     -11.837  23.549  70.104  1.00 46.74           C
ATOM   1938  NE2 HIS F 250     -11.434  23.882  68.894  1.00 52.99           N
ATOM   1939  N   SER F 251     -17.478  26.186  69.377  1.00 34.43           N
ATOM   1940  CA  SER F 251     -18.677  26.984  69.629  1.00 31.05           C
ATOM   1941  C   SER F 251     -18.259  28.213  70.394  1.00 38.96           C
ATOM   1942  O   SER F 251     -17.093  28.366  70.752  1.00 34.98           O
ATOM   1943  CB  SER F 251     -19.686  26.207  70.473  1.00 31.95           C
ATOM   1944  OG  SER F 251     -19.253  26.129  71.827  1.00 41.96           O
ATOM   1945  N   LEU F 252     -19.231  29.073  70.678  1.00 39.63           N
ATOM   1946  CA  LEU F 252     -18.986  30.267  71.471  1.00 36.06           C
ATOM   1947  C   LEU F 252     -18.820  29.962  72.962  1.00 43.98           C
ATOM   1948  O   LEU F 252     -18.803  30.875  73.781  1.00 40.61           O
ATOM   1949  CB  LEU F 252     -20.111  31.280  71.255  1.00 39.73           C
ATOM   1950  CG  LEU F 252     -20.142  31.806  69.820  1.00 55.82           C
ATOM   1951  CD1 LEU F 252     -21.358  32.694  69.604  1.00 61.73           C
ATOM   1952  CD2 LEU F 252     -18.849  32.550  69.512  1.00 50.94           C
ATOM   1953  N   GLU F 253     -18.711  28.678  73.303  1.00 40.99           N
ATOM   1954  CA  GLU F 253     -18.377  28.269  74.668  1.00 42.24           C
ATOM   1955  C   GLU F 253     -17.027  27.578  74.653  1.00 33.38           C
ATOM   1956  O   GLU F 253     -16.525  27.142  75.687  1.00 38.17           O
ATOM   1957  CB  GLU F 253     -19.431  27.315  75.226  1.00 47.06           C
ATOM   1958  CG  GLU F 253     -20.849  27.875  75.227  1.00 53.75           C
ATOM   1959  CD  GLU F 253     -21.838  26.929  75.893  1.00 69.84           C
ATOM   1960  OE1 GLU F 253     -21.941  25.757  75.459  1.00 70.79           O
ATOM   1961  OE2 GLU F 253     -22.507  27.355  76.859  1.00 75.73           O
ATOM   1962  N   TRP F 254     -16.446  27.514  73.462  1.00 31.36           N
ATOM   1963  CA  TRP F 254     -15.192  26.808  73.191  1.00 33.57           C
ATOM   1964  C   TRP F 254     -15.330  25.280  73.181  1.00 36.66           C
ATOM   1965  O   TRP F 254     -14.371  24.563  73.440  1.00 45.57           O
ATOM   1966  CB  TRP F 254     -14.045  27.269  74.096  1.00 34.22           C
ATOM   1967  CG  TRP F 254     -12.713  27.098  73.417  1.00 39.07           C
ATOM   1968  CD1 TRP F 254     -11.685  26.277  73.798  1.00 32.23           C
ATOM   1969  CD2 TRP F 254     -12.290  27.737  72.202  1.00 34.69           C
ATOM   1970  NE1 TRP F 254     -10.643  26.380  72.903  1.00 34.54           N
ATOM   1971  CE2 TRP F 254     -10.989  27.273  71.918  1.00 40.10           C
ATOM   1972  CE3 TRP F 254     -12.885  28.662  71.332  1.00 38.43           C
ATOM   1973  CZ2 TRP F 254     -10.268  27.706  70.801  1.00 39.50           C
ATOM   1974  CZ3 TRP F 254     -12.168  29.092  70.226  1.00 40.27           C
ATOM   1975  CH2 TRP F 254     -10.877  28.613  69.969  1.00 45.13           C
ATOM   1976  N   LYS F 255     -16.522  24.789  72.858  1.00 37.14           N
ATOM   1977  CA  LYS F 255     -16.726  23.355  72.675  1.00 35.91           C
ATOM   1978  C   LYS F 255     -16.521  22.950  71.226  1.00 42.55           C
ATOM   1979  O   LYS F 255     -16.831  23.717  70.319  1.00 31.20           O
ATOM   1980  CB  LYS F 255     -18.132  22.966  73.120  1.00 39.65           C
ATOM   1981  CG  LYS F 255     -18.383  23.263  74.565  1.00 40.12           C
ATOM   1982  CD  LYS F 255     -19.711  22.729  75.011  1.00 45.79           C
ATOM   1983  CE  LYS F 255     -19.846  22.895  76.522  1.00 49.61           C
ATOM   1984  NZ  LYS F 255     -21.251  22.664  76.962  1.00 63.36           N
ATOM   1985  N   PHE F 256     -16.000  21.746  70.997  1.00 35.62           N
ATOM   1986  CA  PHE F 256     -15.810  21.268  69.628  1.00 30.10           C
ATOM   1987  C   PHE F 256     -17.145  21.103  68.913  1.00 36.42           C
ATOM   1988  O   PHE F 256     -18.042  20.437  69.431  1.00 37.90           O
ATOM   1989  CB  PHE F 256     -15.113  19.915  69.622  1.00 34.17           C
ATOM   1990  CG  PHE F 256     -13.626  19.987  69.770  1.00 35.40           C
ATOM   1991  CD1 PHE F 256     -12.814  20.329  68.696  1.00 34.11           C
ATOM   1992  CD2 PHE F 256     -13.026  19.649  70.969  1.00 30.49           C
ATOM   1993  CE1 PHE F 256     -11.425  20.354  68.827  1.00 35.64           C
ATOM   1994  CE2 PHE F 256     -11.636  19.674  71.106  1.00 34.90           C
ATOM   1995  CZ  PHE F 256     -10.844  20.026  70.042  1.00 30.71           C
ATOM   1996  N   LEU F 257     -17.242  21.684  67.712  1.00 34.15           N
ATOM   1997  CA  LEU F 257     -18.390  21.545  66.802  1.00 36.69           C
ATOM   1998  C   LEU F 257     -17.997  20.788  65.530  1.00 36.15           C
ATOM   1999  O   LEU F 257     -18.849  20.266  64.813  1.00 41.36           O
ATOM   2000  CB  LEU F 257     -18.919  22.923  66.387  1.00 31.35           C
ATOM   2001  CG  LEU F 257     -19.590  23.784  67.462  1.00 41.01           C
ATOM   2002  CD1 LEU F 257     -20.064  25.118  66.852  1.00 36.33           C
ATOM   2003  CD2 LEU F 257     -20.776  23.054  68.120  1.00 31.99           C
ATOM   2004  N   PHE F 258     -16.700  20.752  65.240  1.00 33.29           N
ATOM   2005  CA  PHE F 258     -16.215  20.123  64.013  1.00 25.80           C
ATOM   2006  C   PHE F 258     -14.753  19.755  64.166  1.00 28.13           C
ATOM   2007  O   PHE F 258     -13.988  20.474  64.803  1.00 36.79           O
ATOM   2008  CB  PHE F 258     -16.386  21.068  62.805  1.00 27.67           C
ATOM   2009  CG  PHE F 258     -15.803  20.523  61.521  1.00 40.93           C
ATOM   2010  CD1 PHE F 258     -16.492  19.569  60.777  1.00 39.54           C
ATOM   2011  CD2 PHE F 258     -14.562  20.962  61.058  1.00 32.30           C
ATOM   2012  CE1 PHE F 258     -15.957  19.058  59.589  1.00 42.41           C
ATOM   2013  CE2 PHE F 258     -14.028  20.458  59.869  1.00 41.74           C
ATOM   2014  CZ  PHE F 258     -14.729  19.507  59.134  1.00 36.37           C
ATOM   2015  N   LEU F 259     -14.378  18.622  63.588  1.00 34.66           N
ATOM   2016  CA  LEU F 259     -12.993  18.166  63.559  1.00 36.01           C
ATOM   2017  C   LEU F 259     -12.831  17.464  62.227  1.00 39.42           C
ATOM   2018  O   LEU F 259     -13.553  16.508  61.952  1.00 38.46           O
ATOM   2019  CB  LEU F 259     -12.736  17.180  64.702  1.00 44.53           C
ATOM   2020  CG  LEU F 259     -11.301  16.705  64.947  1.00 49.67           C
ATOM   2021  CD1 LEU F 259     -10.466  17.805  65.586  1.00 39.36           C
ATOM   2022  CD2 LEU F 259     -11.278  15.452  65.832  1.00 43.74           C
ATOM   2023  N   ASP F 260     -11.913  17.942  61.391  1.00 31.09           N
ATOM   2024  CA  ASP F 260     -11.795  17.430  60.026  1.00 43.57           C
ATOM   2025  C   ASP F 260     -11.046  16.102  59.946  1.00 42.75           C
ATOM   2026  O   ASP F 260     -10.489  15.627  60.932  1.00 32.88           O
ATOM   2027  CB  ASP F 260     -11.168  18.476  59.090  1.00 51.22           C
ATOM   2028  CG  ASP F 260      -9.661  18.593  59.258  1.00 49.83           C
ATOM   2029  OD1 ASP F 260      -9.116  17.988  60.201  1.00 49.91           O
ATOM   2030  OD2 ASP F 260      -9.023  19.308  58.450  1.00 53.66           O
ATOM   2031  N   HIS F 261     -11.032  15.514  58.755  1.00 40.29           N
ATOM   2032  CA  HIS F 261     -10.501  14.178  58.555  1.00 39.25           C
ATOM   2033  C   HIS F 261      -8.988  14.124  58.731  1.00 40.07           C
ATOM   2034  O   HIS F 261      -8.410  13.046  58.802  1.00 44.00           O
ATOM   2035  CB  HIS F 261     -10.852  13.694  57.149  1.00 46.76           C
ATOM   2036  CG  HIS F 261     -10.172  14.472  56.066  1.00 48.32           C
ATOM   2037  ND1 HIS F 261     -10.595  15.723  55.671  1.00 52.99           N
ATOM   2038  CD2 HIS F 261      -9.083  14.186  55.313  1.00 41.41           C
ATOM   2039  CE1 HIS F 261      -9.802  16.171  54.713  1.00 49.21           C
ATOM   2040  NE2 HIS F 261      -8.876  15.258  54.478  1.00 50.56           N
ATOM   2041  N   ARG F 262      -8.343  15.281  58.775  1.00 41.38           N
ATOM   2042  CA  ARG F 262      -6.898  15.324  58.957  1.00 41.76           C
ATOM   2043  C   ARG F 262      -6.487  15.201  60.428  1.00 41.99           C
ATOM   2044  O   ARG F 262      -5.321  14.940  60.734  1.00 39.01           O
ATOM   2045  CB  ARG F 262      -6.316  16.608  58.364  1.00 35.58           C
ATOM   2046  CG  ARG F 262      -6.565  16.760  56.875  1.00 46.95           C
ATOM   2047  CD  ARG F 262      -5.928  18.035  56.340  1.00 45.98           C
ATOM   2048  NE  ARG F 262      -6.466  19.229  56.987  1.00 45.86           N
ATOM   2049  CZ  ARG F 262      -5.964  20.453  56.834  1.00 47.01           C
ATOM   2050  NH1 ARG F 262      -4.901  20.646  56.066  1.00 45.53           N
ATOM   2051  NH2 ARG F 262      -6.517  21.484  57.458  1.00 46.45           N
ATOM   2052  N   ALA F 263      -7.440  15.387  61.335  1.00 36.97           N
ATOM   2053  CA  ALA F 263      -7.110  15.431  62.766  1.00 35.30           C
ATOM   2054  C   ALA F 263      -6.786  14.077  63.404  1.00 34.32           C
ATOM   2055  O   ALA F 263      -5.801  13.969  64.121  1.00 39.48           O
ATOM   2056  CB  ALA F 263      -8.184  16.146  63.552  1.00 31.75           C
ATOM   2057  N   PRO F 264      -7.605  13.041  63.148  1.00 41.60           N
ATOM   2058  CA  PRO F 264      -7.367  11.731  63.782  1.00 41.79           C
ATOM   2059  C   PRO F 264      -5.956  11.127  63.598  1.00 46.06           C
ATOM   2060  O   PRO F 264      -5.428  10.537  64.545  1.00 35.44           O
ATOM   2061  CB  PRO F 264      -8.422  10.829  63.137  1.00 36.47           C
ATOM   2062  CG  PRO F 264      -9.541  11.801  62.737  1.00 39.26           C
ATOM   2063  CD  PRO F 264      -8.807  13.031  62.289  1.00 40.08           C
ATOM   2064  N   PRO F 265      -5.350  11.249  62.407  1.00 38.22           N
ATOM   2065  CA  PRO F 265      -4.008  10.659  62.305  1.00 37.63           C
ATOM   2066  C   PRO F 265      -2.995  11.454  63.119  1.00 41.51           C
ATOM   2067  O   PRO F 265      -1.884  11.001  63.360  1.00 39.23           O
ATOM   2068  CB  PRO F 265      -3.682  10.772  60.807  1.00 39.14           C
ATOM   2069  CG  PRO F 265      -5.021  10.924  60.126  1.00 36.37           C
ATOM   2070  CD  PRO F 265      -5.868  11.698  61.103  1.00 42.45           C
ATOM   2071  N   ILE F 266      -3.382  12.646  63.548  1.00 34.81           N
ATOM   2072  CA  ILE F 266      -2.488  13.481  64.335  1.00 34.90           C
ATOM   2073  C   ILE F 266      -2.791  13.373  65.836  1.00 36.92           C
ATOM   2074  O   ILE F 266      -1.906  13.052  66.635  1.00 38.53           O
ATOM   2075  CB  ILE F 266      -2.547  14.948  63.864  1.00 42.76           C
ATOM   2076  CG1 ILE F 266      -2.226  15.033  62.366  1.00 35.30           C
ATOM   2077  CG2 ILE F 266      -1.596  15.817  64.674  1.00 38.68           C
ATOM   2078  CD1 ILE F 266      -2.284  16.455  61.812  1.00 41.38           C
ATOM   2079  N   ILE F 267      -4.041  13.607  66.221  1.00 35.76           N
ATOM   2080  CA  ILE F 267      -4.399  13.605  67.641  1.00 33.75           C
ATOM   2081  C   ILE F 267      -5.077  12.321  68.155  1.00 37.10           C
ATOM   2082  O   ILE F 267      -5.331  12.187  69.354  1.00 31.01           O
ATOM   2083  CB  ILE F 267      -5.245  14.828  68.017  1.00 33.37           C
ATOM   2084  CG1 ILE F 267      -6.603  14.791  67.314  1.00 37.10           C
ATOM   2085  CG2 ILE F 267      -4.488  16.120  67.693  1.00 37.18           C
ATOM   2086  CD1 ILE F 267      -7.570  15.891  67.812  1.00 33.89           C
ATOM   2087  N   GLY F 268      -5.355  11.380  67.261  1.00 32.04           N
ATOM   2088  CA  GLY F 268      -5.876  10.094  67.682  1.00 29.43           C
ATOM   2089  C   GLY F 268      -7.392  10.026  67.754  1.00 40.54           C
ATOM   2090  O   GLY F 268      -7.992   9.042  67.336  1.00 42.78           O
ATOM   2091  N   TYR F 269      -8.021  11.069  68.289  1.00 31.67           N
ATOM   2092  CA  TYR F 269      -9.469  11.048  68.499  1.00 35.65           C
ATOM   2093  C   TYR F 269     -10.221  11.057  67.179  1.00 36.05           C
ATOM   2094  O   TYR F 269      -9.825  11.743  66.238  1.00 35.15           O
ATOM   2095  CB  TYR F 269      -9.915  12.263  69.319  1.00 33.29           C
ATOM   2096  CG  TYR F 269      -9.285  12.379  70.695  1.00 31.69           C
ATOM   2097  CD1 TYR F 269      -9.658  11.529  71.733  1.00 34.08           C
ATOM   2098  CD2 TYR F 269      -8.340  13.356  70.966  1.00 32.90           C
ATOM   2099  CE1 TYR F 269      -9.089  11.646  73.005  1.00 30.00           C
ATOM   2100  CE2 TYR F 269      -7.763  13.476  72.225  1.00 33.28           C
ATOM   2101  CZ  TYR F 269      -8.147  12.620  73.237  1.00 38.29           C
ATOM   2102  OH  TYR F 269      -7.576  12.753  74.488  1.00 63.11           O
ATOM   2103  N   LEU F 270     -11.312  10.302  67.103  1.00 38.18           N
ATOM   2104  CA  LEU F 270     -12.275  10.489  66.014  1.00 33.50           C
ATOM   2105  C   LEU F 270     -13.214  11.637  66.411  1.00 35.24           C
ATOM   2106  O   LEU F 270     -13.382  11.909  67.598  1.00 34.80           O
ATOM   2107  CB  LEU F 270     -13.073   9.205  65.768  1.00 34.39           C
ATOM   2108  CG  LEU F 270     -12.316   7.981  65.243  1.00 50.09           C
ATOM   2109  CD1 LEU F 270     -13.233   6.759  65.170  1.00 48.01           C
ATOM   2110  CD2 LEU F 270     -11.673   8.262  63.880  1.00 39.50           C
ATOM   2111  N   PRO F 271     -13.840  12.303  65.430  1.00 37.98           N
ATOM   2112  CA  PRO F 271     -14.675  13.467  65.780  1.00 35.80           C
ATOM   2113  C   PRO F 271     -15.672  13.203  66.908  1.00 31.02           C
ATOM   2114  O   PRO F 271     -15.729  13.994  67.839  1.00 40.46           O
ATOM   2115  CB  PRO F 271     -15.416  13.784  64.478  1.00 37.68           C
ATOM   2116  CG  PRO F 271     -14.451  13.302  63.386  1.00 43.22           C
ATOM   2117  CD  PRO F 271     -13.750  12.083  63.976  1.00 29.63           C
ATOM   2118  N   PHE F 272     -16.433  12.111  66.843  1.00 28.04           N
ATOM   2119  CA  PHE F 272     -17.491  11.872  67.830  1.00 30.88           C
ATOM   2120  C   PHE F 272     -16.963  11.801  69.263  1.00 42.81           C
ATOM   2121  O   PHE F 272     -17.731  11.994  70.218  1.00 37.00           O
ATOM   2122  CB  PHE F 272     -18.312  10.623  67.491  1.00 36.78           C
ATOM   2123  CG  PHE F 272     -17.688   9.335  67.947  1.00 48.32           C
ATOM   2124  CD1 PHE F 272     -18.002   8.798  69.190  1.00 43.50           C
ATOM   2125  CD2 PHE F 272     -16.797   8.651  67.131  1.00 37.22           C
ATOM   2126  CE1 PHE F 272     -17.435   7.607  69.615  1.00 43.55           C
ATOM   2127  CE2 PHE F 272     -16.227   7.462  67.549  1.00 36.88           C
ATOM   2128  CZ  PHE F 272     -16.549   6.937  68.794  1.00 36.50           C
ATOM   2129  N   GLU F 273     -15.660  11.549  69.401  1.00 36.19           N
ATOM   2130  CA  GLU F 273     -15.018  11.433  70.705  1.00 38.16           C
ATOM   2131  C   GLU F 273     -14.798  12.781  71.372  1.00 46.87           C
ATOM   2132  O   GLU F 273     -14.741  12.857  72.592  1.00 43.77           O
ATOM   2133  CB  GLU F 273     -13.676  10.697  70.602  1.00 26.71           C
ATOM   2134  CG  GLU F 273     -13.805   9.241  70.118  1.00 43.93           C
ATOM   2135  CD  GLU F 273     -12.475   8.509  70.093  1.00 46.75           C
ATOM   2136  OE1 GLU F 273     -11.810   8.504  69.041  1.00 45.03           O
ATOM   2137  OE2 GLU F 273     -12.089   7.944  71.131  1.00 57.97           O
ATOM   2138  N   VAL F 274     -14.678  13.847  70.583  1.00 31.40           N
ATOM   2139  CA  VAL F 274     -14.421  15.152  71.166  1.00 31.39           C
ATOM   2140  C   VAL F 274     -15.558  16.168  70.989  1.00 35.38           C
ATOM   2141  O   VAL F 274     -15.654  17.148  71.748  1.00 34.06           O
ATOM   2142  CB  VAL F 274     -13.099  15.727  70.655  1.00 48.56           C
ATOM   2143  CG1 VAL F 274     -11.957  14.705  70.900  1.00 27.23           C
ATOM   2144  CG2 VAL F 274     -13.220  16.096  69.184  1.00 34.93           C
ATOM   2145  N   LEU F 275     -16.427  15.930  70.013  1.00 23.89           N
ATOM   2146  CA  LEU F 275     -17.533  16.842  69.751  1.00 32.40           C
ATOM   2147  C   LEU F 275     -18.341  17.092  71.024  1.00 35.07           C
ATOM   2148  O   LEU F 275     -18.706  16.156  71.742  1.00 27.36           O
ATOM   2149  CB  LEU F 275     -18.423  16.316  68.612  1.00 31.68           C
ATOM   2150  CG  LEU F 275     -17.802  16.380  67.205  1.00 39.29           C
ATOM   2151  CD1 LEU F 275     -18.673  15.642  66.183  1.00 34.11           C
ATOM   2152  CD2 LEU F 275     -17.561  17.832  66.753  1.00 35.15           C
ATOM   2153  N   GLY F 276     -18.589  18.365  71.320  1.00 34.71           N
ATOM   2154  CA  GLY F 276     -19.356  18.731  72.493  1.00 33.95           C
ATOM   2155  C   GLY F 276     -18.492  18.899  73.733  1.00 39.06           C
ATOM   2156  O   GLY F 276     -18.974  19.388  74.748  1.00 37.80           O
ATOM   2157  N   THR F 277     -17.225  18.492  73.664  1.00 37.32           N
ATOM   2158  CA  THR F 277     -16.328  18.648  74.810  1.00 28.42           C
ATOM   2159  C   THR F 277     -15.555  19.954  74.718  1.00 32.69           C
ATOM   2160  O   THR F 277     -15.340  20.477  73.629  1.00 37.13           O
ATOM   2161  CB  THR F 277     -15.324  17.476  74.946  1.00 31.10           C
ATOM   2162  OG1 THR F 277     -14.380  17.511  73.867  1.00 28.12           O
ATOM   2163  CG2 THR F 277     -16.049  16.146  74.967  1.00 31.17           C
ATOM   2164  N   SER F 278     -15.149  20.488  75.866  1.00 41.14           N
ATOM   2165  CA  SER F 278     -14.440  21.760  75.900  1.00 29.86           C
ATOM   2166  C   SER F 278     -13.042  21.599  75.331  1.00 36.92           C
ATOM   2167  O   SER F 278     -12.328  20.646  75.670  1.00 29.48           O
ATOM   2168  CB  SER F 278     -14.337  22.290  77.330  1.00 33.25           C
ATOM   2169  OG  SER F 278     -13.590  23.506  77.369  1.00 34.26           O
ATOM   2170  N   GLY F 279     -12.650  22.530  74.469  1.00 28.78           N
ATOM   2171  CA  GLY F 279     -11.280  22.574  73.996  1.00 26.23           C
ATOM   2172  C   GLY F 279     -10.313  22.596  75.176  1.00 37.20           C
ATOM   2173  O   GLY F 279      -9.249  21.968  75.135  1.00 33.01           O
ATOM   2174  N   TYR F 280     -10.687  23.311  76.236  1.00 32.51           N
ATOM   2175  CA  TYR F 280      -9.801  23.480  77.380  1.00 32.16           C
ATOM   2176  C   TYR F 280      -9.424  22.160  78.065  1.00 28.84           C
ATOM   2177  O   TYR F 280      -8.401  22.095  78.724  1.00 34.22           O
ATOM   2178  CB  TYR F 280     -10.377  24.474  78.397  1.00 31.21           C
ATOM   2179  CG  TYR F 280     -10.557  25.863  77.825  1.00 35.56           C
ATOM   2180  CD1 TYR F 280      -9.458  26.621  77.430  1.00 29.65           C
ATOM   2181  CD2 TYR F 280     -11.826  26.417  77.682  1.00 31.87           C
ATOM   2182  CE1 TYR F 280      -9.621  27.899  76.894  1.00 34.22           C
ATOM   2183  CE2 TYR F 280     -12.001  27.688  77.144  1.00 32.04           C
ATOM   2184  CZ  TYR F 280     -10.901  28.417  76.750  1.00 38.09           C
ATOM   2185  OH  TYR F 280     -11.090  29.669  76.225  1.00 36.65           O
ATOM   2186  N   ASP F 281     -10.225  21.111  77.884  1.00 30.75           N
ATOM   2187  CA  ASP F 281      -9.915  19.800  78.460  1.00 36.16           C
ATOM   2188  C   ASP F 281      -8.624  19.198  77.912  1.00 33.39           C
ATOM   2189  O   ASP F 281      -8.042  18.292  78.503  1.00 33.09           O
ATOM   2190  CB  ASP F 281     -11.044  18.796  78.194  1.00 31.56           C
ATOM   2191  CG  ASP F 281     -12.338  19.144  78.923  1.00 38.29           C
ATOM   2192  OD1 ASP F 281     -12.376  20.143  79.677  1.00 37.88           O
ATOM   2193  OD2 ASP F 281     -13.315  18.388  78.744  1.00 40.56           O
ATOM   2194  N   TYR F 282      -8.176  19.691  76.773  1.00 30.78           N
ATOM   2195  CA  TYR F 282      -7.070  19.045  76.078  1.00 29.23           C
ATOM   2196  C   TYR F 282      -5.771  19.819  76.193  1.00 31.03           C
ATOM   2197  O   TYR F 282      -4.751  19.390  75.670  1.00 40.03           O
ATOM   2198  CB  TYR F 282      -7.431  18.855  74.603  1.00 32.13           C
ATOM   2199  CG  TYR F 282      -8.696  18.047  74.436  1.00 28.82           C
ATOM   2200  CD1 TYR F 282      -8.641  16.675  74.253  1.00 28.09           C
ATOM   2201  CD2 TYR F 282      -9.939  18.656  74.493  1.00 28.43           C
ATOM   2202  CE1 TYR F 282      -9.795  15.933  74.118  1.00 34.75           C
ATOM   2203  CE2 TYR F 282     -11.092  17.926  74.367  1.00 38.32           C
ATOM   2204  CZ  TYR F 282     -11.018  16.567  74.177  1.00 33.64           C
ATOM   2205  OH  TYR F 282     -12.180  15.849  74.046  1.00 34.38           O
ATOM   2206  N   TYR F 283      -5.807  20.965  76.868  1.00 29.26           N
ATOM   2207  CA  TYR F 283      -4.627  21.822  76.918  1.00 31.17           C
ATOM   2208  C   TYR F 283      -3.839  21.510  78.159  1.00 40.95           C
ATOM   2209  O   TYR F 283      -4.395  21.086  79.168  1.00 37.61           O
ATOM   2210  CB  TYR F 283      -4.994  23.309  76.933  1.00 28.16           C
ATOM   2211  CG  TYR F 283      -5.821  23.759  75.755  1.00 35.43           C
ATOM   2212  CD1 TYR F 283      -5.739  23.108  74.530  1.00 38.92           C
ATOM   2213  CD2 TYR F 283      -6.693  24.838  75.867  1.00 38.41           C
ATOM   2214  CE1 TYR F 283      -6.500  23.512  73.447  1.00 35.59           C
ATOM   2215  CE2 TYR F 283      -7.453  25.259  74.792  1.00 34.41           C
ATOM   2216  CZ  TYR F 283      -7.357  24.595  73.586  1.00 42.19           C
ATOM   2217  OH  TYR F 283      -8.119  25.019  72.524  1.00 41.34           O
ATOM   2218  N   HIS F 284      -2.536  21.732  78.069  1.00 37.42           N
ATOM   2219  CA  HIS F 284      -1.636  21.569  79.178  1.00 31.93           C
ATOM   2220  C   HIS F 284      -1.914  22.694  80.181  1.00 36.58           C
ATOM   2221  O   HIS F 284      -2.016  23.858  79.811  1.00 36.93           O
ATOM   2222  CB  HIS F 284      -0.201  21.655  78.649  1.00 30.30           C
ATOM   2223  CG  HIS F 284       0.849  21.312  79.654  1.00 33.51           C
ATOM   2224  ND1 HIS F 284       1.135  22.110  80.737  1.00 42.12           N
ATOM   2225  CD2 HIS F 284       1.709  20.266  79.719  1.00 40.64           C
ATOM   2226  CE1 HIS F 284       2.116  21.563  81.435  1.00 45.17           C
ATOM   2227  NE2 HIS F 284       2.482  20.445  80.834  1.00 40.40           N
ATOM   2228  N   VAL F 285      -2.005  22.332  81.452  1.00 34.15           N
ATOM   2229  CA  VAL F 285      -2.199  23.270  82.557  1.00 36.11           C
ATOM   2230  C   VAL F 285      -1.406  24.565  82.421  1.00 41.69           C
ATOM   2231  O   VAL F 285      -1.959  25.655  82.555  1.00 52.11           O
ATOM   2232  CB  VAL F 285      -1.841  22.586  83.897  1.00 45.89           C
ATOM   2233  CG1 VAL F 285      -1.886  23.579  85.036  1.00 59.75           C
ATOM   2234  CG2 VAL F 285      -2.786  21.426  84.148  1.00 43.79           C
ATOM   2235  N   ASP F 286      -0.111  24.437  82.137  1.00 41.78           N
ATOM   2236  CA  ASP F 286       0.791  25.590  82.068  1.00 34.74           C
ATOM   2237  C   ASP F 286       0.493  26.524  80.913  1.00 41.19           C
ATOM   2238  O   ASP F 286       1.033  27.623  80.849  1.00 40.07           O
ATOM   2239  CB  ASP F 286       2.246  25.129  81.967  1.00 36.67           C
ATOM   2240  CG  ASP F 286       2.746  24.504  83.254  1.00 56.74           C
ATOM   2241  OD1 ASP F 286       2.031  24.622  84.274  1.00 51.01           O
ATOM   2242  OD2 ASP F 286       3.839  23.901  83.243  1.00 57.68           O
ATOM   2243  N   ASP F 287      -0.358  26.073  79.997  1.00 40.10           N
ATOM   2244  CA  ASP F 287      -0.704  26.857  78.828  1.00 41.51           C
ATOM   2245  C   ASP F 287      -2.078  27.504  78.988  1.00 43.39           C
ATOM   2246  O   ASP F 287      -2.390  28.458  78.272  1.00 43.68           O
ATOM   2247  CB  ASP F 287      -0.685  25.974  77.567  1.00 30.17           C
ATOM   2248  CG  ASP F 287       0.683  25.348  77.312  1.00 41.44           C
ATOM   2249  OD1 ASP F 287       1.707  25.971  77.673  1.00 43.92           O
ATOM   2250  OD2 ASP F 287       0.734  24.226  76.770  1.00 43.33           O
ATOM   2251  N   LEU F 288      -2.891  26.995  79.918  1.00 37.51           N
ATOM   2252  CA  LEU F 288      -4.282  27.463  80.005  1.00 40.88           C
ATOM   2253  C   LEU F 288      -4.360  28.986  80.026  1.00 44.73           C
ATOM   2254  O   LEU F 288      -5.058  29.607  79.224  1.00 50.43           O
ATOM   2255  CB  LEU F 288      -4.971  26.900  81.240  1.00 38.08           C
ATOM   2256  CG  LEU F 288      -5.450  25.469  81.076  1.00 41.02           C
ATOM   2257  CD1 LEU F 288      -6.013  24.954  82.384  1.00 37.44           C
ATOM   2258  CD2 LEU F 288      -6.490  25.411  79.973  1.00 39.93           C
ATOM   2259  N   GLU F 289      -3.606  29.578  80.940  1.00 43.14           N
ATOM   2260  CA  GLU F 289      -3.623  31.013  81.153  1.00 46.56           C
ATOM   2261  C   GLU F 289      -3.356  31.734  79.844  1.00 51.44           C
ATOM   2262  O   GLU F 289      -4.153  32.579  79.414  1.00 48.81           O
ATOM   2263  CB  GLU F 289      -2.581  31.374  82.205  1.00 52.91           C
ATOM   2264  CG  GLU F 289      -2.485  32.833  82.582  1.00 83.22           C
ATOM   2265  CD  GLU F 289      -1.365  33.077  83.588  1.00104.66           C
ATOM   2266  OE1 GLU F 289      -1.592  32.880  84.805  1.00101.59           O
ATOM   2267  OE2 GLU F 289      -0.251  33.448  83.160  1.00114.30           O
ATOM   2268  N   ASN F 290      -2.254  31.376  79.187  1.00 41.04           N
ATOM   2269  CA  ASN F 290      -1.887  32.061  77.962  1.00 45.04           C
ATOM   2270  C   ASN F 290      -2.964  31.886  76.909  1.00 45.36           C
ATOM   2271  O   ASN F 290      -3.322  32.837  76.207  1.00 47.62           O
ATOM   2272  CB  ASN F 290      -0.548  31.554  77.438  1.00 56.31           C
ATOM   2273  CG  ASN F 290       0.597  31.915  78.345  1.00 73.91           C
ATOM   2274  OD1 ASN F 290       0.662  33.026  78.868  1.00 80.52           O
ATOM   2275  ND2 ASN F 290       1.510  30.973  78.550  1.00 74.77           N
ATOM   2276  N   LEU F 291      -3.506  30.675  76.823  1.00 40.57           N
ATOM   2277  CA  LEU F 291      -4.507  30.396  75.801  1.00 43.61           C
ATOM   2278  C   LEU F 291      -5.722  31.274  76.062  1.00 47.04           C
ATOM   2279  O   LEU F 291      -6.256  31.892  75.138  1.00 50.53           O
ATOM   2280  CB  LEU F 291      -4.860  28.903  75.748  1.00 36.44           C
ATOM   2281  CG  LEU F 291      -3.813  28.066  74.991  1.00 42.79           C
ATOM   2282  CD1 LEU F 291      -4.017  26.567  75.182  1.00 36.99           C
ATOM   2283  CD2 LEU F 291      -3.832  28.411  73.513  1.00 41.49           C
ATOM   2284  N   ALA F 292      -6.117  31.385  77.329  1.00 47.82           N
ATOM   2285  CA  ALA F 292      -7.242  32.244  77.676  1.00 44.17           C
ATOM   2286  C   ALA F 292      -6.978  33.670  77.204  1.00 41.28           C
ATOM   2287  O   ALA F 292      -7.855  34.294  76.601  1.00 50.37           O
ATOM   2288  CB  ALA F 292      -7.521  32.210  79.174  1.00 38.91           C
ATOM   2289  N   LYS F 293      -5.778  34.185  77.447  1.00 44.65           N
ATOM   2290  CA  LYS F 293      -5.466  35.544  76.986  1.00 46.14           C
ATOM   2291  C   LYS F 293      -5.641  35.646  75.470  1.00 42.63           C
ATOM   2292  O   LYS F 293      -6.284  36.569  74.969  1.00 44.89           O
ATOM   2293  CB  LYS F 293      -4.050  35.961  77.383  1.00 60.22           C
ATOM   2294  CG  LYS F 293      -3.859  36.236  78.869  1.00 74.27           C
ATOM   2295  CD  LYS F 293      -2.452  36.763  79.141  1.00 92.67           C
ATOM   2296  CE  LYS F 293      -2.220  37.033  80.619  1.00103.12           C
ATOM   2297  NZ  LYS F 293      -2.356  35.797  81.441  1.00106.83           N
ATOM   2298  N   CYS F 294      -5.103  34.669  74.742  1.00 40.12           N
ATOM   2299  CA  CYS F 294      -5.254  34.673  73.283  1.00 45.40           C
ATOM   2300  C   CYS F 294      -6.727  34.744  72.896  1.00 44.63           C
ATOM   2301  O   CYS F 294      -7.119  35.522  72.024  1.00 52.41           O
ATOM   2302  CB  CYS F 294      -4.583  33.451  72.662  1.00 44.14           C
ATOM   2303  SG  CYS F 294      -2.768  33.426  72.876  1.00 71.92           S
ATOM   2304  N   HIS F 295      -7.556  33.967  73.586  1.00 46.30           N
ATOM   2305  CA  HIS F 295      -8.970  33.931  73.261  1.00 43.54           C
ATOM   2306  C   HIS F 295      -9.650  35.257  73.516  1.00 43.39           C
ATOM   2307  O   HIS F 295     -10.499  35.684  72.733  1.00 48.69           O
ATOM   2308  CB  HIS F 295      -9.657  32.786  73.995  1.00 35.22           C
ATOM   2309  CG  HIS F 295      -9.143  31.448  73.581  1.00 40.11           C
ATOM   2310  ND1 HIS F 295      -9.383  30.295  74.295  1.00 43.25           N
ATOM   2311  CD2 HIS F 295      -8.385  31.086  72.518  1.00 33.68           C
ATOM   2312  CE1 HIS F 295      -8.790  29.278  73.691  1.00 41.97           C
ATOM   2313  NE2 HIS F 295      -8.174  29.734  72.614  1.00 34.66           N
ATOM   2314  N   GLU F 296      -9.259  35.938  74.586  1.00 41.23           N
ATOM   2315  CA  GLU F 296      -9.828  37.258  74.835  1.00 52.91           C
ATOM   2316  C   GLU F 296      -9.488  38.188  73.676  1.00 50.20           C
ATOM   2317  O   GLU F 296     -10.354  38.900  73.161  1.00 57.04           O
ATOM   2318  CB  GLU F 296      -9.340  37.819  76.164  1.00 42.47           C
ATOM   2319  CG  GLU F 296      -9.932  37.085  77.336  1.00 48.86           C
ATOM   2320  CD  GLU F 296      -9.358  37.538  78.650  1.00 65.43           C
ATOM   2321  OE1 GLU F 296      -8.201  38.016  78.661  1.00 76.15           O
ATOM   2322  OE2 GLU F 296     -10.066  37.421  79.671  1.00 77.26           O
ATOM   2323  N   HIS F 297      -8.236  38.133  73.236  1.00 46.77           N
ATOM   2324  CA  HIS F 297      -7.797  38.950  72.120  1.00 52.58           C
ATOM   2325  C   HIS F 297      -8.693  38.627  70.927  1.00 57.56           C
ATOM   2326  O   HIS F 297      -9.188  39.522  70.229  1.00 56.35           O
ATOM   2327  CB  HIS F 297      -6.336  38.648  71.792  1.00 53.43           C
ATOM   2328  CG  HIS F 297      -5.801  39.436  70.641  1.00 70.11           C
ATOM   2329  ND1 HIS F 297      -5.683  38.907  69.371  1.00 73.42           N
ATOM   2330  CD2 HIS F 297      -5.359  40.713  70.562  1.00 67.95           C
ATOM   2331  CE1 HIS F 297      -5.190  39.827  68.562  1.00 75.99           C
ATOM   2332  NE2 HIS F 297      -4.982  40.931  69.258  1.00 73.93           N
ATOM   2333  N   LEU F 298      -8.928  37.333  70.729  1.00 49.84           N
ATOM   2334  CA  LEU F 298      -9.746  36.855  69.621  1.00 51.49           C
ATOM   2335  C   LEU F 298     -11.159  37.420  69.706  1.00 49.00           C
ATOM   2336  O   LEU F 298     -11.670  37.976  68.731  1.00 56.14           O
ATOM   2337  CB  LEU F 298      -9.772  35.321  69.603  1.00 43.91           C
ATOM   2338  CG  LEU F 298     -10.616  34.669  68.511  1.00 44.86           C
ATOM   2339  CD1 LEU F 298     -10.095  35.071  67.141  1.00 37.73           C
ATOM   2340  CD2 LEU F 298     -10.620  33.145  68.687  1.00 42.05           C
ATOM   2341  N   MET F 299     -11.772  37.317  70.883  1.00 52.08           N
ATOM   2342  CA  MET F 299     -13.143  37.782  71.046  1.00 54.20           C
ATOM   2343  C   MET F 299     -13.201  39.246  70.664  1.00 60.66           C
ATOM   2344  O   MET F 299     -14.216  39.731  70.162  1.00 67.85           O
ATOM   2345  CB  MET F 299     -13.613  37.627  72.491  1.00 49.22           C
ATOM   2346  CG  MET F 299     -13.547  36.217  73.021  1.00 65.17           C
ATOM   2347  SD  MET F 299     -14.034  36.155  74.745  1.00 52.41           S
ATOM   2348  CE  MET F 299     -15.768  36.569  74.608  1.00 85.25           C
ATOM   2349  N   GLN F 300     -12.096  39.943  70.898  1.00 60.92           N
ATOM   2350  CA  GLN F 300     -12.051  41.385  70.699  1.00 65.89           C
ATOM   2351  C   GLN F 300     -11.820  41.772  69.243  1.00 58.06           C
ATOM   2352  O   GLN F 300     -12.345  42.776  68.778  1.00 63.41           O
ATOM   2353  CB  GLN F 300     -10.969  42.024  71.580  1.00 69.48           C
ATOM   2354  CG  GLN F 300     -10.838  43.528  71.381  1.00 89.98           C
ATOM   2355  CD  GLN F 300      -9.731  44.147  72.214  1.00101.93           C
ATOM   2356  OE1 GLN F 300      -9.168  43.503  73.099  1.00110.00           O
ATOM   2357  NE2 GLN F 300      -9.416  45.406  71.929  1.00103.39           N
ATOM   2358  N   TYR F 301     -11.035  40.978  68.521  1.00 57.00           N
ATOM   2359  CA  TYR F 301     -10.590  41.422  67.202  1.00 53.87           C
ATOM   2360  C   TYR F 301     -11.159  40.584  66.070  1.00 55.89           C
ATOM   2361  O   TYR F 301     -11.177  41.022  64.927  1.00 60.49           O
ATOM   2362  CB  TYR F 301      -9.057  41.470  67.128  1.00 55.82           C
ATOM   2363  CG  TYR F 301      -8.456  42.584  67.956  1.00 65.04           C
ATOM   2364  CD1 TYR F 301      -8.349  43.875  67.445  1.00 79.19           C
ATOM   2365  CD2 TYR F 301      -8.007  42.356  69.251  1.00 67.10           C
ATOM   2366  CE1 TYR F 301      -7.810  44.904  68.199  1.00 78.67           C
ATOM   2367  CE2 TYR F 301      -7.462  43.377  70.009  1.00 73.33           C
ATOM   2368  CZ  TYR F 301      -7.370  44.651  69.479  1.00 81.25           C
ATOM   2369  OH  TYR F 301      -6.829  45.674  70.229  1.00 88.67           O
ATOM   2370  N   GLY F 302     -11.614  39.373  66.395  1.00 53.24           N
ATOM   2371  CA  GLY F 302     -12.264  38.519  65.417  1.00 47.71           C
ATOM   2372  C   GLY F 302     -11.306  37.609  64.673  1.00 55.91           C
ATOM   2373  O   GLY F 302     -11.721  36.668  63.993  1.00 56.53           O
ATOM   2374  N   LYS F 303     -10.018  37.899  64.796  1.00 54.57           N
ATOM   2375  CA  LYS F 303      -8.970  37.093  64.180  1.00 58.84           C
ATOM   2376  C   LYS F 303      -7.835  36.984  65.175  1.00 57.58           C
ATOM   2377  O   LYS F 303      -7.702  37.832  66.060  1.00 62.04           O
ATOM   2378  CB  LYS F 303      -8.458  37.757  62.904  1.00 70.22           C
ATOM   2379  CG  LYS F 303      -9.476  37.854  61.785  1.00 80.38           C
ATOM   2380  CD  LYS F 303      -8.887  38.560  60.573  1.00 78.81           C
ATOM   2381  CE  LYS F 303      -9.430  39.980  60.429  1.00 94.05           C
ATOM   2382  NZ  LYS F 303      -9.158  40.840  61.615  1.00 83.73           N
ATOM   2383  N   GLY F 304      -7.004  35.956  65.041  1.00 55.21           N
ATOM   2384  CA  GLY F 304      -5.870  35.851  65.940  1.00 59.86           C
ATOM   2385  C   GLY F 304      -4.930  34.699  65.656  1.00 61.56           C
ATOM   2386  O   GLY F 304      -5.224  33.831  64.848  1.00 52.71           O
ATOM   2387  N   LYS F 305      -3.785  34.708  66.327  1.00 59.97           N
ATOM   2388  CA  LYS F 305      -2.836  33.614  66.256  1.00 55.92           C
ATOM   2389  C   LYS F 305      -2.455  33.264  67.680  1.00 56.00           C
ATOM   2390  O   LYS F 305      -2.121  34.146  68.465  1.00 61.80           O
ATOM   2391  CB  LYS F 305      -1.594  34.030  65.474  1.00 62.20           C
ATOM   2392  CG  LYS F 305      -0.565  32.919  65.309  1.00 64.01           C
ATOM   2393  CD  LYS F 305       0.722  33.430  64.661  1.00 66.22           C
ATOM   2394  CE  LYS F 305       1.454  34.407  65.571  1.00 72.71           C
ATOM   2395  NZ  LYS F 305       2.824  34.709  65.075  1.00 70.30           N
ATOM   2396  N   SER F 306      -2.523  31.982  68.030  1.00 46.48           N
ATOM   2397  CA  SER F 306      -2.196  31.575  69.388  1.00 45.73           C
ATOM   2398  C   SER F 306      -0.695  31.598  69.609  1.00 42.68           C
ATOM   2399  O   SER F 306       0.092  31.700  68.666  1.00 47.11           O
ATOM   2400  CB  SER F 306      -2.710  30.165  69.681  1.00 48.83           C
ATOM   2401  OG  SER F 306      -1.813  29.190  69.171  1.00 41.99           O
ATOM   2402  N   CYS F 307      -0.320  31.515  70.878  1.00 45.39           N
ATOM   2403  CA  CYS F 307       1.035  31.184  71.285  1.00 48.92           C
ATOM   2404  C   CYS F 307       1.202  29.695  71.023  1.00 48.20           C
ATOM   2405  O   CYS F 307       0.218  29.003  70.772  1.00 43.60           O
ATOM   2406  CB  CYS F 307       1.179  31.433  72.781  1.00 51.88           C
ATOM   2407  SG  CYS F 307      -0.139  30.607  73.736  1.00 67.54           S
ATOM   2408  N   TYR F 308       2.440  29.208  71.075  1.00 42.54           N
ATOM   2409  CA  TYR F 308       2.695  27.775  71.022  1.00 45.60           C
ATOM   2410  C   TYR F 308       2.067  27.128  72.246  1.00 46.10           C
ATOM   2411  O   TYR F 308       2.207  27.638  73.358  1.00 39.97           O
ATOM   2412  CB  TYR F 308       4.193  27.504  71.042  1.00 36.26           C
ATOM   2413  CG  TYR F 308       4.932  27.991  69.825  1.00 43.32           C
ATOM   2414  CD1 TYR F 308       4.517  27.643  68.553  1.00 45.21           C
ATOM   2415  CD2 TYR F 308       6.052  28.800  69.950  1.00 53.74           C
ATOM   2416  CE1 TYR F 308       5.198  28.085  67.428  1.00 46.80           C
ATOM   2417  CE2 TYR F 308       6.739  29.250  68.834  1.00 62.74           C
ATOM   2418  CZ  TYR F 308       6.309  28.888  67.577  1.00 54.56           C
ATOM   2419  OH  TYR F 308       6.987  29.337  66.465  1.00 55.07           O
ATOM   2420  N   TYR F 309       1.386  26.004  72.064  1.00 38.90           N
ATOM   2421  CA  TYR F 309       0.827  25.305  73.225  1.00 34.45           C
ATOM   2422  C   TYR F 309       0.748  23.792  73.028  1.00 43.54           C
ATOM   2423  O   TYR F 309       0.911  23.281  71.914  1.00 36.69           O
ATOM   2424  CB  TYR F 309      -0.552  25.868  73.570  1.00 38.80           C
ATOM   2425  CG  TYR F 309      -1.599  25.605  72.511  1.00 37.73           C
ATOM   2426  CD1 TYR F 309      -2.482  24.541  72.630  1.00 45.11           C
ATOM   2427  CD2 TYR F 309      -1.710  26.428  71.395  1.00 35.96           C
ATOM   2428  CE1 TYR F 309      -3.457  24.298  71.654  1.00 44.74           C
ATOM   2429  CE2 TYR F 309      -2.678  26.201  70.426  1.00 35.37           C
ATOM   2430  CZ  TYR F 309      -3.544  25.131  70.561  1.00 42.29           C
ATOM   2431  OH  TYR F 309      -4.502  24.897  69.595  1.00 48.40           O
ATOM   2432  N   ARG F 310       0.489  23.083  74.117  1.00 35.47           N
ATOM   2433  CA  ARG F 310       0.481  21.635  74.098  1.00 31.88           C
ATOM   2434  C   ARG F 310      -0.942  21.075  74.119  1.00 41.74           C
ATOM   2435  O   ARG F 310      -1.781  21.502  74.911  1.00 41.37           O
ATOM   2436  CB  ARG F 310       1.276  21.104  75.287  1.00 24.18           C
ATOM   2437  CG  ARG F 310       2.788  21.186  75.102  1.00 35.68           C
ATOM   2438  CD  ARG F 310       3.495  21.157  76.442  1.00 39.30           C
ATOM   2439  NE  ARG F 310       3.251  22.404  77.157  1.00 37.30           N
ATOM   2440  CZ  ARG F 310       3.966  22.816  78.197  1.00 49.49           C
ATOM   2441  NH1 ARG F 310       3.680  23.979  78.776  1.00 44.46           N
ATOM   2442  NH2 ARG F 310       4.967  22.079  78.653  1.00 44.08           N
ATOM   2443  N   PHE F 311      -1.191  20.111  73.246  1.00 32.01           N
ATOM   2444  CA  PHE F 311      -2.492  19.480  73.102  1.00 32.12           C
ATOM   2445  C   PHE F 311      -2.351  18.003  73.418  1.00 36.75           C
ATOM   2446  O   PHE F 311      -1.436  17.343  72.928  1.00 37.43           O
ATOM   2447  CB  PHE F 311      -2.983  19.657  71.668  1.00 25.81           C
ATOM   2448  CG  PHE F 311      -4.377  19.152  71.435  1.00 35.02           C
ATOM   2449  CD1 PHE F 311      -5.444  20.035  71.384  1.00 31.22           C
ATOM   2450  CD2 PHE F 311      -4.624  17.791  71.263  1.00 28.56           C
ATOM   2451  CE1 PHE F 311      -6.742  19.576  71.170  1.00 31.84           C
ATOM   2452  CE2 PHE F 311      -5.917  17.322  71.046  1.00 32.87           C
ATOM   2453  CZ  PHE F 311      -6.973  18.212  71.000  1.00 35.71           C
ATOM   2454  N   LEU F 312      -3.255  17.478  74.241  1.00 34.51           N
ATOM   2455  CA  LEU F 312      -3.145  16.093  74.704  1.00 32.66           C
ATOM   2456  C   LEU F 312      -3.791  15.115  73.722  1.00 36.63           C
ATOM   2457  O   LEU F 312      -5.018  15.073  73.607  1.00 35.93           O
ATOM   2458  CB  LEU F 312      -3.793  15.935  76.084  1.00 32.27           C
ATOM   2459  CG  LEU F 312      -3.576  14.598  76.801  1.00 38.83           C
ATOM   2460  CD1 LEU F 312      -2.120  14.468  77.205  1.00 30.78           C
ATOM   2461  CD2 LEU F 312      -4.478  14.473  78.032  1.00 39.85           C
ATOM   2462  N   THR F 313      -2.968  14.318  73.038  1.00 28.58           N
ATOM   2463  CA  THR F 313      -3.482  13.359  72.056  1.00 35.86           C
ATOM   2464  C   THR F 313      -4.170  12.195  72.761  1.00 35.79           C
ATOM   2465  O   THR F 313      -3.987  11.992  73.951  1.00 29.09           O
ATOM   2466  CB  THR F 313      -2.362  12.790  71.172  1.00 34.74           C
ATOM   2467  OG1 THR F 313      -1.523  11.948  71.961  1.00 34.24           O
ATOM   2468  CG2 THR F 313      -1.533  13.922  70.570  1.00 38.40           C
ATOM   2469  N   LYS F 314      -4.946  11.414  72.026  1.00 35.16           N
ATOM   2470  CA  LYS F 314      -5.619  10.273  72.631  1.00 32.41           C
ATOM   2471  C   LYS F 314      -4.581   9.341  73.232  1.00 36.92           C
ATOM   2472  O   LYS F 314      -4.818   8.706  74.256  1.00 34.63           O
ATOM   2473  CB  LYS F 314      -6.444   9.526  71.585  1.00 34.24           C
ATOM   2474  CG  LYS F 314      -7.123   8.282  72.113  1.00 40.82           C
ATOM   2475  CD  LYS F 314      -8.007   7.642  71.053  1.00 51.20           C
ATOM   2476  CE  LYS F 314      -8.840   6.521  71.654  1.00 56.69           C
ATOM   2477  NZ  LYS F 314      -9.952   6.109  70.758  1.00 61.61           N
ATOM   2478  N   GLY F 315      -3.422   9.264  72.590  1.00 34.93           N
ATOM   2479  CA  GLY F 315      -2.368   8.372  73.044  1.00 30.05           C
ATOM   2480  C   GLY F 315      -1.530   8.972  74.162  1.00 36.34           C
ATOM   2481  O   GLY F 315      -0.470   8.446  74.508  1.00 41.33           O
ATOM   2482  N   GLN F 316      -1.999  10.082  74.726  1.00 38.95           N
ATOM   2483  CA  GLN F 316      -1.376  10.655  75.919  1.00 39.95           C
ATOM   2484  C   GLN F 316       0.039  11.203  75.666  1.00 45.81           C
ATOM   2485  O   GLN F 316       0.954  10.993  76.454  1.00 48.52           O
ATOM   2486  CB  GLN F 316      -1.353   9.617  77.038  1.00 47.45           C
ATOM   2487  CG  GLN F 316      -2.735   9.089  77.392  1.00 49.30           C
ATOM   2488  CD  GLN F 316      -3.686  10.196  77.755  1.00 55.19           C
ATOM   2489  OE1 GLN F 316      -4.620  10.517  77.008  1.00 64.42           O
ATOM   2490  NE2 GLN F 316      -3.440  10.814  78.891  1.00 53.79           N
ATOM   2491  N   GLN F 317       0.204  11.888  74.547  1.00 41.98           N
ATOM   2492  CA  GLN F 317       1.410  12.645  74.272  1.00 39.43           C
ATOM   2493  C   GLN F 317       0.979  14.096  74.157  1.00 34.55           C
ATOM   2494  O   GLN F 317      -0.105  14.392  73.645  1.00 38.87           O
ATOM   2495  CB  GLN F 317       1.980  12.251  72.903  1.00 43.98           C
ATOM   2496  CG  GLN F 317       2.988  11.135  72.878  1.00 56.19           C
ATOM   2497  CD  GLN F 317       3.602  10.969  71.490  1.00 63.95           C
ATOM   2498  OE1 GLN F 317       2.886  10.907  70.474  1.00 45.74           O
ATOM   2499  NE2 GLN F 317       4.930  10.911  71.437  1.00 55.54           N
ATOM   2500  N   TRP F 318       1.826  15.015  74.584  1.00 32.01           N
ATOM   2501  CA  TRP F 318       1.602  16.416  74.250  1.00 41.04           C
ATOM   2502  C   TRP F 318       2.191  16.662  72.872  1.00 40.25           C
ATOM   2503  O   TRP F 318       3.352  16.352  72.635  1.00 41.71           O
ATOM   2504  CB  TRP F 318       2.297  17.342  75.256  1.00 38.59           C
ATOM   2505  CG  TRP F 318       1.806  17.199  76.667  1.00 32.76           C
ATOM   2506  CD1 TRP F 318       2.504  16.710  77.735  1.00 41.40           C
ATOM   2507  CD2 TRP F 318       0.502  17.546  77.156  1.00 30.69           C
ATOM   2508  NE1 TRP F 318       1.716  16.737  78.866  1.00 36.27           N
ATOM   2509  CE2 TRP F 318       0.482  17.239  78.537  1.00 38.48           C
ATOM   2510  CE3 TRP F 318      -0.644  18.089  76.568  1.00 36.40           C
ATOM   2511  CZ2 TRP F 318      -0.644  17.462  79.338  1.00 37.92           C
ATOM   2512  CZ3 TRP F 318      -1.769  18.304  77.364  1.00 38.82           C
ATOM   2513  CH2 TRP F 318      -1.759  17.990  78.733  1.00 35.43           C
ATOM   2514  N   ILE F 319       1.397  17.190  71.951  1.00 33.24           N
ATOM   2515  CA  ILE F 319       1.973  17.702  70.719  1.00 35.56           C
ATOM   2516  C   ILE F 319       1.972  19.213  70.797  1.00 41.67           C
ATOM   2517  O   ILE F 319       1.051  19.811  71.350  1.00 38.06           O
ATOM   2518  CB  ILE F 319       1.195  17.251  69.473  1.00 44.94           C
ATOM   2519  CG1 ILE F 319      -0.280  17.636  69.589  1.00 38.66           C
ATOM   2520  CG2 ILE F 319       1.334  15.751  69.285  1.00 58.34           C
ATOM   2521  CD1 ILE F 319      -1.098  17.275  68.368  1.00 50.19           C
ATOM   2522  N   TRP F 320       3.008  19.845  70.261  1.00 35.58           N
ATOM   2523  CA  TRP F 320       3.041  21.297  70.246  1.00 37.92           C
ATOM   2524  C   TRP F 320       2.294  21.800  69.035  1.00 35.74           C
ATOM   2525  O   TRP F 320       2.545  21.356  67.919  1.00 39.65           O
ATOM   2526  CB  TRP F 320       4.479  21.823  70.235  1.00 31.10           C
ATOM   2527  CG  TRP F 320       5.180  21.702  71.553  1.00 39.92           C
ATOM   2528  CD1 TRP F 320       6.007  20.692  71.954  1.00 42.84           C
ATOM   2529  CD2 TRP F 320       5.120  22.630  72.643  1.00 38.82           C
ATOM   2530  NE1 TRP F 320       6.473  20.941  73.226  1.00 45.16           N
ATOM   2531  CE2 TRP F 320       5.943  22.122  73.670  1.00 45.38           C
ATOM   2532  CE3 TRP F 320       4.452  23.843  72.851  1.00 39.44           C
ATOM   2533  CZ2 TRP F 320       6.115  22.785  74.888  1.00 46.16           C
ATOM   2534  CZ3 TRP F 320       4.628  24.502  74.058  1.00 42.86           C
ATOM   2535  CH2 TRP F 320       5.458  23.974  75.056  1.00 40.95           C
ATOM   2536  N   LEU F 321       1.377  22.732  69.271  1.00 40.37           N
ATOM   2537  CA  LEU F 321       0.618  23.358  68.207  1.00 35.90           C
ATOM   2538  C   LEU F 321       0.794  24.870  68.195  1.00 38.50           C
ATOM   2539  O   LEU F 321       1.174  25.468  69.193  1.00 36.47           O
ATOM   2540  CB  LEU F 321      -0.873  23.067  68.380  1.00 36.02           C
ATOM   2541  CG  LEU F 321      -1.306  21.611  68.421  1.00 37.56           C
ATOM   2542  CD1 LEU F 321      -2.824  21.515  68.623  1.00 24.14           C
ATOM   2543  CD2 LEU F 321      -0.859  20.917  67.153  1.00 29.28           C
ATOM   2544  N   GLN F 322       0.504  25.473  67.045  1.00 36.94           N
ATOM   2545  CA  GLN F 322       0.197  26.890  66.968  1.00 35.28           C
ATOM   2546  C   GLN F 322      -1.051  27.028  66.101  1.00 44.55           C
ATOM   2547  O   GLN F 322      -1.141  26.445  65.025  1.00 47.79           O
ATOM   2548  CB  GLN F 322       1.346  27.709  66.376  1.00 33.21           C
ATOM   2549  CG  GLN F 322       1.026  29.202  66.335  1.00 39.81           C
ATOM   2550  CD  GLN F 322       2.187  30.044  65.860  1.00 52.62           C
ATOM   2551  OE1 GLN F 322       2.696  29.852  64.756  1.00 57.17           O
ATOM   2552  NE2 GLN F 322       2.611  30.987  66.690  1.00 50.16           N
ATOM   2553  N   THR F 323      -2.015  27.799  66.575  1.00 46.85           N
ATOM   2554  CA  THR F 323      -3.316  27.839  65.939  1.00 40.10           C
ATOM   2555  C   THR F 323      -3.667  29.232  65.424  1.00 46.09           C
ATOM   2556  O   THR F 323      -3.496  30.229  66.129  1.00 46.17           O
ATOM   2557  CB  THR F 323      -4.390  27.353  66.919  1.00 36.81           C
ATOM   2558  OG1 THR F 323      -4.092  26.004  67.301  1.00 36.10           O
ATOM   2559  CG2 THR F 323      -5.763  27.411  66.297  1.00 43.71           C
ATOM   2560  N   HIS F 324      -4.129  29.287  64.180  1.00 38.68           N
ATOM   2561  CA  HIS F 324      -4.739  30.491  63.637  1.00 51.50           C
ATOM   2562  C   HIS F 324      -6.249  30.360  63.769  1.00 47.48           C
ATOM   2563  O   HIS F 324      -6.823  29.307  63.472  1.00 44.80           O
ATOM   2564  CB  HIS F 324      -4.338  30.708  62.176  1.00 52.08           C
ATOM   2565  CG  HIS F 324      -2.914  31.142  62.003  1.00 68.69           C
ATOM   2566  ND1 HIS F 324      -1.857  30.259  62.026  1.00 65.53           N
ATOM   2567  CD2 HIS F 324      -2.376  32.368  61.811  1.00 69.06           C
ATOM   2568  CE1 HIS F 324      -0.728  30.921  61.856  1.00 63.62           C
ATOM   2569  NE2 HIS F 324      -1.014  32.203  61.718  1.00 72.25           N
ATOM   2570  N  ATYR F 325      -6.868  31.442  64.241  0.66 47.78           N
ATOM   2571  N  BTYR F 325      -6.901  31.417  64.231  0.34 46.87           N
ATOM   2572  CA ATYR F 325      -8.287  31.499  64.570  0.66 42.40           C
ATOM   2573  CA BTYR F 325      -8.339  31.345  64.433  0.34 42.29           C
ATOM   2574  C  ATYR F 325      -8.946  32.627  63.775  0.66 45.53           C
ATOM   2575  C  BTYR F 325      -9.063  32.624  64.056  0.34 44.59           C
ATOM   2576  O  ATYR F 325      -8.311  33.649  63.486  0.66 37.69           O
ATOM   2577  O  BTYR F 325      -8.580  33.729  64.296  0.34 48.80           O
ATOM   2578  CB ATYR F 325      -8.484  31.868  66.051  0.66 43.77           C
ATOM   2579  CB BTYR F 325      -8.680  30.938  65.870  0.34 42.34           C
ATOM   2580  CG ATYR F 325      -7.926  30.957  67.152  0.66 43.87           C
ATOM   2581  CG BTYR F 325      -7.731  31.455  66.935  0.34 45.22           C
ATOM   2582  CD1ATYR F 325      -8.407  29.669  67.343  0.66 43.13           C
ATOM   2583  CD1BTYR F 325      -7.335  32.785  66.960  0.34 38.97           C
ATOM   2584  CD2ATYR F 325      -6.984  31.441  68.066  0.66 47.81           C
ATOM   2585  CD2BTYR F 325      -7.259  30.609  67.931  0.34 44.59           C
ATOM   2586  CE1ATYR F 325      -7.921  28.861  68.378  0.66 45.33           C
ATOM   2587  CE1BTYR F 325      -6.475  33.253  67.941  0.34 36.35           C
ATOM   2588  CE2ATYR F 325      -6.491  30.643  69.101  0.66 42.79           C
ATOM   2589  CE2BTYR F 325      -6.400  31.070  68.916  0.34 40.84           C
ATOM   2590  CZ ATYR F 325      -6.961  29.353  69.255  0.66 46.98           C
ATOM   2591  CZ BTYR F 325      -6.011  32.393  68.916  0.34 35.73           C
ATOM   2592  OH ATYR F 325      -6.477  28.556  70.287  0.66 35.29           O
ATOM   2593  OH BTYR F 325      -5.159  32.850  69.895  0.34 44.11           O
ATOM   2594  N   TYR F 326     -10.226  32.455  63.445  1.00 42.48           N
ATOM   2595  CA  TYR F 326     -11.080  33.588  63.090  1.00 45.64           C
ATOM   2596  C   TYR F 326     -12.536  33.261  63.419  1.00 47.14           C
ATOM   2597  O   TYR F 326     -12.957  32.106  63.355  1.00 44.00           O
ATOM   2598  CB  TYR F 326     -10.924  34.017  61.624  1.00 46.99           C
ATOM   2599  CG  TYR F 326     -11.349  32.989  60.602  1.00 53.54           C
ATOM   2600  CD1 TYR F 326     -12.652  32.957  60.114  1.00 52.21           C
ATOM   2601  CD2 TYR F 326     -10.441  32.061  60.107  1.00 54.69           C
ATOM   2602  CE1 TYR F 326     -13.037  32.012  59.166  1.00 50.97           C
ATOM   2603  CE2 TYR F 326     -10.814  31.115  59.162  1.00 50.90           C
ATOM   2604  CZ  TYR F 326     -12.111  31.093  58.698  1.00 59.41           C
ATOM   2605  OH  TYR F 326     -12.470  30.148  57.762  1.00 68.58           O
ATOM   2606  N   ILE F 327     -13.290  34.280  63.800  1.00 44.73           N
ATOM   2607  CA  ILE F 327     -14.707  34.106  64.085  1.00 43.81           C
ATOM   2608  C   ILE F 327     -15.525  34.268  62.813  1.00 56.05           C
ATOM   2609  O   ILE F 327     -15.351  35.235  62.071  1.00 64.67           O
ATOM   2610  CB  ILE F 327     -15.194  35.124  65.121  1.00 50.71           C
ATOM   2611  CG1 ILE F 327     -14.473  34.907  66.458  1.00 47.77           C
ATOM   2612  CG2 ILE F 327     -16.711  35.036  65.283  1.00 52.47           C
ATOM   2613  CD1 ILE F 327     -14.893  35.887  67.520  1.00 52.67           C
ATOM   2614  N   THR F 328     -16.407  33.310  62.557  1.00 52.84           N
ATOM   2615  CA  THR F 328     -17.363  33.440  61.468  1.00 50.47           C
ATOM   2616  C   THR F 328     -18.642  34.051  62.020  1.00 56.84           C
ATOM   2617  O   THR F 328     -19.130  33.619  63.060  1.00 58.18           O
ATOM   2618  CB  THR F 328     -17.681  32.083  60.842  1.00 50.00           C
ATOM   2619  OG1 THR F 328     -16.519  31.597  60.151  1.00 61.06           O
ATOM   2620  CG2 THR F 328     -18.840  32.210  59.846  1.00 57.01           C
ATOM   2621  N   TYR F 329     -19.172  35.059  61.340  1.00 59.39           N
ATOM   2622  CA  TYR F 329     -20.384  35.739  61.783  1.00 55.06           C
ATOM   2623  C   TYR F 329     -21.582  35.314  60.936  1.00 61.30           C
ATOM   2624  O   TYR F 329     -21.421  34.976  59.769  1.00 74.21           O
ATOM   2625  CB  TYR F 329     -20.187  37.260  61.726  1.00 56.84           C
ATOM   2626  CG  TYR F 329     -19.142  37.747  62.710  1.00 64.04           C
ATOM   2627  CD1 TYR F 329     -19.500  38.153  63.990  1.00 60.46           C
ATOM   2628  CD2 TYR F 329     -17.795  37.774  62.370  1.00 62.84           C
ATOM   2629  CE1 TYR F 329     -18.547  38.588  64.897  1.00 62.95           C
ATOM   2630  CE2 TYR F 329     -16.835  38.208  63.273  1.00 57.35           C
ATOM   2631  CZ  TYR F 329     -17.214  38.613  64.532  1.00 68.91           C
ATOM   2632  OH  TYR F 329     -16.260  39.041  65.435  1.00 76.67           O
ATOM   2633  N   HIS F 330     -22.777  35.315  61.525  1.00 66.68           N
ATOM   2634  CA  HIS F 330     -23.991  34.933  60.794  1.00 68.60           C
ATOM   2635  C   HIS F 330     -24.196  35.816  59.556  1.00 76.94           C
ATOM   2636  O   HIS F 330     -24.012  37.033  59.612  1.00 73.58           O
ATOM   2637  CB  HIS F 330     -25.212  35.003  61.718  1.00 70.15           C
ATOM   2638  CG  HIS F 330     -26.496  34.585  61.068  1.00 90.10           C
ATOM   2639  ND1 HIS F 330     -27.422  35.489  60.593  1.00100.49           N
ATOM   2640  CD2 HIS F 330     -27.009  33.358  60.817  1.00100.11           C
ATOM   2641  CE1 HIS F 330     -28.447  34.840  60.076  1.00101.74           C
ATOM   2642  NE2 HIS F 330     -28.220  33.545  60.197  1.00104.13           N
ATOM   2643  N   GLN F 331     -24.583  35.206  58.437  1.00 92.98           N
ATOM   2644  CA  GLN F 331     -24.729  35.950  57.184  1.00 95.96           C
ATOM   2645  C   GLN F 331     -25.705  37.124  57.264  1.00 94.97           C
ATOM   2646  O   GLN F 331     -25.554  38.104  56.532  1.00100.18           O
ATOM   2647  CB  GLN F 331     -25.120  35.020  56.025  1.00104.42           C
ATOM   2648  CG  GLN F 331     -25.270  35.745  54.684  1.00122.00           C
ATOM   2649  CD  GLN F 331     -25.631  34.820  53.529  1.00125.52           C
ATOM   2650  OE1 GLN F 331     -25.769  33.608  53.710  1.00127.21           O
ATOM   2651  NE2 GLN F 331     -25.779  35.391  52.337  1.00116.79           N
ATOM   2652  N   TRP F 332     -26.697  37.044  58.149  1.00 92.91           N
ATOM   2653  CA  TRP F 332     -27.758  38.059  58.170  1.00105.37           C
ATOM   2654  C   TRP F 332     -27.843  38.917  59.440  1.00102.32           C
ATOM   2655  O   TRP F 332     -28.076  40.127  59.354  1.00 91.38           O
ATOM   2656  CB  TRP F 332     -29.119  37.428  57.847  1.00105.65           C
ATOM   2657  CG  TRP F 332     -29.118  36.655  56.562  1.00110.64           C
ATOM   2658  CD1 TRP F 332     -29.166  35.294  56.419  1.00113.66           C
ATOM   2659  CD2 TRP F 332     -29.045  37.193  55.231  1.00102.84           C
ATOM   2660  NE1 TRP F 332     -29.138  34.956  55.087  1.00113.81           N
ATOM   2661  CE2 TRP F 332     -29.062  36.101  54.339  1.00103.23           C
ATOM   2662  CE3 TRP F 332     -28.968  38.489  54.709  1.00103.81           C
ATOM   2663  CZ2 TRP F 332     -29.006  36.268  52.952  1.00104.23           C
ATOM   2664  CZ3 TRP F 332     -28.915  38.653  53.334  1.00103.05           C
ATOM   2665  CH2 TRP F 332     -28.932  37.548  52.472  1.00105.48           C
ATOM   2666  N   ASN F 333     -27.663  38.306  60.610  1.00 92.85           N
ATOM   2667  CA  ASN F 333     -27.775  39.050  61.864  1.00 89.57           C
ATOM   2668  C   ASN F 333     -26.426  39.535  62.375  1.00 85.00           C
ATOM   2669  O   ASN F 333     -26.360  40.352  63.296  1.00 73.16           O
ATOM   2670  CB  ASN F 333     -28.498  38.230  62.937  1.00 94.62           C
ATOM   2671  CG  ASN F 333     -27.738  36.980  63.326  1.00 91.57           C
ATOM   2672  OD1 ASN F 333     -26.533  37.025  63.586  1.00 91.37           O
ATOM   2673  ND2 ASN F 333     -28.435  35.850  63.358  1.00 89.78           N
ATOM   2674  N   SER F 334     -25.359  39.007  61.779  1.00 88.34           N
ATOM   2675  CA  SER F 334     -23.997  39.457  62.045  1.00 83.57           C
ATOM   2676  C   SER F 334     -23.453  39.086  63.428  1.00 79.42           C
ATOM   2677  O   SER F 334     -22.402  39.580  63.837  1.00 86.31           O
ATOM   2678  CB  SER F 334     -23.877  40.966  61.817  1.00 92.25           C
ATOM   2679  OG  SER F 334     -24.290  41.307  60.504  1.00109.10           O
ATOM   2680  N   ARG F 335     -24.158  38.215  64.142  1.00 67.00           N
ATOM   2681  CA  ARG F 335     -23.669  37.744  65.438  1.00 65.62           C
ATOM   2682  C   ARG F 335     -22.683  36.598  65.243  1.00 61.11           C
ATOM   2683  O   ARG F 335     -22.796  35.842  64.278  1.00 67.53           O
ATOM   2684  CB  ARG F 335     -24.825  37.292  66.339  1.00 65.41           C
ATOM   2685  CG  ARG F 335     -25.703  38.433  66.835  1.00 81.73           C
ATOM   2686  CD  ARG F 335     -26.801  37.937  67.768  1.00 91.12           C
ATOM   2687  NE  ARG F 335     -27.824  37.163  67.067  1.00105.29           N
ATOM   2688  CZ  ARG F 335     -28.929  37.685  66.538  1.00124.50           C
ATOM   2689  NH1 ARG F 335     -29.157  38.992  66.626  1.00130.54           N
ATOM   2690  NH2 ARG F 335     -29.807  36.905  65.921  1.00129.77           N
ATOM   2691  N   PRO F 336     -21.706  36.477  66.156  1.00 57.52           N
ATOM   2692  CA  PRO F 336     -20.748  35.366  66.127  1.00 50.40           C
ATOM   2693  C   PRO F 336     -21.496  34.042  66.069  1.00 49.83           C
ATOM   2694  O   PRO F 336     -22.524  33.895  66.729  1.00 61.80           O
ATOM   2695  CB  PRO F 336     -20.030  35.492  67.470  1.00 46.41           C
ATOM   2696  CG  PRO F 336     -20.111  36.937  67.790  1.00 57.98           C
ATOM   2697  CD  PRO F 336     -21.439  37.405  67.267  1.00 55.37           C
ATOM   2698  N   GLU F 337     -20.989  33.103  65.279  1.00 49.61           N
ATOM   2699  CA  GLU F 337     -21.627  31.808  65.097  1.00 55.15           C
ATOM   2700  C   GLU F 337     -20.680  30.687  65.532  1.00 50.13           C
ATOM   2701  O   GLU F 337     -21.077  29.759  66.239  1.00 52.24           O
ATOM   2702  CB  GLU F 337     -22.058  31.633  63.639  1.00 51.71           C
ATOM   2703  CG  GLU F 337     -22.854  30.366  63.371  1.00 78.20           C
ATOM   2704  CD  GLU F 337     -23.476  30.343  61.982  1.00100.37           C
ATOM   2705  OE1 GLU F 337     -23.590  31.423  61.366  1.00104.95           O
ATOM   2706  OE2 GLU F 337     -23.852  29.248  61.506  1.00107.94           O
ATOM   2707  N   PHE F 338     -19.428  30.775  65.108  1.00 41.69           N
ATOM   2708  CA  PHE F 338     -18.427  29.816  65.539  1.00 39.32           C
ATOM   2709  C   PHE F 338     -17.016  30.294  65.196  1.00 46.98           C
ATOM   2710  O   PHE F 338     -16.850  31.259  64.452  1.00 48.60           O
ATOM   2711  CB  PHE F 338     -18.712  28.419  64.967  1.00 38.58           C
ATOM   2712  CG  PHE F 338     -18.790  28.361  63.466  1.00 46.44           C
ATOM   2713  CD1 PHE F 338     -17.637  28.409  62.694  1.00 53.22           C
ATOM   2714  CD2 PHE F 338     -20.016  28.235  62.826  1.00 62.85           C
ATOM   2715  CE1 PHE F 338     -17.714  28.347  61.308  1.00 48.84           C
ATOM   2716  CE2 PHE F 338     -20.096  28.172  61.434  1.00 61.20           C
ATOM   2717  CZ  PHE F 338     -18.943  28.231  60.679  1.00 57.56           C
ATOM   2718  N   ILE F 339     -16.015  29.626  65.760  1.00 34.75           N
ATOM   2719  CA  ILE F 339     -14.616  29.949  65.509  1.00 41.16           C
ATOM   2720  C   ILE F 339     -13.958  28.878  64.650  1.00 44.85           C
ATOM   2721  O   ILE F 339     -14.000  27.692  64.974  1.00 42.05           O
ATOM   2722  CB  ILE F 339     -13.812  30.053  66.828  1.00 37.03           C
ATOM   2723  CG1 ILE F 339     -14.457  31.069  67.784  1.00 47.73           C
ATOM   2724  CG2 ILE F 339     -12.372  30.429  66.547  1.00 39.66           C
ATOM   2725  CD1 ILE F 339     -15.520  30.454  68.706  1.00 42.30           C
ATOM   2726  N   VAL F 340     -13.334  29.306  63.563  1.00 39.54           N
ATOM   2727  CA  VAL F 340     -12.576  28.408  62.713  1.00 33.49           C
ATOM   2728  C   VAL F 340     -11.115  28.380  63.155  1.00 44.42           C
ATOM   2729  O   VAL F 340     -10.453  29.418  63.200  1.00 49.55           O
ATOM   2730  CB  VAL F 340     -12.648  28.831  61.237  1.00 41.68           C
ATOM   2731  CG1 VAL F 340     -11.892  27.815  60.349  1.00 36.04           C
ATOM   2732  CG2 VAL F 340     -14.096  28.954  60.793  1.00 44.62           C
ATOM   2733  N   CYS F 341     -10.616  27.185  63.481  1.00 38.15           N
ATOM   2734  CA  CYS F 341      -9.241  26.998  63.954  1.00 39.57           C
ATOM   2735  C   CYS F 341      -8.417  26.150  62.997  1.00 44.81           C
ATOM   2736  O   CYS F 341      -8.782  25.006  62.695  1.00 51.34           O
ATOM   2737  CB  CYS F 341      -9.235  26.319  65.324  1.00 39.83           C
ATOM   2738  SG  CYS F 341     -10.328  27.071  66.533  1.00 43.76           S
ATOM   2739  N   THR F 342      -7.302  26.705  62.535  1.00 39.84           N
ATOM   2740  CA  THR F 342      -6.335  25.953  61.736  1.00 36.54           C
ATOM   2741  C   THR F 342      -5.080  25.667  62.564  1.00 34.76           C
ATOM   2742  O   THR F 342      -4.310  26.574  62.895  1.00 49.89           O
ATOM   2743  CB  THR F 342      -5.965  26.698  60.439  1.00 45.79           C
ATOM   2744  OG1 THR F 342      -7.155  26.972  59.691  1.00 50.65           O
ATOM   2745  CG2 THR F 342      -5.043  25.849  59.584  1.00 49.62           C
ATOM   2746  N   HIS F 343      -4.895  24.397  62.906  1.00 37.20           N
ATOM   2747  CA  HIS F 343      -3.843  23.956  63.818  1.00 41.91           C
ATOM   2748  C   HIS F 343      -2.616  23.454  63.070  1.00 48.26           C
ATOM   2749  O   HIS F 343      -2.712  22.544  62.231  1.00 49.90           O
ATOM   2750  CB  HIS F 343      -4.350  22.822  64.700  1.00 35.23           C
ATOM   2751  CG  HIS F 343      -5.652  23.109  65.380  1.00 44.36           C
ATOM   2752  ND1 HIS F 343      -5.754  23.964  66.454  1.00 38.99           N
ATOM   2753  CD2 HIS F 343      -6.898  22.625  65.166  1.00 42.30           C
ATOM   2754  CE1 HIS F 343      -7.010  24.000  66.869  1.00 41.01           C
ATOM   2755  NE2 HIS F 343      -7.727  23.195  66.105  1.00 38.51           N
ATOM   2756  N   THR F 344      -1.470  24.043  63.389  1.00 44.78           N
ATOM   2757  CA  THR F 344      -0.191  23.603  62.840  1.00 48.97           C
ATOM   2758  C   THR F 344       0.589  22.854  63.914  1.00 38.29           C
ATOM   2759  O   THR F 344       0.679  23.316  65.053  1.00 42.65           O
ATOM   2760  CB  THR F 344       0.641  24.806  62.347  1.00 51.37           C
ATOM   2761  OG1 THR F 344      -0.107  25.535  61.370  1.00 51.77           O
ATOM   2762  CG2 THR F 344       1.959  24.350  61.722  1.00 46.30           C
ATOM   2763  N   VAL F 345       1.147  21.699  63.570  1.00 44.89           N
ATOM   2764  CA  VAL F 345       2.022  20.989  64.501  1.00 41.41           C
ATOM   2765  C   VAL F 345       3.429  21.548  64.342  1.00 43.51           C
ATOM   2766  O   VAL F 345       3.899  21.766  63.232  1.00 49.80           O
ATOM   2767  CB  VAL F 345       2.033  19.473  64.239  1.00 46.22           C
ATOM   2768  CG1 VAL F 345       2.965  18.756  65.229  1.00 30.30           C
ATOM   2769  CG2 VAL F 345       0.626  18.912  64.328  1.00 38.65           C
ATOM   2770  N   VAL F 346       4.097  21.803  65.457  1.00 39.55           N
ATOM   2771  CA  VAL F 346       5.407  22.427  65.413  1.00 45.66           C
ATOM   2772  C   VAL F 346       6.414  21.606  66.205  1.00 49.35           C
ATOM   2773  O   VAL F 346       6.049  20.890  67.134  1.00 48.84           O
ATOM   2774  CB  VAL F 346       5.352  23.866  65.949  1.00 52.76           C
ATOM   2775  CG1 VAL F 346       4.322  24.673  65.175  1.00 52.45           C
ATOM   2776  CG2 VAL F 346       5.006  23.864  67.417  1.00 56.96           C
ATOM   2777  N   SER F 347       7.679  21.701  65.822  1.00 58.12           N
ATOM   2778  CA  SER F 347       8.716  20.938  66.495  1.00 60.41           C
ATOM   2779  C   SER F 347       9.152  21.635  67.774  1.00 62.35           C
ATOM   2780  O   SER F 347       8.994  22.848  67.924  1.00 67.24           O
ATOM   2781  CB  SER F 347       9.925  20.726  65.576  1.00 60.86           C
ATOM   2782  OG  SER F 347      10.622  21.941  65.351  1.00 68.02           O
ATOM   2783  N   TYR F 348       9.699  20.848  68.692  1.00 46.83           N
ATOM   2784  CA  TYR F 348      10.228  21.373  69.934  1.00 47.55           C
ATOM   2785  C   TYR F 348      11.331  22.390  69.659  1.00 43.36           C
ATOM   2786  O   TYR F 348      11.445  23.378  70.368  1.00 52.90           O
ATOM   2787  CB  TYR F 348      10.758  20.234  70.812  1.00 44.89           C
ATOM   2788  CG  TYR F 348      11.246  20.662  72.177  1.00 58.79           C
ATOM   2789  CD1 TYR F 348      10.369  20.770  73.250  1.00 58.14           C
ATOM   2790  CD2 TYR F 348      12.586  20.947  72.398  1.00 57.42           C
ATOM   2791  CE1 TYR F 348      10.816  21.160  74.506  1.00 63.04           C
ATOM   2792  CE2 TYR F 348      13.041  21.336  73.637  1.00 65.56           C
ATOM   2793  CZ  TYR F 348      12.154  21.442  74.688  1.00 75.76           C
ATOM   2794  OH  TYR F 348      12.614  21.832  75.930  1.00100.74           O
ATOM   2795  N   ALA F 349      12.145  22.161  68.633  1.00 54.47           N
ATOM   2796  CA  ALA F 349      13.223  23.107  68.335  1.00 60.81           C
ATOM   2797  C   ALA F 349      12.670  24.509  68.055  1.00 57.67           C
ATOM   2798  O   ALA F 349      13.245  25.503  68.472  1.00 66.50           O
ATOM   2799  CB  ALA F 349      14.080  22.620  67.171  1.00 54.39           C
ATOM   2800  N   GLU F 350      11.544  24.577  67.359  1.00 58.70           N
ATOM   2801  CA  GLU F 350      10.907  25.852  67.060  1.00 63.87           C
ATOM   2802  C   GLU F 350      10.317  26.490  68.319  1.00 56.54           C
ATOM   2803  O   GLU F 350      10.454  27.691  68.548  1.00 52.43           O
ATOM   2804  CB  GLU F 350       9.828  25.672  65.985  1.00 67.09           C
ATOM   2805  CG  GLU F 350       8.936  26.885  65.760  1.00 80.30           C
ATOM   2806  CD  GLU F 350       7.908  26.663  64.655  1.00 89.31           C
ATOM   2807  OE1 GLU F 350       8.064  25.694  63.873  1.00 94.00           O
ATOM   2808  OE2 GLU F 350       6.940  27.456  64.566  1.00 80.23           O
ATOM   2809  N   VAL F 351       9.653  25.689  69.143  1.00 54.78           N
ATOM   2810  CA  VAL F 351       9.064  26.212  70.366  1.00 53.57           C
ATOM   2811  C   VAL F 351      10.132  26.827  71.266  1.00 59.63           C
ATOM   2812  O   VAL F 351       9.965  27.933  71.781  1.00 59.01           O
ATOM   2813  CB  VAL F 351       8.301  25.129  71.135  1.00 59.01           C
ATOM   2814  CG1 VAL F 351       8.016  25.587  72.562  1.00 59.07           C
ATOM   2815  CG2 VAL F 351       7.008  24.778  70.404  1.00 53.46           C
ATOM   2816  N   ARG F 352      11.236  26.110  71.433  1.00 53.38           N
ATOM   2817  CA  ARG F 352      12.303  26.529  72.332  1.00 65.64           C
ATOM   2818  C   ARG F 352      13.094  27.692  71.756  1.00 82.97           C
ATOM   2819  O   ARG F 352      13.581  28.543  72.500  1.00 93.81           O
ATOM   2820  CB  ARG F 352      13.240  25.357  72.641  1.00 77.78           C
ATOM   2821  CG  ARG F 352      13.725  25.340  74.086  1.00101.11           C
ATOM   2822  CD  ARG F 352      14.784  24.277  74.320  1.00115.80           C
ATOM   2823  NE  ARG F 352      16.012  24.565  73.578  1.00124.69           N
ATOM   2824  CZ  ARG F 352      17.101  23.808  73.617  1.00127.25           C
ATOM   2825  NH1 ARG F 352      17.130  22.711  74.363  1.00128.75           N
ATOM   2826  NH2 ARG F 352      18.168  24.149  72.905  1.00129.42           N
ATOM   2827  N   ALA F 353      13.221  27.732  70.435  1.00 80.28           N
ATOM   2828  CA  ALA F 353      13.974  28.794  69.778  1.00 84.60           C
ATOM   2829  C   ALA F 353      13.312  30.138  70.055  1.00 84.37           C
ATOM   2830  O   ALA F 353      13.985  31.168  70.126  1.00 80.35           O
ATOM   2831  CB  ALA F 353      14.074  28.540  68.286  1.00 80.94           C
ATOM   2832  N   GLU F 354      11.989  30.103  70.205  1.00 91.53           N
ATOM   2833  CA  GLU F 354      11.191  31.268  70.582  1.00102.99           C
ATOM   2834  C   GLU F 354       9.701  30.944  70.512  1.00 95.56           C
ATOM   2835  O   GLU F 354       8.891  31.540  71.223  1.00 93.96           O
ATOM   2836  CB  GLU F 354      11.502  32.467  69.686  1.00121.00           C
ATOM   2837  CG  GLU F 354      10.832  33.765  70.125  1.00127.42           C
ATOM   2838  CD  GLU F 354      11.389  34.313  71.431  1.00128.41           C
ATOM   2839  OE1 GLU F 354      11.372  35.552  71.607  1.00135.95           O
ATOM   2840  OE2 GLU F 354      11.840  33.514  72.280  1.00117.89           O
TER    2841      GLU F 354
ATOM   2842  N   ARG E   1      51.007 -39.825  26.350  1.00102.63           N
ANISOU 2842  N   ARG E   1    12723  11947  14324  -2452   1195    431       N
ATOM   2843  CA  ARG E   1      51.863 -40.039  27.512  1.00107.55           C
ANISOU 2843  CA  ARG E   1    13418  12584  14862  -2439    975    578       C
ATOM   2844  C   ARG E   1      51.563 -39.030  28.619  1.00106.85           C
ANISOU 2844  C   ARG E   1    13513  12532  14553  -2407    805    587       C
ATOM   2845  O   ARG E   1      51.258 -39.406  29.750  1.00102.58           O
ANISOU 2845  O   ARG E   1    13018  11954  14005  -2315    656    681       O
ATOM   2846  CB  ARG E   1      53.342 -39.966  27.113  1.00110.59           C
ANISOU 2846  CB  ARG E   1    13783  13036  15199  -2566    961    609       C
ATOM   2847  N   ILE E   2      51.655 -37.748  28.282  1.00109.99           N
ANISOU 2847  N   ILE E   2    14012  13006  14774  -2488    830    489       N
ATOM   2848  CA  ILE E   2      51.347 -36.680  29.225  1.00109.02           C
ANISOU 2848  CA  ILE E   2    14055  12918  14448  -2465    684    483       C
ATOM   2849  C   ILE E   2      49.860 -36.334  29.188  1.00114.66           C
ANISOU 2849  C   ILE E   2    14783  13608  15174  -2387    765    394       C
ATOM   2850  O   ILE E   2      49.454 -35.250  29.611  1.00114.64           O
ANISOU 2850  O   ILE E   2    14901  13648  15009  -2388    703    346       O
ATOM   2851  CB  ILE E   2      52.171 -35.411  28.945  1.00104.96           C
ANISOU 2851  CB  ILE E   2    13648  12496  13735  -2595    651    435       C
ATOM   2852  N   LYS E   3      49.056 -37.255  28.663  1.00115.11           N
ANISOU 2852  N   LYS E   3    14710  13594  15433  -2325    902    376       N
ATOM   2853  CA  LYS E   3      47.605 -37.130  28.730  1.00105.56           C
ANISOU 2853  CA  LYS E   3    13499  12344  14263  -2243    966    318       C
ATOM   2854  C   LYS E   3      47.207 -37.195  30.195  1.00 98.17           C
ANISOU 2854  C   LYS E   3    12648  11398  13254  -2144    781    419       C
ATOM   2855  O   LYS E   3      46.307 -36.488  30.640  1.00 90.39           O
ANISOU 2855  O   LYS E   3    11739  10431  12176  -2105    756    375       O
ATOM   2856  CB  LYS E   3      46.925 -38.255  27.949  1.00102.77           C
ANISOU 2856  CB  LYS E   3    12982  11898  14168  -2196   1129    306       C
ATOM   2857  N   ASN E   4      47.900 -38.058  30.930  1.00100.09           N
ANISOU 2857  N   ASN E   4    12874  11617  13541  -2112    652    551       N
ATOM   2858  CA  ASN E   4      47.724 -38.168  32.370  1.00100.30           C
ANISOU 2858  CA  ASN E   4    12983  11640  13487  -2034    463    649       C
ATOM   2859  C   ASN E   4      47.835 -36.804  33.030  1.00 95.28           C
ANISOU 2859  C   ASN E   4    12510  11072  12621  -2060    347    602       C
ATOM   2860  O   ASN E   4      47.062 -36.474  33.932  1.00 94.66           O
ANISOU 2860  O   ASN E   4    12501  10998  12467  -1992    268    610       O
ATOM   2861  CB  ASN E   4      48.779 -39.108  32.961  1.00103.01           C
ANISOU 2861  CB  ASN E   4    13300  11961  13880  -2033    331    784       C
ATOM   2862  CG  ASN E   4      48.769 -40.485  32.318  1.00102.26           C
ANISOU 2862  CG  ASN E   4    13035  11795  14023  -2012    435    843       C
ATOM   2863  OD1 ASN E   4      47.711 -41.004  31.936  1.00 94.52           O
ANISOU 2863  OD1 ASN E   4    11968  10761  13185  -1952    551    827       O
ATOM   2864  ND2 ASN E   4      49.953 -41.086  32.194  1.00100.81           N
ANISOU 2864  ND2 ASN E   4    12800  11608  13895  -2064    389    915       N
ATOM   2865  N   ALA E   5      48.797 -36.013  32.568  1.00 87.91           N
ANISOU 2865  N   ALA E   5    11630  10191  11580  -2165    339    558       N
ATOM   2866  CA  ALA E   5      49.053 -34.689  33.124  1.00 81.75           C
ANISOU 2866  CA  ALA E   5    11002   9468  10590  -2203    220    522       C
ATOM   2867  C   ALA E   5      47.855 -33.738  32.999  1.00 74.07           C
ANISOU 2867  C   ALA E   5    10075   8521   9545  -2181    291    415       C
ATOM   2868  O   ALA E   5      47.578 -32.947  33.899  1.00 70.35           O
ANISOU 2868  O   ALA E   5     9716   8073   8942  -2152    169    411       O
ATOM   2869  CB  ALA E   5      50.272 -34.080  32.468  1.00 77.87           C
ANISOU 2869  CB  ALA E   5    10543   9026  10016  -2334    220    503       C
ATOM   2870  N   ARG E   6      47.158 -33.815  31.872  1.00 58.83           N
ANISOU 2870  N   ARG E   6     8057   6586   7711  -2199    488    325       N
ATOM   2871  CA  ARG E   6      46.057 -32.920  31.612  1.00 57.52           C
ANISOU 2871  CA  ARG E   6     7925   6444   7486  -2194    567    217       C
ATOM   2872  C   ARG E   6      44.896 -33.295  32.510  1.00 62.44           C
ANISOU 2872  C   ARG E   6     8543   7030   8152  -2076    527    256       C
ATOM   2873  O   ARG E   6      44.181 -32.427  33.007  1.00 58.23           O
ANISOU 2873  O   ARG E   6     8085   6528   7511  -2055    486    213       O
ATOM   2874  CB  ARG E   6      45.638 -33.018  30.149  1.00 61.27           C
ANISOU 2874  CB  ARG E   6     8298   6909   8072  -2249    790    106       C
ATOM   2875  CG  ARG E   6      45.632 -31.695  29.419  1.00 71.38           C
ANISOU 2875  CG  ARG E   6     9644   8262   9214  -2354    855    -19       C
ATOM   2876  CD  ARG E   6      45.377 -31.909  27.937  1.00 87.37           C
ANISOU 2876  CD  ARG E   6    11562  10274  11359  -2420   1078   -132       C
ATOM   2877  NE  ARG E   6      46.342 -32.844  27.364  1.00103.64           N
ANISOU 2877  NE  ARG E   6    13528  12313  13537  -2458   1134    -89       N
ATOM   2878  CZ  ARG E   6      46.105 -34.136  27.152  1.00111.27           C
ANISOU 2878  CZ  ARG E   6    14367  13195  14717  -2391   1208    -46       C
ATOM   2879  NH1 ARG E   6      44.923 -34.657  27.456  1.00110.84           N
ANISOU 2879  NH1 ARG E   6    14267  13067  14780  -2286   1234    -34       N
ATOM   2880  NH2 ARG E   6      47.053 -34.904  26.629  1.00112.39           N
ANISOU 2880  NH2 ARG E   6    14420  13324  14958  -2435   1254     -8       N
ATOM   2881  N   GLU E   7      44.716 -34.596  32.705  1.00 63.56           N
ANISOU 2881  N   GLU E   7     8589   7108   8453  -2006    538    344       N
ATOM   2882  CA  GLU E   7      43.616 -35.112  33.509  1.00 58.57           C
ANISOU 2882  CA  GLU E   7     7938   6442   7875  -1902    510    400       C
ATOM   2883  C   GLU E   7      43.889 -34.798  34.966  1.00 63.65           C
ANISOU 2883  C   GLU E   7     8696   7115   8374  -1862    306    472       C
ATOM   2884  O   GLU E   7      42.965 -34.540  35.738  1.00 73.21           O
ANISOU 2884  O   GLU E   7     9946   8336   9536  -1803    266    478       O
ATOM   2885  CB  GLU E   7      43.458 -36.621  33.316  1.00 51.37           C
ANISOU 2885  CB  GLU E   7     6892   5452   7173  -1849    565    490       C
ATOM   2886  N   ALA E   8      45.166 -34.824  35.330  1.00 55.46           N
ANISOU 2886  N   ALA E   8     7710   6087   7274  -1899    180    526       N
ATOM   2887  CA  ALA E   8      45.600 -34.420  36.660  1.00 47.76           C
ANISOU 2887  CA  ALA E   8     6858   5129   6161  -1875    -21    578       C
ATOM   2888  C   ALA E   8      45.146 -32.990  36.904  1.00 45.53           C
ANISOU 2888  C   ALA E   8     6683   4896   5723  -1891    -50    486       C
ATOM   2889  O   ALA E   8      44.537 -32.693  37.925  1.00 50.33           O
ANISOU 2889  O   ALA E   8     7348   5532   6243  -1804   -144    487       O
ATOM   2890  CB  ALA E   8      47.127 -34.513  36.772  1.00 41.83           C
ANISOU 2890  CB  ALA E   8     6146   4375   5371  -1937   -139    632       C
ATOM   2891  N   HIS E   9      45.449 -32.120  35.945  1.00 32.07           N
ANISOU 2891  N   HIS E   9     4994   3227   3965  -1978     27    396       N
ATOM   2892  CA  HIS E   9      45.136 -30.704  36.038  1.00 39.38           C
ANISOU 2892  CA  HIS E   9     6017   4202   4744  -2011     -2    308       C
ATOM   2893  C   HIS E   9      43.630 -30.522  36.155  1.00 49.35           C
ANISOU 2893  C   HIS E   9     7250   5475   6026  -1944     81    255       C
ATOM   2894  O   HIS E   9      43.139 -29.892  37.085  1.00 59.05           O
ANISOU 2894  O   HIS E   9     8549   6743   7143  -1875    -20    239       O
ATOM   2895  CB  HIS E   9      45.666 -29.978  34.804  1.00 36.19           C
ANISOU 2895  CB  HIS E   9     5613   3840   4299  -2127     95    228       C
ATOM   2896  CG  HIS E   9      45.362 -28.515  34.774  1.00 44.18           C
ANISOU 2896  CG  HIS E   9     6717   4906   5163  -2173     71    140       C
ATOM   2897  ND1 HIS E   9      45.765 -27.646  35.765  1.00 34.56           N
ANISOU 2897  ND1 HIS E   9     5622   3708   3801  -2158   -117    155       N
ATOM   2898  CD2 HIS E   9      44.712 -27.759  33.852  1.00 44.40           C
ANISOU 2898  CD2 HIS E   9     6730   4975   5165  -2228    203     31       C
ATOM   2899  CE1 HIS E   9      45.376 -26.418  35.455  1.00 30.84           C
ANISOU 2899  CE1 HIS E   9     5204   3292   3224  -2200   -100     66       C
ATOM   2900  NE2 HIS E   9      44.730 -26.460  34.305  1.00 33.42           N
ANISOU 2900  NE2 HIS E   9     5450   3628   3621  -2256     93     -8       N
ATOM   2901  N   SER E  10      42.893 -31.091  35.214  1.00 43.49           N
ANISOU 2901  N   SER E  10     6395   4708   5419  -1947    260    223       N
ATOM   2902  CA  SER E  10      41.447 -30.989  35.239  1.00 35.04           C
ANISOU 2902  CA  SER E  10     5288   3637   4389  -1898    348    182       C
ATOM   2903  C   SER E  10      40.838 -31.600  36.518  1.00 34.18           C
ANISOU 2903  C   SER E  10     5181   3523   4284  -1781    251    272       C
ATOM   2904  O   SER E  10      39.762 -31.201  36.927  1.00 34.94           O
ANISOU 2904  O   SER E  10     5283   3652   4339  -1728    262    241       O
ATOM   2905  CB  SER E  10      40.829 -31.580  33.968  1.00 36.90           C
ANISOU 2905  CB  SER E  10     5399   3835   4786  -1913    550    131       C
ATOM   2906  OG  SER E  10      41.103 -32.961  33.842  1.00 51.09           O
ANISOU 2906  OG  SER E  10     7101   5569   6742  -1874    579    219       O
ATOM   2907  N   GLN E  11      41.530 -32.539  37.157  1.00 28.09           N
ANISOU 2907  N   GLN E  11     4403   2725   3546  -1738    151    378       N
ATOM   2908  CA  GLN E  11      41.045 -33.070  38.444  1.00 38.30           C
ANISOU 2908  CA  GLN E  11     5708   4036   4807  -1624     42    458       C
ATOM   2909  C   GLN E  11      41.274 -32.092  39.599  1.00 43.30           C
ANISOU 2909  C   GLN E  11     6468   4739   5244  -1577   -129    428       C
ATOM   2910  O   GLN E  11      40.377 -31.847  40.408  1.00 47.72           O
ANISOU 2910  O   GLN E  11     7046   5348   5736  -1497   -163    419       O
ATOM   2911  CB  GLN E  11      41.668 -34.431  38.768  1.00 37.14           C
ANISOU 2911  CB  GLN E  11     5510   3842   4759  -1594    -14    581       C
ATOM   2912  CG  GLN E  11      41.107 -35.567  37.936  1.00 54.55           C
ANISOU 2912  CG  GLN E  11     7577   5976   7174  -1598    139    631       C
ATOM   2913  CD  GLN E  11      39.596 -35.699  38.085  1.00 78.35           C
ANISOU 2913  CD  GLN E  11    10541   8996  10231  -1539    221    633       C
ATOM   2914  OE1 GLN E  11      38.821 -35.130  37.302  1.00 78.74           O
ANISOU 2914  OE1 GLN E  11    10563   9040  10316  -1576    353    546       O
ATOM   2915  NE2 GLN E  11      39.166 -36.445  39.104  1.00 84.64           N
ANISOU 2915  NE2 GLN E  11    11327   9812  11023  -1451    139    734       N
ATOM   2916  N   ILE E  12      42.486 -31.553  39.681  1.00 37.06           N
ANISOU 2916  N   ILE E  12     5760   3952   4368  -1626   -238    415       N
ATOM   2917  CA  ILE E  12      42.759 -30.436  40.570  1.00 34.67           C
ANISOU 2917  CA  ILE E  12     5580   3702   3892  -1595   -393    368       C
ATOM   2918  C   ILE E  12      41.639 -29.398  40.461  1.00 33.74           C
ANISOU 2918  C   ILE E  12     5473   3640   3708  -1582   -326    272       C
ATOM   2919  O   ILE E  12      41.118 -28.927  41.465  1.00 35.43           O
ANISOU 2919  O   ILE E  12     5734   3906   3822  -1496   -414    250       O
ATOM   2920  CB  ILE E  12      44.122 -29.791  40.238  1.00 35.11           C
ANISOU 2920  CB  ILE E  12     5712   3744   3885  -1688   -476    353       C
ATOM   2921  CG1 ILE E  12      45.264 -30.715  40.690  1.00 47.17           C
ANISOU 2921  CG1 ILE E  12     7247   5226   5450  -1686   -590    452       C
ATOM   2922  CG2 ILE E  12      44.264 -28.428  40.889  1.00 25.18           C
ANISOU 2922  CG2 ILE E  12     4573   2533   2462  -1671   -609    287       C
ATOM   2923  CD1 ILE E  12      46.648 -30.222  40.321  1.00 35.03           C
ANISOU 2923  CD1 ILE E  12     5772   3668   3868  -1789   -668    458       C
ATOM   2924  N   GLU E  13      41.259 -29.077  39.228  1.00 33.49           N
ANISOU 2924  N   GLU E  13     5390   3598   3736  -1666   -166    210       N
ATOM   2925  CA  GLU E  13      40.257 -28.059  38.954  1.00 35.69           C
ANISOU 2925  CA  GLU E  13     5674   3926   3960  -1674    -95    114       C
ATOM   2926  C   GLU E  13      38.866 -28.424  39.493  1.00 36.59           C
ANISOU 2926  C   GLU E  13     5729   4064   4109  -1583    -44    126       C
ATOM   2927  O   GLU E  13      38.184 -27.597  40.090  1.00 33.30           O
ANISOU 2927  O   GLU E  13     5349   3712   3592  -1535    -87     75       O
ATOM   2928  CB  GLU E  13      40.197 -27.779  37.459  1.00 33.58           C
ANISOU 2928  CB  GLU E  13     5359   3639   3761  -1792     70     44       C
ATOM   2929  CG  GLU E  13      39.360 -26.585  37.105  1.00 38.49           C
ANISOU 2929  CG  GLU E  13     6000   4316   4310  -1821    125    -63       C
ATOM   2930  CD  GLU E  13      39.813 -25.317  37.808  1.00 48.62           C
ANISOU 2930  CD  GLU E  13     7400   5660   5415  -1812    -36   -100       C
ATOM   2931  OE1 GLU E  13      39.027 -24.346  37.823  1.00 48.43           O
ANISOU 2931  OE1 GLU E  13     7392   5690   5321  -1808    -22   -177       O
ATOM   2932  OE2 GLU E  13      40.952 -25.279  38.334  1.00 47.58           O
ANISOU 2932  OE2 GLU E  13     7340   5517   5220  -1809   -179    -53       O
ATOM   2933  N   LYS E  14      38.456 -29.670  39.293  1.00 37.64           N
ANISOU 2933  N   LYS E  14     5768   4148   4386  -1561     43    200       N
ATOM   2934  CA  LYS E  14      37.203 -30.145  39.857  1.00 34.12           C
ANISOU 2934  CA  LYS E  14     5264   3725   3975  -1480     81    237       C
ATOM   2935  C   LYS E  14      37.204 -30.164  41.400  1.00 36.10           C
ANISOU 2935  C   LYS E  14     5574   4042   4101  -1370    -82    282       C
ATOM   2936  O   LYS E  14      36.180 -29.885  42.036  1.00 37.11           O
ANISOU 2936  O   LYS E  14     5692   4234   4173  -1307    -80    268       O
ATOM   2937  CB  LYS E  14      36.828 -31.516  39.288  1.00 31.98           C
ANISOU 2937  CB  LYS E  14     4878   3378   3895  -1484    199    321       C
ATOM   2938  CG  LYS E  14      35.623 -32.101  39.989  1.00 35.98           C
ANISOU 2938  CG  LYS E  14     5329   3911   4431  -1402    217    387       C
ATOM   2939  CD  LYS E  14      35.120 -33.361  39.348  1.00 35.96           C
ANISOU 2939  CD  LYS E  14     5208   3825   4630  -1410    337    470       C
ATOM   2940  CE  LYS E  14      34.075 -34.026  40.252  1.00 37.67           C
ANISOU 2940  CE  LYS E  14     5381   4079   4853  -1327    320    566       C
ATOM   2941  NZ  LYS E  14      32.785 -33.275  40.320  1.00 39.01           N
ANISOU 2941  NZ  LYS E  14     5537   4303   4981  -1320    387    509       N
ATOM   2942  N   ARG E  15      38.347 -30.495  41.997  1.00 33.57           N
ANISOU 2942  N   ARG E  15     5312   3708   3735  -1350   -221    330       N
ATOM   2943  CA  ARG E  15      38.456 -30.498  43.454  1.00 29.93           C
ANISOU 2943  CA  ARG E  15     4914   3306   3152  -1247   -383    355       C
ATOM   2944  C   ARG E  15      38.157 -29.112  44.010  1.00 33.50           C
ANISOU 2944  C   ARG E  15     5442   3833   3454  -1214   -452    254       C
ATOM   2945  O   ARG E  15      37.527 -28.994  45.059  1.00 33.95           O
ANISOU 2945  O   ARG E  15     5510   3963   3425  -1120   -512    248       O
ATOM   2946  CB  ARG E  15      39.846 -30.924  43.914  1.00 41.91           C
ANISOU 2946  CB  ARG E  15     6491   4786   4645  -1246   -530    406       C
ATOM   2947  CG  ARG E  15      40.052 -32.425  44.069  1.00 51.34           C
ANISOU 2947  CG  ARG E  15     7622   5940   5946  -1225   -531    526       C
ATOM   2948  CD  ARG E  15      41.453 -32.735  44.631  1.00 50.54           C
ANISOU 2948  CD  ARG E  15     7589   5809   5805  -1224   -697    567       C
ATOM   2949  NE  ARG E  15      42.089 -33.835  43.911  1.00 59.61           N
ANISOU 2949  NE  ARG E  15     8667   6882   7099  -1283   -648    655       N
ATOM   2950  CZ  ARG E  15      43.098 -33.697  43.052  1.00 73.46           C
ANISOU 2950  CZ  ARG E  15    10428   8581   8904  -1379   -632    648       C
ATOM   2951  NH1 ARG E  15      43.612 -32.497  42.810  1.00 75.79           N
ANISOU 2951  NH1 ARG E  15    10803   8885   9108  -1433   -668    565       N
ATOM   2952  NH2 ARG E  15      43.604 -34.762  42.442  1.00 79.19           N
ANISOU 2952  NH2 ARG E  15    11073   9245   9769  -1423   -582    728       N
ATOM   2953  N   ARG E  16      38.614 -28.067  43.317  1.00 23.56           N
ANISOU 2953  N   ARG E  16     4230   2561   2159  -1290   -447    176       N
ATOM   2954  CA  ARG E  16      38.372 -26.705  43.785  1.00 25.95           C
ANISOU 2954  CA  ARG E  16     4603   2931   2328  -1262   -520     83       C
ATOM   2955  C   ARG E  16      36.882 -26.334  43.649  1.00 31.51           C
ANISOU 2955  C   ARG E  16     5241   3695   3038  -1241   -400     36       C
ATOM   2956  O   ARG E  16      36.284 -25.800  44.581  1.00 26.18           O
ANISOU 2956  O   ARG E  16     4584   3098   2266  -1157   -462      0       O
ATOM   2957  CB  ARG E  16      39.257 -25.684  43.062  1.00 25.39           C
ANISOU 2957  CB  ARG E  16     4600   2834   2213  -1357   -553     24       C
ATOM   2958  CG  ARG E  16      39.116 -24.260  43.623  1.00 31.35           C
ANISOU 2958  CG  ARG E  16     5430   3651   2830  -1322   -656    -63       C
ATOM   2959  CD  ARG E  16      39.864 -23.219  42.800  1.00 25.18           C
ANISOU 2959  CD  ARG E  16     4710   2852   2006  -1429   -677   -112       C
ATOM   2960  NE  ARG E  16      39.450 -23.269  41.408  1.00 31.38           N
ANISOU 2960  NE  ARG E  16     5427   3624   2873  -1538   -493   -137       N
ATOM   2961  CZ  ARG E  16      38.755 -22.321  40.778  1.00 39.61           C
ANISOU 2961  CZ  ARG E  16     6457   4709   3886  -1588   -415   -219       C
ATOM   2962  NH1 ARG E  16      38.431 -22.501  39.507  1.00 38.66           N
ANISOU 2962  NH1 ARG E  16     6272   4568   3848  -1687   -246   -246       N
ATOM   2963  NH2 ARG E  16      38.400 -21.197  41.396  1.00 34.02           N
ANISOU 2963  NH2 ARG E  16     5796   4063   3067  -1541   -507   -278       N
ATOM   2964  N   ARG E  17      36.293 -26.630  42.493  1.00 24.02           N
ANISOU 2964  N   ARG E  17     4211   2709   2207  -1318   -228     35       N
ATOM   2965  CA  ARG E  17      34.889 -26.356  42.280  1.00 25.39           C
ANISOU 2965  CA  ARG E  17     4316   2927   2405  -1312   -110     -2       C
ATOM   2966  C   ARG E  17      34.048 -27.040  43.341  1.00 24.54           C
ANISOU 2966  C   ARG E  17     4164   2873   2287  -1208   -128     62       C
ATOM   2967  O   ARG E  17      33.119 -26.446  43.882  1.00 33.83           O
ANISOU 2967  O   ARG E  17     5329   4132   3394  -1159   -126     22       O
ATOM   2968  CB  ARG E  17      34.437 -26.814  40.895  1.00 25.10           C
ANISOU 2968  CB  ARG E  17     4193   2821   2524  -1406     74     -4       C
ATOM   2969  CG  ARG E  17      34.916 -25.930  39.761  1.00 26.69           C
ANISOU 2969  CG  ARG E  17     4424   2999   2717  -1517    124    -95       C
ATOM   2970  CD  ARG E  17      34.187 -26.284  38.469  1.00 26.73           C
ANISOU 2970  CD  ARG E  17     4336   2948   2870  -1597    317   -123       C
ATOM   2971  NE  ARG E  17      34.221 -27.715  38.190  1.00 30.24           N
ANISOU 2971  NE  ARG E  17     4703   3313   3474  -1588    389    -31       N
ATOM   2972  CZ  ARG E  17      35.062 -28.296  37.336  1.00 34.33           C
ANISOU 2972  CZ  ARG E  17     5200   3757   4086  -1651    441    -17       C
ATOM   2973  NH1 ARG E  17      35.949 -27.573  36.664  1.00 28.07           N
ANISOU 2973  NH1 ARG E  17     4462   2968   3237  -1736    434    -86       N
ATOM   2974  NH2 ARG E  17      35.008 -29.605  37.149  1.00 36.59           N
ANISOU 2974  NH2 ARG E  17     5406   3971   4525  -1632    500     72       N
ATOM   2975  N   ASP E  18      34.369 -28.294  43.632  1.00 26.95           N
ANISOU 2975  N   ASP E  18     4442   3139   2658  -1177   -144    165       N
ATOM   2976  CA  ASP E  18      33.594 -29.059  44.606  1.00 24.16           C
ANISOU 2976  CA  ASP E  18     4043   2843   2292  -1088   -158    241       C
ATOM   2977  C   ASP E  18      33.709 -28.460  46.003  1.00 26.87           C
ANISOU 2977  C   ASP E  18     4459   3287   2462   -987   -311    202       C
ATOM   2978  O   ASP E  18      32.746 -28.432  46.757  1.00 28.70           O
ANISOU 2978  O   ASP E  18     4657   3610   2636   -920   -302    207       O
ATOM   2979  CB  ASP E  18      34.025 -30.522  44.615  1.00 30.31           C
ANISOU 2979  CB  ASP E  18     4782   3560   3174  -1081   -160    364       C
ATOM   2980  CG  ASP E  18      33.572 -31.275  43.364  1.00 49.02           C
ANISOU 2980  CG  ASP E  18     7053   5838   5736  -1157      7    411       C
ATOM   2981  OD1 ASP E  18      34.112 -32.380  43.108  1.00 57.95           O
ANISOU 2981  OD1 ASP E  18     8147   6897   6973  -1169     11    500       O
ATOM   2982  OD2 ASP E  18      32.682 -30.762  42.636  1.00 38.39           O
ANISOU 2982  OD2 ASP E  18     5660   4487   4438  -1203    130    355       O
ATOM   2983  N   LYS E  19      34.897 -27.961  46.333  1.00 24.42           N
ANISOU 2983  N   LYS E  19     4247   2960   2074   -979   -450    162       N
ATOM   2984  CA  LYS E  19      35.139 -27.367  47.632  1.00 27.49           C
ANISOU 2984  CA  LYS E  19     4709   3426   2310   -880   -606    112       C
ATOM   2985  C   LYS E  19      34.315 -26.074  47.783  1.00 28.27           C
ANISOU 2985  C   LYS E  19     4810   3606   2326   -857   -589      9       C
ATOM   2986  O   LYS E  19      33.616 -25.883  48.780  1.00 35.97           O
ANISOU 2986  O   LYS E  19     5772   4682   3213   -766   -623    -14       O
ATOM   2987  CB  LYS E  19      36.638 -27.136  47.818  1.00 28.20           C
ANISOU 2987  CB  LYS E  19     4901   3454   2359   -890   -759     97       C
ATOM   2988  CG  LYS E  19      37.060 -26.607  49.182  1.00 40.95           C
ANISOU 2988  CG  LYS E  19     6601   5125   3834   -784   -941     43       C
ATOM   2989  CD  LYS E  19      38.540 -26.911  49.480  1.00 50.94           C
ANISOU 2989  CD  LYS E  19     7952   6314   5091   -791  -1093     70       C
ATOM   2990  CE  LYS E  19      39.497 -25.817  49.007  1.00 63.01           C
ANISOU 2990  CE  LYS E  19     9561   7779   6599   -854  -1169     13       C
ATOM   2991  NZ  LYS E  19      39.514 -25.609  47.531  1.00 64.20           N
ANISOU 2991  NZ  LYS E  19     9678   7881   6834   -984  -1035     20       N
ATOM   2992  N   MET E  20      34.373 -25.210  46.779  1.00 24.53           N
ANISOU 2992  N   MET E  20     4345   3096   1879   -944   -532    -52       N
ATOM   2993  CA  MET E  20      33.587 -23.981  46.776  1.00 26.07           C
ANISOU 2993  CA  MET E  20     4533   3362   2009   -938   -510   -145       C
ATOM   2994  C   MET E  20      32.101 -24.248  46.907  1.00 20.25           C
ANISOU 2994  C   MET E  20     3695   2700   1298   -911   -387   -129       C
ATOM   2995  O   MET E  20      31.420 -23.587  47.677  1.00 33.05           O
ANISOU 2995  O   MET E  20     5306   4422   2828   -841   -419   -181       O
ATOM   2996  CB  MET E  20      33.822 -23.190  45.500  1.00 28.21           C
ANISOU 2996  CB  MET E  20     4818   3581   2321  -1055   -445   -201       C
ATOM   2997  CG  MET E  20      35.063 -22.347  45.495  1.00 38.49           C
ANISOU 2997  CG  MET E  20     6225   4848   3550  -1079   -583   -245       C
ATOM   2998  SD  MET E  20      34.894 -21.044  44.255  1.00 53.50           S
ANISOU 2998  SD  MET E  20     8134   6749   5445  -1198   -513   -334       S
ATOM   2999  CE  MET E  20      33.893 -19.867  45.150  1.00272.52           C
ANISOU 2999  CE  MET E  20    35863  34604  33078  -1106   -567   -416       C
ATOM   3000  N   ASN E  21      31.593 -25.206  46.142  1.00 17.91           N
ANISOU 3000  N   ASN E  21     3320   2353   1132   -970   -248    -54       N
ATOM   3001  CA  ASN E  21      30.189 -25.587  46.274  1.00 18.94           C
ANISOU 3001  CA  ASN E  21     3352   2544   1300   -952   -135    -16       C
ATOM   3002  C   ASN E  21      29.796 -26.019  47.691  1.00 27.14           C
ANISOU 3002  C   ASN E  21     4380   3689   2242   -836   -207     26       C
ATOM   3003  O   ASN E  21      28.754 -25.607  48.203  1.00 37.92           O
ANISOU 3003  O   ASN E  21     5697   5160   3550   -795   -175      2       O
ATOM   3004  CB  ASN E  21      29.794 -26.645  45.250  1.00 17.83           C
ANISOU 3004  CB  ASN E  21     3131   2313   1333  -1029     12     67       C
ATOM   3005  CG  ASN E  21      29.708 -26.085  43.853  1.00 29.03           C
ANISOU 3005  CG  ASN E  21     4532   3657   2840  -1142    121      1       C
ATOM   3006  OD1 ASN E  21      29.589 -24.873  43.662  1.00 37.66           O
ANISOU 3006  OD1 ASN E  21     5657   4790   3863  -1166    108   -100       O
ATOM   3007  ND2 ASN E  21      29.776 -26.958  42.862  1.00 33.32           N
ANISOU 3007  ND2 ASN E  21     5026   4096   3539  -1211    226     53       N
ATOM   3008  N   SER E  22      30.623 -26.833  48.331  1.00 17.99           N
ANISOU 3008  N   SER E  22     3262   2512   1059   -786   -304     86       N
ATOM   3009  CA  SER E  22      30.311 -27.260  49.691  1.00 24.02           C
ANISOU 3009  CA  SER E  22     4022   3387   1718   -677   -377    118       C
ATOM   3010  C   SER E  22      30.324 -26.072  50.632  1.00 25.38           C
ANISOU 3010  C   SER E  22     4246   3659   1738   -593   -484      1       C
ATOM   3011  O   SER E  22      29.490 -25.980  51.529  1.00 26.44           O
ANISOU 3011  O   SER E  22     4340   3921   1785   -518   -481    -11       O
ATOM   3012  CB  SER E  22      31.287 -28.321  50.176  1.00 22.74           C
ANISOU 3012  CB  SER E  22     3901   3182   1555   -645   -474    194       C
ATOM   3013  OG  SER E  22      31.294 -29.389  49.259  1.00 36.51           O
ANISOU 3013  OG  SER E  22     5589   4828   3453   -721   -377    301       O
ATOM   3014  N   PHE E  23      31.264 -25.154  50.412  1.00 16.06           N
ANISOU 3014  N   PHE E  23     3151   2424    528   -608   -575    -84       N
ATOM   3015  CA  PHE E  23      31.313 -23.959  51.231  1.00 21.91           C
ANISOU 3015  CA  PHE E  23     3939   3242   1142   -528   -684   -197       C
ATOM   3016  C   PHE E  23      30.043 -23.139  51.006  1.00 23.65           C
ANISOU 3016  C   PHE E  23     4084   3549   1353   -539   -580   -249       C
ATOM   3017  O   PHE E  23      29.455 -22.627  51.960  1.00 33.05           O
ANISOU 3017  O   PHE E  23     5254   4861   2444   -449   -616   -306       O
ATOM   3018  CB  PHE E  23      32.565 -23.133  50.948  1.00 22.62           C
ANISOU 3018  CB  PHE E  23     4134   3245   1217   -554   -805   -261       C
ATOM   3019  CG  PHE E  23      33.808 -23.668  51.597  1.00 24.81           C
ANISOU 3019  CG  PHE E  23     4475   3443   1507   -505   -932   -225       C
ATOM   3020  CD1 PHE E  23      33.740 -24.342  52.817  1.00 33.85           C
ANISOU 3020  CD1 PHE E  23     5614   4649   2600   -399   -993   -207       C
ATOM   3021  CD2 PHE E  23      35.054 -23.497  50.997  1.00 27.53           C
ANISOU 3021  CD2 PHE E  23     4888   3657   1915   -571   -991   -212       C
ATOM   3022  CE1 PHE E  23      34.898 -24.837  53.435  1.00 30.79           C
ANISOU 3022  CE1 PHE E  23     5289   4182   2227   -357  -1113   -183       C
ATOM   3023  CE2 PHE E  23      36.223 -23.986  51.603  1.00 22.99           C
ANISOU 3023  CE2 PHE E  23     4376   3004   1357   -533  -1111   -178       C
ATOM   3024  CZ  PHE E  23      36.141 -24.656  52.825  1.00 26.85           C
ANISOU 3024  CZ  PHE E  23     4860   3544   1798   -425  -1174   -168       C
ATOM   3025  N   ILE E  24      29.592 -23.048  49.758  1.00 22.85           N
ANISOU 3025  N   ILE E  24     3935   3389   1358   -651   -448   -233       N
ATOM   3026  CA  ILE E  24      28.357 -22.313  49.466  1.00 19.04           C
ANISOU 3026  CA  ILE E  24     3376   2980    878   -676   -346   -278       C
ATOM   3027  C   ILE E  24      27.151 -22.920  50.184  1.00 20.06           C
ANISOU 3027  C   ILE E  24     3412   3225    986   -622   -273   -222       C
ATOM   3028  O   ILE E  24      26.378 -22.205  50.814  1.00 17.27           O
ANISOU 3028  O   ILE E  24     3017   2992    551   -567   -275   -280       O
ATOM   3029  CB  ILE E  24      28.115 -22.151  47.957  1.00 16.60           C
ANISOU 3029  CB  ILE E  24     3036   2581    692   -811   -218   -278       C
ATOM   3030  CG1 ILE E  24      29.211 -21.262  47.381  1.00 20.15           C
ANISOU 3030  CG1 ILE E  24     3578   2958   1122   -860   -301   -351       C
ATOM   3031  CG2 ILE E  24      26.747 -21.501  47.688  1.00 16.39           C
ANISOU 3031  CG2 ILE E  24     2922   2631    676   -841   -111   -318       C
ATOM   3032  CD1 ILE E  24      29.317 -21.317  45.885  1.00 25.07           C
ANISOU 3032  CD1 ILE E  24     4188   3480   1860   -995   -188   -348       C
ATOM   3033  N   ASP E  25      27.020 -24.240  50.121  1.00 16.99           N
ANISOU 3033  N   ASP E  25     2985   2804    666   -638   -214   -105       N
ATOM   3034  CA  ASP E  25      25.985 -24.947  50.883  1.00 26.03           C
ANISOU 3034  CA  ASP E  25     4048   4062   1780   -589   -160    -29       C
ATOM   3035  C   ASP E  25      26.074 -24.700  52.377  1.00 31.38           C
ANISOU 3035  C   ASP E  25     4753   4879   2292   -458   -275    -79       C
ATOM   3036  O   ASP E  25      25.058 -24.531  53.048  1.00 35.32           O
ANISOU 3036  O   ASP E  25     5181   5518   2720   -412   -234    -84       O
ATOM   3037  CB  ASP E  25      26.071 -26.447  50.650  1.00 23.75           C
ANISOU 3037  CB  ASP E  25     3732   3707   1587   -620   -112    113       C
ATOM   3038  CG  ASP E  25      25.778 -26.815  49.223  1.00 37.40           C
ANISOU 3038  CG  ASP E  25     5411   5305   3493   -739     21    165       C
ATOM   3039  OD1 ASP E  25      25.291 -25.926  48.476  1.00 35.57           O
ANISOU 3039  OD1 ASP E  25     5156   5057   3300   -801     91     92       O
ATOM   3040  OD2 ASP E  25      26.038 -27.979  48.843  1.00 43.52           O
ANISOU 3040  OD2 ASP E  25     6170   5995   4372   -771     52    272       O
ATOM   3041  N   GLU E  26      27.297 -24.699  52.896  1.00 17.84           N
ANISOU 3041  N   GLU E  26     3136   3125    517   -400   -419   -117       N
ATOM   3042  CA  GLU E  26      27.498 -24.586  54.328  1.00 23.39           C
ANISOU 3042  CA  GLU E  26     3871   3945   1070   -271   -538   -171       C
ATOM   3043  C   GLU E  26      27.125 -23.194  54.760  1.00 25.04           C
ANISOU 3043  C   GLU E  26     4076   4245   1194   -213   -574   -303       C
ATOM   3044  O   GLU E  26      26.483 -23.005  55.783  1.00 31.03           O
ANISOU 3044  O   GLU E  26     4790   5153   1845   -123   -584   -343       O
ATOM   3045  CB  GLU E  26      28.942 -24.887  54.681  1.00 25.03           C
ANISOU 3045  CB  GLU E  26     4189   4067   1254   -235   -689   -183       C
ATOM   3046  CG  GLU E  26      29.188 -25.141  56.145  1.00 39.80           C
ANISOU 3046  CG  GLU E  26     6092   6045   2986   -107   -807   -220       C
ATOM   3047  CD  GLU E  26      30.641 -25.490  56.435  1.00 41.68           C
ANISOU 3047  CD  GLU E  26     6420   6156   3262    -81   -941   -222       C
ATOM   3048  OE1 GLU E  26      31.357 -25.924  55.509  1.00 38.03           O
ANISOU 3048  OE1 GLU E  26     6000   5566   2886   -172   -943   -159       O
ATOM   3049  OE2 GLU E  26      31.074 -25.319  57.589  1.00 54.01           O
ANISOU 3049  OE2 GLU E  26     8006   7743   4773     30  -1040   -290       O
ATOM   3050  N   LEU E  27      27.518 -22.214  53.954  1.00 23.03           N
ANISOU 3050  N   LEU E  27     3859   3903    986   -269   -591   -370       N
ATOM   3051  CA  LEU E  27      27.150 -20.837  54.189  1.00 18.27           C
ANISOU 3051  CA  LEU E  27     3245   3373    323   -228   -623   -488       C
ATOM   3052  C   LEU E  27      25.618 -20.680  54.199  1.00 22.50           C
ANISOU 3052  C   LEU E  27     3657   4037    856   -242   -484   -476       C
ATOM   3053  O   LEU E  27      25.054 -20.045  55.086  1.00 27.61           O
ANISOU 3053  O   LEU E  27     4261   4822   1406   -153   -509   -550       O
ATOM   3054  CB  LEU E  27      27.799 -19.956  53.126  1.00 17.73           C
ANISOU 3054  CB  LEU E  27     3229   3176    332   -313   -645   -531       C
ATOM   3055  CG  LEU E  27      27.671 -18.454  53.318  1.00 24.48           C
ANISOU 3055  CG  LEU E  27     4064   4055   1182   -270   -691   -633       C
ATOM   3056  CD1 LEU E  27      28.200 -18.029  54.695  1.00 20.39           C
ANISOU 3056  CD1 LEU E  27     3564   3564    618   -113   -823   -694       C
ATOM   3057  CD2 LEU E  27      28.402 -17.707  52.207  1.00 29.54           C
ANISOU 3057  CD2 LEU E  27     4757   4560   1908   -366   -708   -646       C
ATOM   3058  N   ALA E  28      24.948 -21.288  53.227  1.00 18.58           N
ANISOU 3058  N   ALA E  28     3095   3493    470   -352   -339   -383       N
ATOM   3059  CA  ALA E  28      23.498 -21.203  53.141  1.00 20.38           C
ANISOU 3059  CA  ALA E  28     3203   3826    713   -383   -206   -356       C
ATOM   3060  C   ALA E  28      22.848 -21.777  54.400  1.00 25.04           C
ANISOU 3060  C   ALA E  28     3736   4580   1199   -289   -200   -319       C
ATOM   3061  O   ALA E  28      21.835 -21.257  54.884  1.00 29.28           O
ANISOU 3061  O   ALA E  28     4187   5261   1677   -257   -152   -353       O
ATOM   3062  CB  ALA E  28      22.993 -21.932  51.888  1.00 18.85           C
ANISOU 3062  CB  ALA E  28     2959   3528    675   -517    -61   -252       C
ATOM   3063  N   SER E  29      23.425 -22.845  54.938  1.00 23.39           N
ANISOU 3063  N   SER E  29     3568   4359    962   -247   -250   -250       N
ATOM   3064  CA  SER E  29      22.851 -23.450  56.139  1.00 31.16           C
ANISOU 3064  CA  SER E  29     4500   5508   1831   -163   -247   -213       C
ATOM   3065  C   SER E  29      22.919 -22.477  57.312  1.00 33.15           C
ANISOU 3065  C   SER E  29     4764   5898   1933    -33   -346   -356       C
ATOM   3066  O   SER E  29      22.187 -22.619  58.274  1.00 36.97           O
ANISOU 3066  O   SER E  29     5181   6556   2311     36   -321   -359       O
ATOM   3067  CB  SER E  29      23.548 -24.764  56.500  1.00 24.67           C
ANISOU 3067  CB  SER E  29     3727   4645    999   -144   -298   -118       C
ATOM   3068  OG  SER E  29      24.806 -24.541  57.128  1.00 26.99           O
ANISOU 3068  OG  SER E  29     4132   4903   1221    -59   -460   -206       O
ATOM   3069  N   LEU E  30      23.786 -21.477  57.208  1.00 31.71           N
ANISOU 3069  N   LEU E  30     4662   5639   1747      0   -456   -474       N
ATOM   3070  CA  LEU E  30      24.020 -20.543  58.305  1.00 33.86           C
ANISOU 3070  CA  LEU E  30     4956   6013   1897    133   -571   -618       C
ATOM   3071  C   LEU E  30      23.244 -19.239  58.127  1.00 35.57           C
ANISOU 3071  C   LEU E  30     5103   6301   2112    133   -533   -707       C
ATOM   3072  O   LEU E  30      23.246 -18.381  59.001  1.00 33.05           O
ANISOU 3072  O   LEU E  30     4777   6079   1702    245   -612   -828       O
ATOM   3073  CB  LEU E  30      25.524 -20.255  58.453  1.00 28.64           C
ANISOU 3073  CB  LEU E  30     4409   5199   1275    184   -729   -678       C
ATOM   3074  CG  LEU E  30      26.370 -21.397  59.031  1.00 22.46           C
ANISOU 3074  CG  LEU E  30     3687   4368    481    225   -798   -623       C
ATOM   3075  CD1 LEU E  30      27.843 -21.105  58.907  1.00 21.80           C
ANISOU 3075  CD1 LEU E  30     3701   4089    491    242   -925   -655       C
ATOM   3076  CD2 LEU E  30      26.001 -21.620  60.481  1.00 22.55           C
ANISOU 3076  CD2 LEU E  30     3659   4552    356    356   -830   -675       C
ATOM   3077  N   VAL E  31      22.585 -19.089  56.986  1.00 28.90           N
ANISOU 3077  N   VAL E  31     4204   5405   1373      8   -414   -651       N
ATOM   3078  CA  VAL E  31      21.758 -17.920  56.737  1.00 31.69           C
ANISOU 3078  CA  VAL E  31     4481   5828   1733     -9   -368   -723       C
ATOM   3079  C   VAL E  31      20.297 -18.341  56.814  1.00 30.28           C
ANISOU 3079  C   VAL E  31     4165   5787   1553    -50   -213   -646       C
ATOM   3080  O   VAL E  31      19.794 -18.999  55.913  1.00 36.56           O
ANISOU 3080  O   VAL E  31     4924   6516   2453   -168    -96   -535       O
ATOM   3081  CB  VAL E  31      22.042 -17.316  55.345  1.00 30.12           C
ANISOU 3081  CB  VAL E  31     4318   5475   1650   -131   -350   -728       C
ATOM   3082  CG1 VAL E  31      21.139 -16.127  55.088  1.00 28.84           C
ANISOU 3082  CG1 VAL E  31     4072   5393   1492   -155   -305   -799       C
ATOM   3083  CG2 VAL E  31      23.504 -16.923  55.222  1.00 25.53           C
ANISOU 3083  CG2 VAL E  31     3872   4760   1069   -106   -502   -787       C
ATOM   3084  N   PRO E  32      19.613 -17.950  57.893  1.00 32.52           N
ANISOU 3084  N   PRO E  32     4370   6261   1724     49   -212   -706       N
ATOM   3085  CA  PRO E  32      18.232 -18.346  58.229  1.00 39.83           C
ANISOU 3085  CA  PRO E  32     5159   7354   2619     26    -76   -634       C
ATOM   3086  C   PRO E  32      17.232 -18.311  57.054  1.00 36.36           C
ANISOU 3086  C   PRO E  32     4638   6870   2308   -125     67   -551       C
ATOM   3087  O   PRO E  32      16.487 -19.271  56.880  1.00 35.00           O
ANISOU 3087  O   PRO E  32     4402   6724   2173   -195    178   -418       O
ATOM   3088  CB  PRO E  32      17.831 -17.328  59.302  1.00 39.06           C
ANISOU 3088  CB  PRO E  32     4998   7442   2402    150   -120   -767       C
ATOM   3089  CG  PRO E  32      19.129 -16.936  59.940  1.00 40.28           C
ANISOU 3089  CG  PRO E  32     5270   7541   2495    273   -293   -885       C
ATOM   3090  CD  PRO E  32      20.145 -16.941  58.829  1.00 32.58           C
ANISOU 3090  CD  PRO E  32     4411   6334   1633    188   -348   -860       C
ATOM   3091  N   THR E  33      17.199 -17.242  56.266  1.00 34.37           N
ANISOU 3091  N   THR E  33     4386   6551   2124   -179     61   -624       N
ATOM   3092  CA  THR E  33      16.292 -17.227  55.120  1.00 32.45           C
ANISOU 3092  CA  THR E  33     4071   6253   2006   -327    191   -556       C
ATOM   3093  C   THR E  33      16.571 -18.366  54.122  1.00 37.96           C
ANISOU 3093  C   THR E  33     4815   6776   2830   -436    254   -432       C
ATOM   3094  O   THR E  33      15.638 -18.950  53.570  1.00 46.32           O
ANISOU 3094  O   THR E  33     5795   7825   3978   -536    380   -326       O
ATOM   3095  CB  THR E  33      16.271 -15.868  54.383  1.00 33.11           C
ANISOU 3095  CB  THR E  33     4153   6289   2136   -373    166   -663       C
ATOM   3096  OG1 THR E  33      15.810 -14.841  55.265  1.00 34.67           O
ANISOU 3096  OG1 THR E  33     4280   6657   2235   -279    124   -766       O
ATOM   3097  CG2 THR E  33      15.313 -15.927  53.214  1.00 47.24           C
ANISOU 3097  CG2 THR E  33     5870   8023   4058   -529    302   -598       C
ATOM   3098  N   CYS E  34      17.846 -18.689  53.895  1.00 29.85           N
ANISOU 3098  N   CYS E  34     3911   5611   1820   -419    165   -441       N
ATOM   3099  CA  CYS E  34      18.199 -19.805  53.009  1.00 24.55           C
ANISOU 3099  CA  CYS E  34     3279   4779   1269   -510    217   -328       C
ATOM   3100  C   CYS E  34      17.814 -21.131  53.638  1.00 33.08           C
ANISOU 3100  C   CYS E  34     4320   5924   2327   -487    264   -195       C
ATOM   3101  O   CYS E  34      17.127 -21.946  53.045  1.00 39.81           O
ANISOU 3101  O   CYS E  34     5112   6729   3283   -578    375    -74       O
ATOM   3102  CB  CYS E  34      19.692 -19.833  52.742  1.00 23.50           C
ANISOU 3102  CB  CYS E  34     3281   4503   1144   -489    103   -370       C
ATOM   3103  SG  CYS E  34      20.352 -18.363  52.026  1.00 40.36           S
ANISOU 3103  SG  CYS E  34     5485   6558   3293   -518     26   -509       S
ATOM   3104  N   ASN E  35      18.305 -21.343  54.847  1.00 35.45           N
ANISOU 3104  N   ASN E  35     4655   6323   2490   -365    171   -220       N
ATOM   3105  CA  ASN E  35      17.928 -22.489  55.640  1.00 47.33           C
ANISOU 3105  CA  ASN E  35     6121   7930   3935   -331    200   -108       C
ATOM   3106  C   ASN E  35      16.418 -22.805  55.589  1.00 45.18           C
ANISOU 3106  C   ASN E  35     5711   7766   3689   -399    344     -4       C
ATOM   3107  O   ASN E  35      16.034 -23.950  55.396  1.00 37.80           O
ANISOU 3107  O   ASN E  35     4743   6806   2813   -456    412    147       O
ATOM   3108  CB  ASN E  35      18.369 -22.252  57.076  1.00 51.62           C
ANISOU 3108  CB  ASN E  35     6695   8621   4297   -180     89   -198       C
ATOM   3109  CG  ASN E  35      18.833 -23.501  57.737  1.00 59.39           C
ANISOU 3109  CG  ASN E  35     7719   9625   5223   -136     48   -109       C
ATOM   3110  OD1 ASN E  35      19.395 -24.382  57.083  1.00 63.90           O
ANISOU 3110  OD1 ASN E  35     8341  10046   5892   -197     47    -15       O
ATOM   3111  ND2 ASN E  35      18.596 -23.605  59.039  1.00 61.67           N
ANISOU 3111  ND2 ASN E  35     7978  10104   5349    -32     16   -141       N
ATOM   3112  N   ALA E  36      15.573 -21.785  55.731  1.00 42.44           N
ANISOU 3112  N   ALA E  36     5283   7534   3308   -398    385    -78       N
ATOM   3113  CA  ALA E  36      14.125 -21.984  55.797  1.00 43.82           C
ANISOU 3113  CA  ALA E  36     5322   7833   3495   -461    513     15       C
ATOM   3114  C   ALA E  36      13.500 -22.397  54.468  1.00 48.70           C
ANISOU 3114  C   ALA E  36     5898   8302   4305   -615    627    123       C
ATOM   3115  O   ALA E  36      12.286 -22.312  54.299  1.00 50.23           O
ANISOU 3115  O   ALA E  36     5980   8567   4540   -688    731    182       O
ATOM   3116  CB  ALA E  36      13.429 -20.712  56.327  1.00 37.66           C
ANISOU 3116  CB  ALA E  36     4460   7221   2627   -416    520   -103       C
ATOM   3117  N   MET E  37      13.874 -21.612  53.327  1.00168.09           N
ATOM   3118  CA  MET E  37      13.225 -21.972  52.066  1.00173.74           C
ATOM   3119  C   MET E  37      13.348 -23.457  51.712  1.00175.79           C
ATOM   3120  O   MET E  37      14.430 -24.039  51.796  1.00172.17           O
ATOM   3121  CB  MET E  37      13.757 -21.108  50.920  1.00173.78           C
ATOM   3122  CG  MET E  37      13.522 -19.618  51.115  1.00173.42           C
ATOM   3123  SD  MET E  37      14.140 -18.617  49.746  1.00162.61           S
ATOM   3124  CE  MET E  37      13.161 -19.264  48.389  1.00156.47           C
ATOM   3125  N   SER E  38      12.227 -24.053  51.315  1.00173.08           N
ATOM   3126  CA  SER E  38      12.190 -25.458  50.919  1.00173.30           C
ATOM   3127  C   SER E  38      12.830 -25.653  49.552  1.00173.42           C
ATOM   3128  O   SER E  38      13.519 -26.643  49.311  1.00170.52           O
ATOM   3129  CB  SER E  38      10.747 -25.970  50.896  1.00171.59           C
ATOM   3130  OG  SER E  38      10.684 -27.309  50.435  1.00166.48           O
ATOM   3131  N   ARG E  39      12.590 -24.700  48.656  1.00186.41           N
ATOM   3132  CA  ARG E  39      13.155 -24.749  47.313  1.00188.27           C
ATOM   3133  C   ARG E  39      14.665 -24.559  47.357  1.00181.98           C
ATOM   3134  O   ARG E  39      15.182 -23.809  48.187  1.00180.32           O
ATOM   3135  CB  ARG E  39      12.515 -23.675  46.428  1.00191.28           C
ATOM   3136  CG  ARG E  39      11.009 -23.814  46.250  1.00195.03           C
ATOM   3137  CD  ARG E  39      10.652 -25.047  45.434  1.00199.15           C
ATOM   3138  NE  ARG E  39       9.210 -25.159  45.216  1.00204.29           N
ATOM   3139  CZ  ARG E  39       8.387 -25.847  46.000  1.00206.47           C
ATOM   3140  NH1 ARG E  39       8.860 -26.485  47.063  1.00206.58           N
ATOM   3141  NH2 ARG E  39       7.092 -25.893  45.725  1.00207.56           N
ATOM   3142  N   LYS E  40      15.368 -25.246  46.462  1.00176.61           N
ATOM   3143  CA  LYS E  40      16.818 -25.120  46.360  1.00171.94           C
ATOM   3144  C   LYS E  40      17.192 -23.733  45.849  1.00173.17           C
ATOM   3145  O   LYS E  40      16.471 -23.143  45.044  1.00180.89           O
ATOM   3146  CB  LYS E  40      17.383 -26.192  45.426  1.00168.35           C
ATOM   3147  CG  LYS E  40      18.885 -26.094  45.203  1.00164.30           C
ATOM   3148  CD  LYS E  40      19.649 -26.236  46.507  1.00161.48           C
ATOM   3149  CE  LYS E  40      21.151 -26.191  46.274  1.00156.26           C
ATOM   3150  NZ  LYS E  40      21.911 -26.417  47.532  1.00152.74           N
ATOM   3151  N   LEU E  41      18.324 -23.214  46.317  1.00162.66           N
ATOM   3152  CA  LEU E  41      18.757 -21.879  45.932  1.00152.12           C
ATOM   3153  C   LEU E  41      19.991 -21.903  45.030  1.00138.12           C
ATOM   3154  O   LEU E  41      20.851 -22.781  45.153  1.00128.81           O
ATOM   3155  CB  LEU E  41      19.014 -21.017  47.173  1.00152.73           C
ATOM   3156  CG  LEU E  41      17.809 -20.736  48.079  1.00153.32           C
ATOM   3157  CD1 LEU E  41      18.244 -20.032  49.358  1.00151.38           C
ATOM   3158  CD2 LEU E  41      16.754 -19.922  47.347  1.00153.21           C
ATOM   3159  N   ASP E  42      20.063 -20.936  44.120  1.00129.75           N
ATOM   3160  CA  ASP E  42      21.211 -20.779  43.236  1.00118.04           C
ATOM   3161  C   ASP E  42      22.406 -20.215  44.002  1.00110.50           C
ATOM   3162  O   ASP E  42      22.244 -19.391  44.903  1.00100.46           O
ATOM   3163  CB  ASP E  42      20.849 -19.855  42.069  1.00120.24           C
ATOM   3164  CG  ASP E  42      22.000 -19.641  41.110  1.00126.40           C
ATOM   3165  OD1 ASP E  42      22.876 -20.529  41.018  1.00129.91           O
ATOM   3166  OD2 ASP E  42      22.031 -18.585  40.441  1.00129.08           O
ATOM   3167  N   LYS E  43      23.603 -20.662  43.634  1.00110.90           N
ATOM   3168  CA  LYS E  43      24.825 -20.278  44.337  1.00108.28           C
ATOM   3169  C   LYS E  43      25.009 -18.768  44.481  1.00107.03           C
ATOM   3170  O   LYS E  43      25.341 -18.275  45.560  1.00102.79           O
ATOM   3171  CB  LYS E  43      26.046 -20.893  43.652  1.00113.96           C
ATOM   3172  CG  LYS E  43      25.987 -22.406  43.532  1.00128.22           C
ATOM   3173  CD  LYS E  43      25.902 -23.073  44.895  1.00133.84           C
ATOM   3174  CE  LYS E  43      25.852 -24.585  44.758  1.00140.11           C
ATOM   3175  NZ  LYS E  43      25.806 -25.271  46.080  1.00141.64           N
ATOM   3176  N   LEU E  44      24.800 -18.034  43.391  1.00104.29           N
ATOM   3177  CA  LEU E  44      24.938 -16.580  43.429  1.00 97.95           C
ATOM   3178  C   LEU E  44      23.889 -15.934  44.328  1.00 89.77           C
ATOM   3179  O   LEU E  44      24.137 -14.884  44.917  1.00 76.01           O
ATOM   3180  CB  LEU E  44      24.865 -15.972  42.028  1.00100.14           C
ATOM   3181  CG  LEU E  44      26.136 -16.015  41.179  1.00100.27           C
ATOM   3182  CD1 LEU E  44      25.907 -15.293  39.858  1.00102.78           C
ATOM   3183  CD2 LEU E  44      27.309 -15.405  41.938  1.00 86.27           C
ATOM   3184  N   THR E  45      22.720 -16.561  44.429  1.00101.71           N
ATOM   3185  CA  THR E  45      21.650 -16.017  45.254  1.00110.48           C
ATOM   3186  C   THR E  45      21.885 -16.329  46.726  1.00108.92           C
ATOM   3187  O   THR E  45      21.626 -15.493  47.588  1.00107.38           O
ATOM   3188  CB  THR E  45      20.267 -16.526  44.823  1.00117.35           C
ATOM   3189  OG1 THR E  45      20.106 -17.890  45.224  1.00123.76           O
ATOM   3190  CG2 THR E  45      20.131 -16.418  43.317  1.00120.14           C
ATOM   3191  N   VAL E  46      22.380 -17.529  47.008  1.00 98.24           N
ATOM   3192  CA  VAL E  46      22.772 -17.869  48.368  1.00 94.08           C
ATOM   3193  C   VAL E  46      23.851 -16.904  48.828  1.00 87.50           C
ATOM   3194  O   VAL E  46      23.912 -16.531  49.996  1.00 93.00           O
ATOM   3195  CB  VAL E  46      23.329 -19.293  48.459  1.00 97.23           C
ATOM   3196  CG1 VAL E  46      23.806 -19.578  49.878  1.00 94.43           C
ATOM   3197  CG2 VAL E  46      22.279 -20.298  48.018  1.00 99.58           C
ATOM   3198  N   LEU E  47      24.699 -16.497  47.891  1.00 84.11           N
ATOM   3199  CA  LEU E  47      25.797 -15.583  48.177  1.00 80.57           C
ATOM   3200  C   LEU E  47      25.284 -14.174  48.460  1.00 77.46           C
ATOM   3201  O   LEU E  47      25.800 -13.483  49.339  1.00 76.13           O
ATOM   3202  CB  LEU E  47      26.772 -15.561  47.002  1.00 82.64           C
ATOM   3203  CG  LEU E  47      28.257 -15.469  47.336  1.00 85.03           C
ATOM   3204  CD1 LEU E  47      28.632 -16.513  48.369  1.00 81.18           C
ATOM   3205  CD2 LEU E  47      29.086 -15.642  46.071  1.00 93.17           C
ATOM   3206  N   ARG E  48      24.274 -13.750  47.709  1.00 80.22           N
ATOM   3207  CA  ARG E  48      23.692 -12.423  47.897  1.00 84.16           C
ATOM   3208  C   ARG E  48      22.972 -12.316  49.237  1.00 83.25           C
ATOM   3209  O   ARG E  48      23.121 -11.325  49.960  1.00 81.13           O
ATOM   3210  CB  ARG E  48      22.729 -12.093  46.760  1.00 90.71           C
ATOM   3211  CG  ARG E  48      23.399 -11.964  45.411  1.00105.93           C
ATOM   3212  CD  ARG E  48      22.420 -11.516  44.343  1.00117.32           C
ATOM   3213  NE  ARG E  48      23.064 -11.412  43.038  1.00125.83           N
ATOM   3214  CZ  ARG E  48      23.718 -10.336  42.612  1.00124.63           C
ATOM   3215  NH1 ARG E  48      23.814  -9.263  43.387  1.00111.97           N
ATOM   3216  NH2 ARG E  48      24.278 -10.334  41.407  1.00125.96           N
ATOM   3217  N   MET E  49      22.190 -13.344  49.557  1.00 85.88           N
ATOM   3218  CA  MET E  49      21.433 -13.395  50.802  1.00 89.14           C
ATOM   3219  C   MET E  49      22.377 -13.466  52.001  1.00 89.38           C
ATOM   3220  O   MET E  49      22.128 -12.850  53.036  1.00 85.74           O
ATOM   3221  CB  MET E  49      20.501 -14.608  50.807  1.00 79.97           C
ATOM   3222  CG  MET E  49      19.385 -14.547  49.779  1.00 85.52           C
ATOM   3223  SD  MET E  49      18.485 -16.107  49.663  1.00 99.27           S
ATOM   3224  CE  MET E  49      17.281 -15.709  48.397  1.00184.00           C
ATOM   3225  N   ALA E  50      23.453 -14.230  51.845  1.00 90.52           N
ATOM   3226  CA  ALA E  50      24.457 -14.366  52.886  1.00 83.38           C
ATOM   3227  C   ALA E  50      25.150 -13.034  53.122  1.00 76.74           C
ATOM   3228  O   ALA E  50      25.458 -12.686  54.258  1.00 73.59           O
ATOM   3229  CB  ALA E  50      25.473 -15.432  52.510  1.00 84.00           C
ATOM   3230  N   VAL E  51      25.390 -12.290  52.048  1.00 75.81           N
ATOM   3231  CA  VAL E  51      26.002 -10.973  52.169  1.00 74.20           C
ATOM   3232  C   VAL E  51      25.092  -9.977  52.890  1.00 75.44           C
ATOM   3233  O   VAL E  51      25.568  -9.156  53.671  1.00 74.38           O
ATOM   3234  CB  VAL E  51      26.431 -10.401  50.803  1.00 75.71           C
ATOM   3235  CG1 VAL E  51      26.631  -8.893  50.890  1.00 69.26           C
ATOM   3236  CG2 VAL E  51      27.705 -11.089  50.319  1.00 77.71           C
ATOM   3237  N   GLN E  52      23.786 -10.055  52.636  1.00 71.27           N
ATOM   3238  CA  GLN E  52      22.849  -9.158  53.316  1.00 90.79           C
ATOM   3239  C   GLN E  52      22.711  -9.470  54.810  1.00 91.36           C
ATOM   3240  O   GLN E  52      22.739  -8.567  55.654  1.00 89.89           O
ATOM   3241  CB  GLN E  52      21.485  -9.156  52.627  1.00103.78           C
ATOM   3242  CG  GLN E  52      21.499  -8.487  51.264  1.00116.29           C
ATOM   3243  CD  GLN E  52      20.117  -8.070  50.804  1.00131.28           C
ATOM   3244  OE1 GLN E  52      19.140  -8.193  51.546  1.00130.42           O
ATOM   3245  NE2 GLN E  52      20.028  -7.573  49.578  1.00141.00           N
ATOM   3246  N   HIS E  53      22.568 -10.752  55.132  1.00 80.97           N
ATOM   3247  CA  HIS E  53      22.537 -11.198  56.520  1.00 78.05           C
ATOM   3248  C   HIS E  53      23.791 -10.696  57.240  1.00 74.21           C
ATOM   3249  O   HIS E  53      23.727 -10.074  58.313  1.00 82.14           O
ATOM   3250  CB  HIS E  53      22.473 -12.724  56.563  1.00 75.69           C
ATOM   3251  CG  HIS E  53      22.409 -13.287  57.947  1.00 84.92           C
ATOM   3252  ND1 HIS E  53      21.390 -12.990  58.823  1.00 90.52           N
ATOM   3253  CD2 HIS E  53      23.239 -14.131  58.605  1.00 87.95           C
ATOM   3254  CE1 HIS E  53      21.595 -13.627  59.964  1.00 93.90           C
ATOM   3255  NE2 HIS E  53      22.710 -14.324  59.857  1.00 90.41           N
ATOM   3256  N   MET E  54      24.934 -10.958  56.620  1.00 69.69           N
ATOM   3257  CA  MET E  54      26.215 -10.489  57.129  1.00 69.41           C
ATOM   3258  C   MET E  54      26.203  -8.974  57.327  1.00 66.20           C
ATOM   3259  O   MET E  54      26.901  -8.452  58.191  1.00 64.25           O
ATOM   3260  CB  MET E  54      27.343 -10.902  56.179  1.00 65.27           C
ATOM   3261  CG  MET E  54      28.735 -10.766  56.776  1.00 68.20           C
ATOM   3262  SD  MET E  54      29.007 -11.887  58.160  1.00 76.75           S
ATOM   3263  CE  MET E  54      30.571 -11.282  58.769  1.00 67.36           C
ATOM   3264  N   LYS E  55      25.410  -8.271  56.524  1.00 68.13           N
ATOM   3265  CA  LYS E  55      25.264  -6.827  56.666  1.00 66.57           C
ATOM   3266  C   LYS E  55      24.546  -6.507  57.972  1.00 73.26           C
ATOM   3267  O   LYS E  55      24.918  -5.573  58.681  1.00 77.59           O
ATOM   3268  CB  LYS E  55      24.484  -6.224  55.492  1.00 77.37           C
ATOM   3269  CG  LYS E  55      25.238  -6.152  54.171  1.00 94.07           C
ATOM   3270  CD  LYS E  55      24.312  -5.681  53.050  1.00108.11           C
ATOM   3271  CE  LYS E  55      24.998  -5.698  51.687  1.00113.84           C
ATOM   3272  NZ  LYS E  55      24.055  -5.354  50.581  1.00116.76           N
ATOM   3273  N   THR E  56      23.511  -7.278  58.295  1.00 61.88           N
ATOM   3274  CA  THR E  56      22.794  -7.051  59.545  1.00 71.21           C
ATOM   3275  C   THR E  56      23.681  -7.339  60.758  1.00 76.31           C
ATOM   3276  O   THR E  56      23.460  -6.791  61.835  1.00 75.46           O
ATOM   3277  CB  THR E  56      21.497  -7.887  59.644  1.00 68.02           C
ATOM   3278  OG1 THR E  56      21.820  -9.248  59.941  1.00 72.29           O
ATOM   3279  CG2 THR E  56      20.726  -7.828  58.345  1.00 61.87           C
ATOM   3280  N   LEU E  57      24.689  -8.191  60.578  1.00 72.30           N
ATOM   3281  CA  LEU E  57      25.577  -8.554  61.693  1.00 62.63           C
ATOM   3282  C   LEU E  57      26.805  -7.658  61.886  1.00 68.51           C
ATOM   3283  O   LEU E  57      27.273  -7.481  63.014  1.00 77.00           O
ATOM   3284  CB  LEU E  57      26.028 -10.008  61.566  1.00 70.93           C
ATOM   3285  CG  LEU E  57      24.923 -11.048  61.697  1.00 70.23           C
ATOM   3286  CD1 LEU E  57      25.511 -12.444  61.584  1.00 64.00           C
ATOM   3287  CD2 LEU E  57      24.188 -10.859  63.020  1.00 72.96           C
ATOM   3288  N   ARG E  58      27.331  -7.107  60.794  1.00 77.15           N
ATOM   3289  CA  ARG E  58      28.556  -6.310  60.846  1.00 81.84           C
ATOM   3290  C   ARG E  58      28.492  -5.091  59.930  1.00 88.62           C
ATOM   3291  O   ARG E  58      29.429  -4.296  59.891  1.00 90.13           O
ATOM   3292  CB  ARG E  58      29.769  -7.154  60.445  1.00 86.49           C
ATOM   3293  CG  ARG E  58      29.949  -8.432  61.238  1.00 91.95           C
ATOM   3294  CD  ARG E  58      31.385  -8.923  61.167  1.00 95.39           C
ATOM   3295  NE  ARG E  58      32.226  -8.316  62.197  1.00 96.09           N
ATOM   3296  CZ  ARG E  58      32.997  -7.247  62.012  1.00 90.66           C
ATOM   3297  NH1 ARG E  58      33.049  -6.651  60.829  1.00 87.64           N
ATOM   3298  NH2 ARG E  58      33.722  -6.774  63.017  1.00 90.78           N
ATOM   3299  N   GLY E  59      27.394  -4.961  59.194  1.00 84.45           N
ATOM   3300  CA  GLY E  59      27.256  -3.908  58.201  1.00 86.08           C
ATOM   3301  C   GLY E  59      27.347  -2.504  58.764  1.00 94.57           C
ATOM   3302  O   GLY E  59      27.200  -2.294  59.971  1.00 92.37           O
ATOM   3303  N   ALA E  60      27.589  -1.537  57.882  1.00114.63           N
ATOM   3304  CA  ALA E  60      27.749  -1.820  56.459  1.00118.77           C
ATOM   3305  C   ALA E  60      29.148  -1.453  55.974  1.00118.73           C
ATOM   3306  O   ALA E  60      30.145  -1.986  56.458  1.00117.64           O
ATOM   3307  CB  ALA E  60      26.692  -1.087  55.646  1.00116.95           C
ATOM   3308  N   THR E  61      29.490  -2.014  54.788  1.00  0.00           N
ATOM   3309  CA  THR E  61      30.843  -1.906  54.255  1.00  0.00           C
ATOM   3310  C   THR E  61      31.244  -0.449  54.063  1.00  0.00           C
ATOM   3311  O   THR E  61      32.414  -0.142  53.829  1.00  0.00           O
ATOM   3312  CB  THR E  61      30.981  -2.644  52.910  1.00  0.00           C
ATOM   3313  N   ASN E  62      30.271   0.446  54.170  1.00  0.00           N
ATOM   3314  CA  ASN E  62      30.517   1.872  53.988  1.00  0.00           C
ATOM   3315  C   ASN E  62      29.699   2.704  54.968  1.00  0.00           C
ATOM   3316  O   ASN E  62      28.515   2.957  54.745  1.00  0.00           O
ATOM   3317  CB  ASN E  62      30.228   2.308  52.562  1.00  0.00           C
ATOM   3318  N   PRO E  63      30.336   3.123  56.056  1.00  0.00           N
ATOM   3319  CA  PRO E  63      29.651   3.859  57.110  1.00  0.00           C
ATOM   3320  C   PRO E  63      29.536   5.339  56.766  1.00  0.00           C
ATOM   3321  O   PRO E  63      30.481   5.944  56.261  1.00  0.00           O
ATOM   3322  CB  PRO E  63      30.515   3.621  58.358  1.00  0.00           C
ATOM   3323  N   TYR E  64      28.371   5.917  57.040  1.00  0.00           N
ATOM   3324  CA  TYR E  64      28.129   7.326  56.762  1.00  0.00           C
ATOM   3325  C   TYR E  64      28.104   8.146  58.047  1.00  0.00           C
ATOM   3326  O   TYR E  64      28.426   7.642  59.123  1.00  0.00           O
ATOM   3327  CB  TYR E  64      26.817   7.507  55.999  1.00  0.00           C
ATOM   3328  N   THR E  65      27.723   9.408  57.965  1.00  0.00           N
ATOM   3329  CA  THR E  65      27.466  10.242  59.134  1.00  0.00           C
ATOM   3330  C   THR E  65      25.995  10.208  59.523  1.00  0.00           C
ATOM   3331  O   THR E  65      25.589  10.825  60.507  1.00  0.00           O
ATOM   3332  CB  THR E  65      27.887  11.702  58.888  1.00  0.00           C
ATOM   3333  N   GLU E  66      25.199   9.483  58.743  1.00  0.00           N
ATOM   3334  CA  GLU E  66      23.762   9.409  58.973  1.00  0.00           C
ATOM   3335  C   GLU E  66      23.454   8.919  60.383  1.00  0.00           C
ATOM   3336  O   GLU E  66      24.030   7.934  60.846  1.00  0.00           O
ATOM   3337  CB  GLU E  66      23.098   8.493  57.943  1.00  0.00           C
ATOM   3338  N   ALA E  67      22.547  10.710  62.439  1.00137.71           N
ATOM   3339  CA  ALA E  67      22.112   9.323  62.311  1.00134.83           C
ATOM   3340  C   ALA E  67      20.603   9.199  62.512  1.00135.83           C
ATOM   3341  O   ALA E  67      20.041   9.771  63.449  1.00137.76           O
ATOM   3342  CB  ALA E  67      22.860   8.443  63.295  1.00128.81           C
ATOM   3343  N   ASN E  68      19.956   8.441  61.629  1.00133.44           N
ATOM   3344  CA  ASN E  68      18.499   8.317  61.625  1.00133.83           C
ATOM   3345  C   ASN E  68      17.787   7.914  62.919  1.00131.21           C
ATOM   3346  O   ASN E  68      17.050   8.711  63.500  1.00142.90           O
ATOM   3347  CB  ASN E  68      18.039   7.351  60.523  1.00134.93           C
ATOM   3348  CG  ASN E  68      18.953   6.150  60.378  1.00130.72           C
ATOM   3349  OD1 ASN E  68      19.609   5.730  61.335  1.00133.95           O
ATOM   3350  ND2 ASN E  68      19.005   5.590  59.175  1.00121.69           N
ATOM   3351  N   TYR E  69      18.055   6.708  63.402  1.00109.09           N
ATOM   3352  CA  TYR E  69      17.447   6.231  64.641  1.00101.15           C
ATOM   3353  C   TYR E  69      18.482   5.446  65.440  1.00 92.20           C
ATOM   3354  O   TYR E  69      18.212   4.980  66.549  1.00 87.82           O
ATOM   3355  CB  TYR E  69      16.194   5.381  64.411  1.00101.43           C
ATOM   3356  CG  TYR E  69      16.482   3.982  63.905  1.00 98.46           C
ATOM   3357  CD1 TYR E  69      16.488   2.897  64.775  1.00 93.83           C
ATOM   3358  CD2 TYR E  69      16.750   3.746  62.562  1.00101.54           C
ATOM   3359  CE1 TYR E  69      16.751   1.617  64.319  1.00 92.16           C
ATOM   3360  CE2 TYR E  69      17.015   2.469  62.099  1.00102.13           C
ATOM   3361  CZ  TYR E  69      17.015   1.409  62.984  1.00 99.95           C
ATOM   3362  OH  TYR E  69      17.278   0.138  62.530  1.00104.75           O
ATOM   3363  N   LYS E  70      19.668   5.302  64.856  1.00 95.00           N
ATOM   3364  CA  LYS E  70      20.779   4.612  65.498  1.00 91.41           C
ATOM   3365  C   LYS E  70      22.092   5.169  64.960  1.00 90.24           C
ATOM   3366  O   LYS E  70      22.148   5.638  63.821  1.00 93.69           O
ATOM   3367  CB  LYS E  70      20.709   3.107  65.223  1.00 91.31           C
ATOM   3368  CG  LYS E  70      20.982   2.711  63.776  1.00 85.12           C
ATOM   3369  CD  LYS E  70      21.213   1.207  63.658  1.00 88.15           C
ATOM   3370  CE  LYS E  70      21.788   0.829  62.302  1.00 86.25           C
ATOM   3371  NZ  LYS E  70      23.072   1.544  62.023  1.00 79.73           N
ATOM   3372  N   PRO E  71      23.156   5.124  65.773  1.00 91.90           N
ATOM   3373  CA  PRO E  71      24.441   5.611  65.262  1.00 88.76           C
ATOM   3374  C   PRO E  71      24.833   4.845  64.011  1.00 87.15           C
ATOM   3375  O   PRO E  71      24.376   3.719  63.814  1.00 81.43           O
ATOM   3376  CB  PRO E  71      25.420   5.313  66.408  1.00 86.56           C
ATOM   3377  CG  PRO E  71      24.727   4.309  67.273  1.00 94.18           C
ATOM   3378  CD  PRO E  71      23.266   4.603  67.144  1.00 99.36           C
ATOM   3379  N   THR E  72      25.658   5.449  63.165  1.00 82.40           N
ATOM   3380  CA  THR E  72      26.074   4.795  61.932  1.00 89.58           C
ATOM   3381  C   THR E  72      27.052   3.655  62.207  1.00 85.46           C
ATOM   3382  O   THR E  72      27.188   2.746  61.391  1.00 91.05           O
ATOM   3383  CB  THR E  72      26.699   5.798  60.940  1.00101.04           C
ATOM   3384  OG1 THR E  72      27.937   6.293  61.466  1.00105.46           O
ATOM   3385  CG2 THR E  72      25.751   6.961  60.698  1.00105.49           C
ATOM   3386  N   PHE E  73      27.717   3.693  63.357  1.00 86.11           N
ATOM   3387  CA  PHE E  73      28.760   2.713  63.656  1.00 84.31           C
ATOM   3388  C   PHE E  73      28.242   1.395  64.249  1.00 82.34           C
ATOM   3389  O   PHE E  73      29.004   0.439  64.395  1.00 89.21           O
ATOM   3390  CB  PHE E  73      29.861   3.320  64.542  1.00 75.48           C
ATOM   3391  CG  PHE E  73      29.352   3.953  65.800  1.00 85.62           C
ATOM   3392  CD1 PHE E  73      29.092   3.187  66.924  1.00 89.14           C
ATOM   3393  CD2 PHE E  73      29.139   5.321  65.865  1.00 93.32           C
ATOM   3394  CE1 PHE E  73      28.624   3.770  68.086  1.00 91.43           C
ATOM   3395  CE2 PHE E  73      28.668   5.912  67.027  1.00 87.35           C
ATOM   3396  CZ  PHE E  73      28.411   5.136  68.138  1.00 87.18           C
ATOM   3397  N   LEU E  74      26.956   1.339  64.575  1.00 71.28           N
ATOM   3398  CA  LEU E  74      26.372   0.107  65.093  1.00 62.19           C
ATOM   3399  C   LEU E  74      25.659  -0.685  64.007  1.00 69.43           C
ATOM   3400  O   LEU E  74      24.925  -0.120  63.194  1.00 64.37           O
ATOM   3401  CB  LEU E  74      25.397   0.396  66.235  1.00 57.45           C
ATOM   3402  CG  LEU E  74      25.989   0.881  67.563  1.00 59.63           C
ATOM   3403  CD1 LEU E  74      24.899   0.990  68.612  1.00 68.25           C
ATOM   3404  CD2 LEU E  74      27.087  -0.047  68.043  1.00 66.32           C
ATOM   3405  N   SER E  75      25.884  -1.995  64.001  1.00 63.10           N
ATOM   3406  CA  SER E  75      25.147  -2.900  63.129  1.00 51.48           C
ATOM   3407  C   SER E  75      23.732  -3.047  63.653  1.00 56.66           C
ATOM   3408  O   SER E  75      23.410  -2.577  64.746  1.00 67.00           O
ATOM   3409  CB  SER E  75      25.804  -4.281  63.109  1.00 67.34           C
ATOM   3410  OG  SER E  75      25.437  -5.010  64.269  1.00 71.66           O
ATOM   3411  N   ASP E  76      22.883  -3.705  62.877  1.00 71.22           N
ATOM   3412  CA  ASP E  76      21.524  -3.956  63.333  1.00 74.46           C
ATOM   3413  C   ASP E  76      21.532  -4.924  64.507  1.00 67.50           C
ATOM   3414  O   ASP E  76      20.789  -4.746  65.461  1.00 63.16           O
ATOM   3415  CB  ASP E  76      20.656  -4.477  62.187  1.00 75.26           C
ATOM   3416  CG  ASP E  76      20.454  -3.447  61.093  1.00 90.68           C
ATOM   3417  OD1 ASP E  76      20.565  -2.238  61.395  1.00 91.25           O
ATOM   3418  OD2 ASP E  76      20.188  -3.844  59.937  1.00 94.10           O
ATOM   3419  N   ASP E  77      22.383  -5.943  64.458  1.00 62.84           N
ATOM   3420  CA  ASP E  77      22.432  -6.882  65.569  1.00 72.79           C
ATOM   3421  C   ASP E  77      22.865  -6.174  66.845  1.00 80.21           C
ATOM   3422  O   ASP E  77      22.273  -6.383  67.900  1.00 78.08           O
ATOM   3423  CB  ASP E  77      23.360  -8.056  65.295  1.00 73.19           C
ATOM   3424  CG  ASP E  77      23.074  -9.239  66.203  1.00 76.35           C
ATOM   3425  OD1 ASP E  77      21.900  -9.661  66.268  1.00 82.45           O
ATOM   3426  OD2 ASP E  77      24.010  -9.741  66.857  1.00 77.48           O
ATOM   3427  N   GLU E  78      23.895  -5.338  66.746  1.00 69.70           N
ATOM   3428  CA  GLU E  78      24.364  -4.583  67.904  1.00 61.86           C
ATOM   3429  C   GLU E  78      23.242  -3.788  68.541  1.00 62.16           C
ATOM   3430  O   GLU E  78      23.113  -3.744  69.758  1.00 64.09           O
ATOM   3431  CB  GLU E  78      25.496  -3.639  67.522  1.00 54.79           C
ATOM   3432  CG  GLU E  78      26.802  -4.347  67.253  1.00 76.25           C
ATOM   3433  CD  GLU E  78      27.915  -3.387  66.926  1.00 82.85           C
ATOM   3434  OE1 GLU E  78      27.954  -2.892  65.778  1.00 78.59           O
ATOM   3435  OE2 GLU E  78      28.745  -3.130  67.822  1.00 88.13           O
ATOM   3436  N   LEU E  79      22.436  -3.143  67.710  1.00 66.95           N
ATOM   3437  CA  LEU E  79      21.346  -2.328  68.202  1.00 61.80           C
ATOM   3438  C   LEU E  79      20.294  -3.193  68.896  1.00 66.38           C
ATOM   3439  O   LEU E  79      19.709  -2.792  69.904  1.00 63.07           O
ATOM   3440  CB  LEU E  79      20.718  -1.558  67.048  1.00 58.94           C
ATOM   3441  CG  LEU E  79      19.792  -0.438  67.508  1.00 75.49           C
ATOM   3442  CD1 LEU E  79      20.602   0.648  68.199  1.00 76.22           C
ATOM   3443  CD2 LEU E  79      19.021   0.126  66.327  1.00 89.65           C
ATOM   3444  N   LYS E  80      20.069  -4.381  68.348  1.00 62.66           N
ATOM   3445  CA  LYS E  80      19.109  -5.328  68.900  1.00 71.34           C
ATOM   3446  C   LYS E  80      19.514  -5.782  70.302  1.00 65.03           C
ATOM   3447  O   LYS E  80      18.698  -5.784  71.222  1.00 57.68           O
ATOM   3448  CB  LYS E  80      18.971  -6.533  67.967  1.00 85.02           C
ATOM   3449  CG  LYS E  80      18.080  -7.656  68.465  1.00 92.61           C
ATOM   3450  CD  LYS E  80      17.929  -8.727  67.384  1.00 99.13           C
ATOM   3451  CE  LYS E  80      17.243  -9.982  67.903  1.00102.08           C
ATOM   3452  NZ  LYS E  80      18.122 -10.775  68.807  1.00105.53           N
ATOM   3453  N   HIS E  81      20.775  -6.159  70.467  1.00 51.46           N
ATOM   3454  CA  HIS E  81      21.279  -6.571  71.775  1.00 66.27           C
ATOM   3455  C   HIS E  81      21.243  -5.403  72.749  1.00 64.96           C
ATOM   3456  O   HIS E  81      20.950  -5.569  73.933  1.00 69.46           O
ATOM   3457  CB  HIS E  81      22.709  -7.112  71.666  1.00 68.18           C
ATOM   3458  CG  HIS E  81      22.803  -8.454  71.005  1.00 90.33           C
ATOM   3459  ND1 HIS E  81      21.983  -8.830  69.961  1.00 90.39           N
ATOM   3460  CD2 HIS E  81      23.629  -9.501  71.233  1.00 90.51           C
ATOM   3461  CE1 HIS E  81      22.296 -10.055  69.581  1.00 96.29           C
ATOM   3462  NE2 HIS E  81      23.292 -10.485  70.336  1.00 99.94           N
ATOM   3463  N   LEU E  82      21.544  -4.215  72.240  1.00 57.80           N
ATOM   3464  CA  LEU E  82      21.601  -3.020  73.061  1.00 59.76           C
ATOM   3465  C   LEU E  82      20.226  -2.759  73.658  1.00 49.67           C
ATOM   3466  O   LEU E  82      20.098  -2.410  74.830  1.00 58.85           O
ATOM   3467  CB  LEU E  82      22.063  -1.822  72.223  1.00 64.87           C
ATOM   3468  CG  LEU E  82      22.494  -0.560  72.977  1.00 73.60           C
ATOM   3469  CD1 LEU E  82      23.745  -0.820  73.818  1.00 60.75           C
ATOM   3470  CD2 LEU E  82      22.723   0.595  72.009  1.00 71.48           C
ATOM   3471  N   ILE E  83      19.194  -2.955  72.853  1.00 56.10           N
ATOM   3472  CA  ILE E  83      17.828  -2.691  73.299  1.00 53.82           C
ATOM   3473  C   ILE E  83      17.267  -3.807  74.203  1.00 56.24           C
ATOM   3474  O   ILE E  83      16.684  -3.531  75.249  1.00 52.03           O
ATOM   3475  CB  ILE E  83      16.888  -2.406  72.097  1.00 59.93           C
ATOM   3476  CG1 ILE E  83      15.530  -1.931  72.589  1.00 58.32           C
ATOM   3477  CG2 ILE E  83      16.755  -3.620  71.194  1.00 73.83           C
ATOM   3478  CD1 ILE E  83      15.583  -0.575  73.255  1.00 59.23           C
ATOM   3479  N   LEU E  84      17.467  -5.063  73.807  1.00 51.40           N
ATOM   3480  CA  LEU E  84      16.976  -6.202  74.572  1.00 60.47           C
ATOM   3481  C   LEU E  84      17.599  -6.309  75.961  1.00 62.21           C
ATOM   3482  O   LEU E  84      16.949  -6.753  76.910  1.00 62.55           O
ATOM   3483  CB  LEU E  84      17.203  -7.507  73.808  1.00 62.09           C
ATOM   3484  CG  LEU E  84      16.430  -7.620  72.497  1.00 62.05           C
ATOM   3485  CD1 LEU E  84      16.501  -9.052  71.977  1.00 69.34           C
ATOM   3486  CD2 LEU E  84      14.985  -7.175  72.690  1.00 49.67           C
ATOM   3487  N   ARG E  85      18.863  -5.918  76.084  1.00 57.75           N
ATOM   3488  CA  ARG E  85      19.513  -5.939  77.391  1.00 58.20           C
ATOM   3489  C   ARG E  85      18.823  -4.970  78.348  1.00 56.59           C
ATOM   3490  O   ARG E  85      18.810  -5.183  79.552  1.00 69.59           O
ATOM   3491  CB  ARG E  85      21.004  -5.616  77.285  1.00 55.66           C
ATOM   3492  CG  ARG E  85      21.870  -6.784  76.844  1.00 66.21           C
ATOM   3493  CD  ARG E  85      23.342  -6.465  77.055  1.00 83.30           C
ATOM   3494  NE  ARG E  85      23.618  -6.135  78.455  1.00 96.77           N
ATOM   3495  CZ  ARG E  85      24.502  -5.224  78.856  1.00 93.27           C
ATOM   3496  NH1 ARG E  85      25.204  -4.541  77.961  1.00 95.81           N
ATOM   3497  NH2 ARG E  85      24.679  -4.999  80.151  1.00 85.41           N
ATOM   3498  N   ALA E  86      18.234  -3.914  77.796  1.00 52.71           N
ATOM   3499  CA  ALA E  86      17.561  -2.911  78.603  1.00 51.92           C
ATOM   3500  C   ALA E  86      16.063  -3.178  78.699  1.00 55.04           C
ATOM   3501  O   ALA E  86      15.343  -2.458  79.390  1.00 55.33           O
ATOM   3502  CB  ALA E  86      17.806  -1.533  78.016  1.00 52.16           C
ATOM   3503  N   ALA E  87      15.594  -4.219  78.020  1.00 58.04           N
ATOM   3504  CA  ALA E  87      14.155  -4.455  77.896  1.00 60.68           C
ATOM   3505  C   ALA E  87      13.484  -4.790  79.223  1.00 49.65           C
ATOM   3506  O   ALA E  87      14.115  -5.282  80.147  1.00 48.83           O
ATOM   3507  CB  ALA E  87      13.875  -5.542  76.869  1.00 58.62           C
ATOM   3508  N   ASP E  88      12.192  -4.521  79.304  1.00 47.32           N
ATOM   3509  CA  ASP E  88      11.409  -4.834  80.486  1.00 52.82           C
ATOM   3510  C   ASP E  88       9.944  -4.960  80.069  1.00 49.45           C
ATOM   3511  O   ASP E  88       9.540  -4.430  79.032  1.00 48.65           O
ATOM   3512  CB  ASP E  88      11.598  -3.739  81.542  1.00 63.44           C
ATOM   3513  CG  ASP E  88      10.727  -3.944  82.761  1.00 77.15           C
ATOM   3514  OD1 ASP E  88      11.006  -4.888  83.534  1.00 78.06           O
ATOM   3515  OD2 ASP E  88       9.771  -3.154  82.957  1.00 72.22           O
ATOM   3516  N   GLY E  89       9.157  -5.680  80.863  1.00 39.70           N
ATOM   3517  CA  GLY E  89       7.758  -5.894  80.542  1.00 47.67           C
ATOM   3518  C   GLY E  89       7.605  -6.957  79.469  1.00 51.59           C
ATOM   3519  O   GLY E  89       8.441  -7.857  79.346  1.00 44.74           O
ATOM   3520  N   PHE E  90       6.540  -6.862  78.682  1.00 44.40           N
ATOM   3521  CA  PHE E  90       6.330  -7.833  77.612  1.00 51.60           C
ATOM   3522  C   PHE E  90       5.671  -7.158  76.439  1.00 46.13           C
ATOM   3523  O   PHE E  90       4.924  -6.194  76.610  1.00 45.29           O
ATOM   3524  CB  PHE E  90       5.479  -9.020  78.089  1.00 41.49           C
ATOM   3525  CG  PHE E  90       4.088  -8.637  78.527  1.00 45.98           C
ATOM   3526  CD1 PHE E  90       3.021  -8.720  77.644  1.00 48.15           C
ATOM   3527  CD2 PHE E  90       3.844  -8.205  79.831  1.00 41.83           C
ATOM   3528  CE1 PHE E  90       1.728  -8.364  78.041  1.00 52.48           C
ATOM   3529  CE2 PHE E  90       2.558  -7.851  80.241  1.00 50.92           C
ATOM   3530  CZ  PHE E  90       1.492  -7.927  79.338  1.00 48.51           C
ATOM   3531  N   LEU E  91       5.954  -7.664  75.241  1.00 48.18           N
ATOM   3532  CA  LEU E  91       5.309  -7.152  74.039  1.00 39.91           C
ATOM   3533  C   LEU E  91       4.084  -7.994  73.724  1.00 48.81           C
ATOM   3534  O   LEU E  91       4.119  -9.217  73.840  1.00 56.96           O
ATOM   3535  CB  LEU E  91       6.293  -7.141  72.860  1.00 50.48           C
ATOM   3536  CG  LEU E  91       5.797  -6.545  71.532  1.00 52.09           C
ATOM   3537  CD1 LEU E  91       6.940  -5.956  70.711  1.00 48.55           C
ATOM   3538  CD2 LEU E  91       5.038  -7.579  70.719  1.00 43.29           C
ATOM   3539  N   PHE E  92       2.994  -7.346  73.331  1.00 47.39           N
ATOM   3540  CA  PHE E  92       1.819  -8.072  72.871  1.00 44.40           C
ATOM   3541  C   PHE E  92       1.205  -7.410  71.648  1.00 44.02           C
ATOM   3542  O   PHE E  92       1.316  -6.205  71.457  1.00 50.30           O
ATOM   3543  CB  PHE E  92       0.781  -8.232  73.987  1.00 39.86           C
ATOM   3544  CG  PHE E  92       0.220  -6.932  74.507  1.00 44.06           C
ATOM   3545  CD1 PHE E  92      -1.007  -6.464  74.066  1.00 52.29           C
ATOM   3546  CD2 PHE E  92       0.907  -6.194  75.458  1.00 47.03           C
ATOM   3547  CE1 PHE E  92      -1.540  -5.270  74.556  1.00 55.49           C
ATOM   3548  CE2 PHE E  92       0.384  -5.008  75.956  1.00 49.92           C
ATOM   3549  CZ  PHE E  92      -0.844  -4.545  75.503  1.00 42.88           C
ATOM   3550  N   VAL E  93       0.580  -8.231  70.813  1.00 48.46           N
ATOM   3551  CA  VAL E  93      -0.155  -7.776  69.649  1.00 46.47           C
ATOM   3552  C   VAL E  93      -1.551  -8.347  69.760  1.00 44.09           C
ATOM   3553  O   VAL E  93      -1.727  -9.577  69.821  1.00 48.18           O
ATOM   3554  CB  VAL E  93       0.445  -8.322  68.346  1.00 48.22           C
ATOM   3555  CG1 VAL E  93      -0.322  -7.755  67.139  1.00 43.84           C
ATOM   3556  CG2 VAL E  93       1.940  -8.006  68.278  1.00 46.62           C
ATOM   3557  N  AVAL E  94      -2.540  -7.459  69.774  0.33 43.79           N
ATOM   3558  N  BVAL E  94      -2.533  -7.456  69.795  0.67 43.92           N
ATOM   3559  CA AVAL E  94      -3.939  -7.843  69.933  0.33 45.77           C
ATOM   3560  CA BVAL E  94      -3.929  -7.843  69.909  0.67 44.49           C
ATOM   3561  C  AVAL E  94      -4.804  -7.308  68.787  0.33 49.80           C
ATOM   3562  C  BVAL E  94      -4.724  -7.326  68.709  0.67 50.26           C
ATOM   3563  O  AVAL E  94      -4.805  -6.107  68.512  0.33 49.23           O
ATOM   3564  O  BVAL E  94      -4.597  -6.166  68.313  0.67 49.07           O
ATOM   3565  CB AVAL E  94      -4.505  -7.327  71.277  0.33 46.02           C
ATOM   3566  CB BVAL E  94      -4.551  -7.308  71.217  0.67 46.22           C
ATOM   3567  CG1AVAL E  94      -6.003  -7.588  71.368  0.33 46.50           C
ATOM   3568  CG1BVAL E  94      -4.182  -5.852  71.425  0.67 42.63           C
ATOM   3569  CG2AVAL E  94      -3.770  -7.967  72.450  0.33 44.08           C
ATOM   3570  CG2BVAL E  94      -6.063  -7.495  71.223  0.67 45.41           C
ATOM   3571  N   GLY E  95      -5.540  -8.198  68.128  1.00 51.61           N
ATOM   3572  CA  GLY E  95      -6.389  -7.808  67.014  1.00 49.99           C
ATOM   3573  C   GLY E  95      -7.436  -6.806  67.459  1.00 57.06           C
ATOM   3574  O   GLY E  95      -8.145  -7.039  68.436  1.00 59.24           O
ATOM   3575  N   CYS E  96      -7.524  -5.678  66.763  1.00 55.51           N
ATOM   3576  CA  CYS E  96      -8.489  -4.644  67.129  1.00 63.16           C
ATOM   3577  C   CYS E  96      -9.932  -5.131  66.980  1.00 63.66           C
ATOM   3578  O   CYS E  96     -10.797  -4.798  67.788  1.00 67.87           O
ATOM   3579  CB  CYS E  96      -8.271  -3.376  66.306  1.00 67.43           C
ATOM   3580  SG  CYS E  96      -6.748  -2.489  66.690  1.00 61.24           S
ATOM   3581  N   ASP E  97     -10.177  -5.933  65.951  1.00 77.61           N
ATOM   3582  CA  ASP E  97     -11.522  -6.427  65.669  1.00 99.08           C
ATOM   3583  C   ASP E  97     -12.142  -7.185  66.841  1.00 92.42           C
ATOM   3584  O   ASP E  97     -13.152  -6.752  67.400  1.00 77.18           O
ATOM   3585  CB  ASP E  97     -11.506  -7.315  64.423  1.00115.68           C
ATOM   3586  CG  ASP E  97     -10.913  -6.612  63.217  1.00135.49           C
ATOM   3587  OD1 ASP E  97     -10.923  -5.363  63.192  1.00142.59           O
ATOM   3588  OD2 ASP E  97     -10.438  -7.306  62.294  1.00142.53           O
ATOM   3589  N   ARG E  98     -11.531  -8.310  67.214  1.00 79.31           N
ATOM   3590  CA  ARG E  98     -12.126  -9.228  68.182  1.00 70.37           C
ATOM   3591  C   ARG E  98     -11.367  -9.284  69.513  1.00 74.20           C
ATOM   3592  O   ARG E  98     -11.775  -9.984  70.445  1.00 73.22           O
ATOM   3593  CB  ARG E  98     -12.208 -10.632  67.582  1.00 71.24           C
ATOM   3594  CG  ARG E  98     -12.853 -10.689  66.203  1.00 78.48           C
ATOM   3595  CD  ARG E  98     -14.373 -10.640  66.278  1.00 73.32           C
ATOM   3596  NE  ARG E  98     -14.954 -10.279  64.992  1.00 70.42           N
ATOM   3597  CZ  ARG E  98     -15.274 -11.151  64.040  1.00 77.45           C
ATOM   3598  NH1 ARG E  98     -15.793 -10.720  62.901  1.00 76.87           N
ATOM   3599  NH2 ARG E  98     -15.076 -12.450  64.224  1.00 79.79           N
ATOM   3600  N   GLY E  99     -10.253  -8.564  69.593  1.00 68.71           N
ATOM   3601  CA  GLY E  99      -9.479  -8.502  70.819  1.00 63.98           C
ATOM   3602  C   GLY E  99      -8.592  -9.714  71.022  1.00 64.84           C
ATOM   3603  O   GLY E  99      -8.068  -9.936  72.112  1.00 62.35           O
ATOM   3604  N   LYS E 100      -8.411 -10.496  69.971  1.00 62.64           N
ATOM   3605  CA  LYS E 100      -7.629 -11.719  70.080  1.00 63.31           C
ATOM   3606  C   LYS E 100      -6.137 -11.427  70.192  1.00 64.58           C
ATOM   3607  O   LYS E 100      -5.589 -10.617  69.449  1.00 69.43           O
ATOM   3608  CB  LYS E 100      -7.897 -12.645  68.892  1.00 72.96           C
ATOM   3609  CG  LYS E 100      -7.638 -14.110  69.205  1.00 92.51           C
ATOM   3610  CD  LYS E 100      -7.992 -15.022  68.036  1.00102.84           C
ATOM   3611  CE  LYS E 100      -7.032 -14.828  66.876  1.00 98.86           C
ATOM   3612  NZ  LYS E 100      -7.205 -15.875  65.838  1.00 92.87           N
ATOM   3613  N   ILE E 101      -5.486 -12.098  71.133  1.00 54.59           N
ATOM   3614  CA  ILE E 101      -4.041 -12.003  71.291  1.00 53.07           C
ATOM   3615  C   ILE E 101      -3.330 -12.770  70.178  1.00 53.22           C
ATOM   3616  O   ILE E 101      -3.277 -14.001  70.187  1.00 58.69           O
ATOM   3617  CB  ILE E 101      -3.609 -12.542  72.661  1.00 48.95           C
ATOM   3618  CG1 ILE E 101      -4.398 -11.836  73.763  1.00 50.36           C
ATOM   3619  CG2 ILE E 101      -2.106 -12.380  72.860  1.00 50.37           C
ATOM   3620  CD1 ILE E 101      -4.275 -12.505  75.110  1.00 59.02           C
ATOM   3621  N   LEU E 102      -2.794 -12.028  69.215  1.00 49.53           N
ATOM   3622  CA  LEU E 102      -2.117 -12.615  68.063  1.00 45.30           C
ATOM   3623  C   LEU E 102      -0.672 -12.916  68.405  1.00 53.33           C
ATOM   3624  O   LEU E 102      -0.036 -13.758  67.775  1.00 56.69           O
ATOM   3625  CB  LEU E 102      -2.151 -11.648  66.884  1.00 49.87           C
ATOM   3626  CG  LEU E 102      -3.531 -11.064  66.594  1.00 61.77           C
ATOM   3627  CD1 LEU E 102      -3.449 -10.023  65.491  1.00 52.61           C
ATOM   3628  CD2 LEU E 102      -4.504 -12.184  66.229  1.00 56.73           C
ATOM   3629  N   PHE E 103      -0.131 -12.210  69.390  1.00 57.66           N
ATOM   3630  CA  PHE E 103       1.236 -12.522  69.811  1.00 57.47           C
ATOM   3631  C   PHE E 103       1.553 -11.980  71.196  1.00 57.72           C
ATOM   3632  O   PHE E 103       0.906 -11.051  71.681  1.00 54.47           O
ATOM   3633  CB  PHE E 103       2.251 -12.006  68.786  1.00 50.56           C
ATOM   3634  CG  PHE E 103       3.686 -12.209  69.198  1.00 63.67           C
ATOM   3635  CD1 PHE E 103       4.329 -13.414  68.960  1.00 67.81           C
ATOM   3636  CD2 PHE E 103       4.396 -11.190  69.818  1.00 62.31           C
ATOM   3637  CE1 PHE E 103       5.658 -13.599  69.341  1.00 70.60           C
ATOM   3638  CE2 PHE E 103       5.718 -11.371  70.198  1.00 60.51           C
ATOM   3639  CZ  PHE E 103       6.350 -12.576  69.959  1.00 65.87           C
ATOM   3640  N   VAL E 104       2.555 -12.576  71.833  1.00 51.39           N
ATOM   3641  CA  VAL E 104       3.019 -12.097  73.121  1.00 54.75           C
ATOM   3642  C   VAL E 104       4.416 -12.653  73.389  1.00 54.52           C
ATOM   3643  O   VAL E 104       4.686 -13.824  73.118  1.00 56.23           O
ATOM   3644  CB  VAL E 104       2.039 -12.472  74.250  1.00 53.02           C
ATOM   3645  CG1 VAL E 104       2.043 -13.972  74.485  1.00 50.10           C
ATOM   3646  CG2 VAL E 104       2.393 -11.735  75.520  1.00 57.16           C
ATOM   3647  N   SER E 105       5.316 -11.805  73.883  1.00 44.38           N
ATOM   3648  CA  SER E 105       6.680 -12.247  74.156  1.00 49.33           C
ATOM   3649  C   SER E 105       6.691 -13.225  75.331  1.00 53.30           C
ATOM   3650  O   SER E 105       5.823 -13.162  76.203  1.00 59.65           O
ATOM   3651  CB  SER E 105       7.590 -11.043  74.433  1.00 50.89           C
ATOM   3652  OG  SER E 105       7.058 -10.227  75.460  1.00 48.17           O
ATOM   3653  N   GLU E 106       7.652 -14.139  75.354  1.00 59.68           N
ATOM   3654  CA  GLU E 106       7.704 -15.101  76.447  1.00 64.42           C
ATOM   3655  C   GLU E 106       7.887 -14.412  77.799  1.00 58.87           C
ATOM   3656  O   GLU E 106       7.473 -14.939  78.827  1.00 62.28           O
ATOM   3657  CB  GLU E 106       8.772 -16.174  76.213  1.00 72.53           C
ATOM   3658  CG  GLU E 106      10.197 -15.668  76.044  1.00 83.79           C
ATOM   3659  CD  GLU E 106      11.138 -16.773  75.571  1.00 97.61           C
ATOM   3660  OE1 GLU E 106      12.065 -17.145  76.330  1.00 93.85           O
ATOM   3661  OE2 GLU E 106      10.945 -17.276  74.440  1.00 92.05           O
ATOM   3662  N   SER E 107       8.483 -13.219  77.791  1.00 53.91           N
ATOM   3663  CA  SER E 107       8.656 -12.457  79.025  1.00 58.71           C
ATOM   3664  C   SER E 107       7.336 -12.254  79.784  1.00 61.48           C
ATOM   3665  O   SER E 107       7.347 -11.918  80.970  1.00 59.43           O
ATOM   3666  CB  SER E 107       9.321 -11.105  78.745  1.00 51.19           C
ATOM   3667  OG  SER E 107       8.484 -10.285  77.949  1.00 56.21           O
ATOM   3668  N   VAL E 108       6.209 -12.457  79.107  1.00 49.45           N
ATOM   3669  CA  VAL E 108       4.908 -12.303  79.760  1.00 49.02           C
ATOM   3670  C   VAL E 108       4.764 -13.208  80.988  1.00 57.88           C
ATOM   3671  O   VAL E 108       4.047 -12.881  81.934  1.00 58.93           O
ATOM   3672  CB  VAL E 108       3.736 -12.592  78.807  1.00 50.09           C
ATOM   3673  CG1 VAL E 108       3.616 -14.084  78.545  1.00 48.30           C
ATOM   3674  CG2 VAL E 108       2.431 -12.047  79.396  1.00 48.26           C
ATOM   3675  N   PHE E 109       5.441 -14.348  80.962  1.00 55.98           N
ATOM   3676  CA  PHE E 109       5.348 -15.305  82.059  1.00 53.98           C
ATOM   3677  C   PHE E 109       5.935 -14.717  83.336  1.00 59.01           C
ATOM   3678  O   PHE E 109       5.450 -14.984  84.436  1.00 65.75           O
ATOM   3679  CB  PHE E 109       6.060 -16.613  81.700  1.00 46.93           C
ATOM   3680  CG  PHE E 109       6.031 -17.646  82.798  1.00 65.13           C
ATOM   3681  CD1 PHE E 109       4.918 -18.454  82.982  1.00 52.13           C
ATOM   3682  CD2 PHE E 109       7.123 -17.817  83.639  1.00 69.91           C
ATOM   3683  CE1 PHE E 109       4.893 -19.413  83.993  1.00 58.38           C
ATOM   3684  CE2 PHE E 109       7.102 -18.774  84.653  1.00 71.48           C
ATOM   3685  CZ  PHE E 109       5.980 -19.570  84.829  1.00 59.52           C
ATOM   3686  N   LYS E 110       6.979 -13.913  83.188  1.00 66.94           N
ATOM   3687  CA  LYS E 110       7.544 -13.221  84.333  1.00 66.80           C
ATOM   3688  C   LYS E 110       6.515 -12.273  84.953  1.00 72.41           C
ATOM   3689  O   LYS E 110       6.444 -12.143  86.174  1.00 71.77           O
ATOM   3690  CB  LYS E 110       8.800 -12.448  83.936  1.00 60.67           C
ATOM   3691  CG  LYS E 110       9.417 -11.699  85.105  1.00 76.86           C
ATOM   3692  CD  LYS E 110      10.560 -10.797  84.685  1.00 94.08           C
ATOM   3693  CE  LYS E 110      11.160 -10.093  85.900  1.00106.98           C
ATOM   3694  NZ  LYS E 110      12.310  -9.215  85.549  1.00111.44           N
ATOM   3695  N   ILE E 111       5.706 -11.626  84.112  1.00 64.69           N
ATOM   3696  CA  ILE E 111       4.809 -10.564  84.581  1.00 62.33           C
ATOM   3697  C   ILE E 111       3.479 -11.072  85.132  1.00 66.62           C
ATOM   3698  O   ILE E 111       3.114 -10.764  86.265  1.00 72.24           O
ATOM   3699  CB  ILE E 111       4.507  -9.539  83.465  1.00 63.35           C
ATOM   3700  CG1 ILE E 111       5.804  -8.990  82.866  1.00 59.43           C
ATOM   3701  CG2 ILE E 111       3.638  -8.412  84.002  1.00 53.20           C
ATOM   3702  CD1 ILE E 111       6.646  -8.241  83.854  1.00 57.64           C
ATOM   3703  N   LEU E 112       2.752 -11.834  84.319  1.00 60.33           N
ATOM   3704  CA  LEU E 112       1.413 -12.290  84.681  1.00 60.57           C
ATOM   3705  C   LEU E 112       1.402 -13.756  85.112  1.00 67.92           C
ATOM   3706  O   LEU E 112       0.385 -14.266  85.582  1.00 65.52           O
ATOM   3707  CB  LEU E 112       0.467 -12.125  83.492  1.00 58.99           C
ATOM   3708  CG  LEU E 112       0.437 -10.763  82.813  1.00 53.19           C
ATOM   3709  CD1 LEU E 112      -0.478 -10.812  81.600  1.00 45.00           C
ATOM   3710  CD2 LEU E 112      -0.017  -9.702  83.790  1.00 51.10           C
ATOM   3711  N   ASN E 113       2.535 -14.427  84.932  1.00 63.07           N
ATOM   3712  CA  ASN E 113       2.638 -15.859  85.195  1.00 63.75           C
ATOM   3713  C   ASN E 113       1.799 -16.709  84.247  1.00 69.50           C
ATOM   3714  O   ASN E 113       1.395 -17.813  84.592  1.00 68.74           O
ATOM   3715  CB  ASN E 113       2.294 -16.180  86.649  1.00 70.85           C
ATOM   3716  CG  ASN E 113       3.049 -17.388  87.165  1.00 85.95           C
ATOM   3717  OD1 ASN E 113       2.468 -18.454  87.392  1.00 83.96           O
ATOM   3718  ND2 ASN E 113       4.356 -17.233  87.340  1.00 84.81           N
ATOM   3719  N   TYR E 114       1.529 -16.176  83.058  1.00 68.61           N
ATOM   3720  CA  TYR E 114       0.972 -16.953  81.958  1.00 63.87           C
ATOM   3721  C   TYR E 114       2.058 -17.112  80.909  1.00 71.51           C
ATOM   3722  O   TYR E 114       2.847 -16.194  80.691  1.00 76.83           O
ATOM   3723  CB  TYR E 114      -0.209 -16.221  81.326  1.00 71.11           C
ATOM   3724  CG  TYR E 114      -1.491 -16.299  82.110  1.00 80.73           C
ATOM   3725  CD1 TYR E 114      -2.292 -17.432  82.050  1.00 81.79           C
ATOM   3726  CD2 TYR E 114      -1.916 -15.235  82.894  1.00 81.69           C
ATOM   3727  CE1 TYR E 114      -3.471 -17.509  82.760  1.00 86.75           C
ATOM   3728  CE2 TYR E 114      -3.094 -15.303  83.608  1.00 84.94           C
ATOM   3729  CZ  TYR E 114      -3.867 -16.442  83.537  1.00 92.35           C
ATOM   3730  OH  TYR E 114      -5.045 -16.513  84.244  1.00 98.26           O
ATOM   3731  N   SER E 115       2.104 -18.263  80.249  1.00 70.39           N
ATOM   3732  CA  SER E 115       3.077 -18.476  79.183  1.00 72.06           C
ATOM   3733  C   SER E 115       2.497 -18.020  77.847  1.00 65.37           C
ATOM   3734  O   SER E 115       1.300 -17.761  77.743  1.00 57.34           O
ATOM   3735  CB  SER E 115       3.445 -19.947  79.081  1.00 74.10           C
ATOM   3736  OG  SER E 115       2.373 -20.682  78.518  1.00 78.87           O
ATOM   3737  N   GLN E 116       3.352 -17.940  76.830  1.00 59.16           N
ATOM   3738  CA  GLN E 116       2.914 -17.616  75.477  1.00 65.94           C
ATOM   3739  C   GLN E 116       1.797 -18.553  75.023  1.00 69.26           C
ATOM   3740  O   GLN E 116       0.758 -18.101  74.529  1.00 59.20           O
ATOM   3741  CB  GLN E 116       4.080 -17.731  74.500  1.00 72.65           C
ATOM   3742  CG  GLN E 116       5.085 -16.608  74.578  1.00 79.58           C
ATOM   3743  CD  GLN E 116       6.209 -16.786  73.576  1.00 86.06           C
ATOM   3744  OE1 GLN E 116       7.189 -17.481  73.847  1.00 98.63           O
ATOM   3745  NE2 GLN E 116       6.068 -16.164  72.411  1.00 69.75           N
ATOM   3746  N   ASN E 117       2.026 -19.856  75.185  1.00 67.73           N
ATOM   3747  CA  ASN E 117       1.058 -20.867  74.775  1.00 77.93           C
ATOM   3748  C   ASN E 117      -0.309 -20.667  75.414  1.00 74.30           C
ATOM   3749  O   ASN E 117      -1.343 -20.866  74.769  1.00 77.81           O
ATOM   3750  CB  ASN E 117       1.571 -22.272  75.083  1.00 95.60           C
ATOM   3751  CG  ASN E 117       2.487 -22.799  74.002  1.00107.71           C
ATOM   3752  OD1 ASN E 117       2.865 -22.066  73.088  1.00110.37           O
ATOM   3753  ND2 ASN E 117       2.852 -24.075  74.100  1.00116.71           N
ATOM   3754  N   ASP E 118      -0.309 -20.277  76.682  1.00 70.58           N
ATOM   3755  CA  ASP E 118      -1.551 -20.017  77.390  1.00 62.80           C
ATOM   3756  C   ASP E 118      -2.354 -18.911  76.718  1.00 64.58           C
ATOM   3757  O   ASP E 118      -3.575 -18.998  76.616  1.00 74.29           O
ATOM   3758  CB  ASP E 118      -1.267 -19.634  78.842  1.00 65.82           C
ATOM   3759  CG  ASP E 118      -0.584 -20.741  79.616  1.00 80.74           C
ATOM   3760  OD1 ASP E 118      -0.917 -21.925  79.391  1.00 95.46           O
ATOM   3761  OD2 ASP E 118       0.291 -20.424  80.450  1.00 77.65           O
ATOM   3762  N   LEU E 119      -1.658 -17.880  76.243  1.00 64.95           N
ATOM   3763  CA  LEU E 119      -2.312 -16.636  75.837  1.00 62.41           C
ATOM   3764  C   LEU E 119      -2.595 -16.500  74.340  1.00 64.14           C
ATOM   3765  O   LEU E 119      -3.648 -16.001  73.944  1.00 58.80           O
ATOM   3766  CB  LEU E 119      -1.490 -15.438  76.300  1.00 62.62           C
ATOM   3767  CG  LEU E 119      -1.318 -15.255  77.808  1.00 57.75           C
ATOM   3768  CD1 LEU E 119      -0.668 -13.915  78.080  1.00 51.20           C
ATOM   3769  CD2 LEU E 119      -2.668 -15.336  78.503  1.00 62.11           C
ATOM   3770  N   ILE E 120      -1.650 -16.920  73.512  1.00 60.27           N
ATOM   3771  CA  ILE E 120      -1.795 -16.730  72.074  1.00 65.96           C
ATOM   3772  C   ILE E 120      -3.051 -17.411  71.532  1.00 66.24           C
ATOM   3773  O   ILE E 120      -3.206 -18.625  71.635  1.00 73.38           O
ATOM   3774  CB  ILE E 120      -0.552 -17.208  71.309  1.00 66.08           C
ATOM   3775  CG1 ILE E 120       0.624 -16.275  71.600  1.00 66.04           C
ATOM   3776  CG2 ILE E 120      -0.835 -17.252  69.809  1.00 54.66           C
ATOM   3777  CD1 ILE E 120       1.881 -16.638  70.848  1.00 72.72           C
ATOM   3778  N   GLY E 121      -3.948 -16.613  70.963  1.00 61.56           N
ATOM   3779  CA  GLY E 121      -5.189 -17.129  70.416  1.00 63.57           C
ATOM   3780  C   GLY E 121      -6.385 -16.816  71.291  1.00 71.17           C
ATOM   3781  O   GLY E 121      -7.527 -16.816  70.823  1.00 82.51           O
ATOM   3782  N   GLN E 122      -6.132 -16.548  72.568  1.00 63.21           N
ATOM   3783  CA  GLN E 122      -7.203 -16.212  73.494  1.00 59.41           C
ATOM   3784  C   GLN E 122      -7.676 -14.792  73.251  1.00 63.15           C
ATOM   3785  O   GLN E 122      -7.033 -14.026  72.533  1.00 69.16           O
ATOM   3786  CB  GLN E 122      -6.726 -16.354  74.940  1.00 66.21           C
ATOM   3787  CG  GLN E 122      -6.172 -17.726  75.283  1.00 72.86           C
ATOM   3788  CD  GLN E 122      -7.166 -18.835  75.010  1.00 78.69           C
ATOM   3789  OE1 GLN E 122      -8.373 -18.655  75.174  1.00 82.64           O
ATOM   3790  NE2 GLN E 122      -6.664 -19.985  74.578  1.00 80.28           N
ATOM   3791  N   SER E 123      -8.809 -14.440  73.848  1.00 65.35           N
ATOM   3792  CA  SER E 123      -9.280 -13.066  73.805  1.00 64.40           C
ATOM   3793  C   SER E 123      -8.661 -12.287  74.956  1.00 70.21           C
ATOM   3794  O   SER E 123      -8.753 -12.699  76.110  1.00 78.88           O
ATOM   3795  CB  SER E 123     -10.801 -13.008  73.910  1.00 65.04           C
ATOM   3796  OG  SER E 123     -11.220 -11.707  74.298  1.00 71.31           O
ATOM   3797  N   LEU E 124      -8.033 -11.158  74.639  1.00 59.68           N
ATOM   3798  CA  LEU E 124      -7.452 -10.293  75.652  1.00 58.38           C
ATOM   3799  C   LEU E 124      -8.454  -9.958  76.757  1.00 62.06           C
ATOM   3800  O   LEU E 124      -8.070  -9.782  77.911  1.00 64.04           O
ATOM   3801  CB  LEU E 124      -6.937  -8.997  75.018  1.00 48.26           C
ATOM   3802  CG  LEU E 124      -6.428  -7.958  76.022  1.00 48.12           C
ATOM   3803  CD1 LEU E 124      -5.208  -8.490  76.779  1.00 47.00           C
ATOM   3804  CD2 LEU E 124      -6.103  -6.637  75.334  1.00 47.24           C
ATOM   3805  N   PHE E 125      -9.731  -9.861  76.408  1.00 65.76           N
ATOM   3806  CA  PHE E 125     -10.738  -9.428  77.374  1.00 62.87           C
ATOM   3807  C   PHE E 125     -11.008 -10.473  78.458  1.00 66.86           C
ATOM   3808  O   PHE E 125     -11.505 -10.147  79.533  1.00 74.87           O
ATOM   3809  CB  PHE E 125     -12.031  -9.012  76.665  1.00 65.10           C
ATOM   3810  CG  PHE E 125     -11.813  -8.044  75.532  1.00 67.18           C
ATOM   3811  CD1 PHE E 125     -11.273  -6.789  75.766  1.00 54.44           C
ATOM   3812  CD2 PHE E 125     -12.144  -8.393  74.228  1.00 64.74           C
ATOM   3813  CE1 PHE E 125     -11.066  -5.902  74.731  1.00 52.52           C
ATOM   3814  CE2 PHE E 125     -11.941  -7.507  73.183  1.00 50.87           C
ATOM   3815  CZ  PHE E 125     -11.402  -6.261  73.436  1.00 55.09           C
ATOM   3816  N   ASP E 126     -10.672 -11.730  78.177  1.00 63.20           N
ATOM   3817  CA  ASP E 126     -10.771 -12.782  79.188  1.00 66.76           C
ATOM   3818  C   ASP E 126      -9.700 -12.627  80.274  1.00 67.96           C
ATOM   3819  O   ASP E 126      -9.773 -13.265  81.326  1.00 65.06           O
ATOM   3820  CB  ASP E 126     -10.663 -14.169  78.547  1.00 71.49           C
ATOM   3821  CG  ASP E 126     -11.866 -14.515  77.685  1.00 81.45           C
ATOM   3822  OD1 ASP E 126     -12.922 -13.862  77.840  1.00 75.79           O
ATOM   3823  OD2 ASP E 126     -11.755 -15.445  76.858  1.00 87.35           O
ATOM   3824  N   TYR E 127      -8.703 -11.783  80.018  1.00 54.38           N
ATOM   3825  CA  TYR E 127      -7.619 -11.579  80.981  1.00 45.31           C
ATOM   3826  C   TYR E 127      -7.581 -10.165  81.527  1.00 52.04           C
ATOM   3827  O   TYR E 127      -6.550  -9.706  82.012  1.00 57.79           O
ATOM   3828  CB  TYR E 127      -6.275 -11.950  80.362  1.00 57.83           C
ATOM   3829  CG  TYR E 127      -6.230 -13.397  79.935  1.00 76.29           C
ATOM   3830  CD1 TYR E 127      -5.816 -14.392  80.818  1.00 75.35           C
ATOM   3831  CD2 TYR E 127      -6.634 -13.776  78.663  1.00 75.65           C
ATOM   3832  CE1 TYR E 127      -5.790 -15.722  80.433  1.00 76.77           C
ATOM   3833  CE2 TYR E 127      -6.610 -15.102  78.271  1.00 79.49           C
ATOM   3834  CZ  TYR E 127      -6.188 -16.070  79.157  1.00 79.35           C
ATOM   3835  OH  TYR E 127      -6.168 -17.389  78.762  1.00 94.08           O
ATOM   3836  N   LEU E 128      -8.715  -9.475  81.453  1.00 56.04           N
ATOM   3837  CA  LEU E 128      -8.817  -8.138  82.026  1.00 55.70           C
ATOM   3838  C   LEU E 128      -9.812  -8.118  83.177  1.00 56.26           C
ATOM   3839  O   LEU E 128     -10.773  -8.889  83.197  1.00 53.35           O
ATOM   3840  CB  LEU E 128      -9.268  -7.121  80.978  1.00 45.72           C
ATOM   3841  CG  LEU E 128      -8.392  -6.870  79.753  1.00 55.10           C
ATOM   3842  CD1 LEU E 128      -9.121  -5.935  78.784  1.00 46.32           C
ATOM   3843  CD2 LEU E 128      -7.047  -6.294  80.163  1.00 59.72           C
ATOM   3844  N   HIS E 129      -9.566  -7.234  84.138  1.00 49.11           N
ATOM   3845  CA  HIS E 129     -10.558  -6.927  85.144  1.00 54.36           C
ATOM   3846  C   HIS E 129     -11.806  -6.459  84.397  1.00 61.79           C
ATOM   3847  O   HIS E 129     -11.719  -5.619  83.497  1.00 55.91           O
ATOM   3848  CB  HIS E 129     -10.036  -5.832  86.072  1.00 62.45           C
ATOM   3849  CG  HIS E 129     -10.888  -5.609  87.282  1.00 71.14           C
ATOM   3850  ND1 HIS E 129     -12.215  -5.244  87.201  1.00 70.46           N
ATOM   3851  CD2 HIS E 129     -10.600  -5.700  88.599  1.00 67.93           C
ATOM   3852  CE1 HIS E 129     -12.708  -5.123  88.422  1.00 65.23           C
ATOM   3853  NE2 HIS E 129     -11.750  -5.395  89.286  1.00 70.66           N
ATOM   3854  N   PRO E 130     -12.975  -7.013  84.762  1.00 69.02           N
ATOM   3855  CA  PRO E 130     -14.229  -6.721  84.052  1.00 70.88           C
ATOM   3856  C   PRO E 130     -14.480  -5.224  83.921  1.00 60.34           C
ATOM   3857  O   PRO E 130     -14.986  -4.774  82.900  1.00 68.47           O
ATOM   3858  CB  PRO E 130     -15.299  -7.360  84.947  1.00 76.11           C
ATOM   3859  CG  PRO E 130     -14.577  -8.427  85.707  1.00 74.08           C
ATOM   3860  CD  PRO E 130     -13.180  -7.903  85.918  1.00 69.84           C
ATOM   3861  N   LYS E 131     -14.114  -4.461  84.946  1.00 50.50           N
ATOM   3862  CA  LYS E 131     -14.310  -3.017  84.925  1.00 65.14           C
ATOM   3863  C   LYS E 131     -13.380  -2.309  83.941  1.00 66.42           C
ATOM   3864  O   LYS E 131     -13.444  -1.090  83.801  1.00 63.40           O
ATOM   3865  CB  LYS E 131     -14.109  -2.426  86.326  1.00 65.58           C
ATOM   3866  CG  LYS E 131     -15.201  -2.779  87.320  1.00 74.13           C
ATOM   3867  CD  LYS E 131     -16.539  -2.222  86.867  1.00 87.16           C
ATOM   3868  CE  LYS E 131     -17.630  -2.484  87.894  1.00 94.10           C
ATOM   3869  NZ  LYS E 131     -18.938  -1.941  87.437  1.00 95.26           N
ATOM   3870  N   ASP E 132     -12.515  -3.062  83.266  1.00 55.52           N
ATOM   3871  CA  ASP E 132     -11.545  -2.441  82.368  1.00 54.61           C
ATOM   3872  C   ASP E 132     -11.770  -2.806  80.906  1.00 53.91           C
ATOM   3873  O   ASP E 132     -11.222  -2.169  80.002  1.00 56.39           O
ATOM   3874  CB  ASP E 132     -10.117  -2.773  82.795  1.00 47.52           C
ATOM   3875  CG  ASP E 132      -9.738  -2.106  84.106  1.00 58.22           C
ATOM   3876  OD1 ASP E 132     -10.419  -1.143  84.495  1.00 61.11           O
ATOM   3877  OD2 ASP E 132      -8.761  -2.547  84.753  1.00 56.63           O
ATOM   3878  N   ILE E 133     -12.586  -3.826  80.685  1.00 46.85           N
ATOM   3879  CA  ILE E 133     -12.856  -4.302  79.337  1.00 52.30           C
ATOM   3880  C   ILE E 133     -13.312  -3.168  78.420  1.00 55.37           C
ATOM   3881  O   ILE E 133     -12.873  -3.077  77.274  1.00 54.33           O
ATOM   3882  CB  ILE E 133     -13.896  -5.429  79.355  1.00 58.12           C
ATOM   3883  CG1 ILE E 133     -13.344  -6.622  80.141  1.00 53.49           C
ATOM   3884  CG2 ILE E 133     -14.279  -5.839  77.936  1.00 49.78           C
ATOM   3885  CD1 ILE E 133     -14.325  -7.777  80.293  1.00 51.90           C
ATOM   3886  N   ALA E 134     -14.173  -2.294  78.936  1.00 61.67           N
ATOM   3887  CA  ALA E 134     -14.722  -1.195  78.143  1.00 59.23           C
ATOM   3888  C   ALA E 134     -13.670  -0.149  77.773  1.00 58.91           C
ATOM   3889  O   ALA E 134     -13.593   0.286  76.625  1.00 63.28           O
ATOM   3890  CB  ALA E 134     -15.894  -0.540  78.877  1.00 57.57           C
ATOM   3891  N   LYS E 135     -12.869   0.258  78.752  1.00 56.19           N
ATOM   3892  CA  LYS E 135     -11.831   1.256  78.525  1.00 52.44           C
ATOM   3893  C   LYS E 135     -10.816   0.777  77.497  1.00 49.36           C
ATOM   3894  O   LYS E 135     -10.402   1.532  76.600  1.00 51.77           O
ATOM   3895  CB  LYS E 135     -11.128   1.590  79.838  1.00 53.29           C
ATOM   3896  CG  LYS E 135     -12.017   2.324  80.829  1.00 78.67           C
ATOM   3897  CD  LYS E 135     -12.406   3.697  80.291  1.00 90.21           C
ATOM   3898  CE  LYS E 135     -13.189   4.504  81.314  1.00 99.54           C
ATOM   3899  NZ  LYS E 135     -13.511   5.863  80.794  1.00103.30           N
ATOM   3900  N   VAL E 136     -10.417  -0.485  77.623  1.00 40.87           N
ATOM   3901  CA  VAL E 136      -9.457  -1.049  76.682  1.00 47.28           C
ATOM   3902  C   VAL E 136     -10.062  -1.139  75.283  1.00 47.17           C
ATOM   3903  O   VAL E 136      -9.390  -0.866  74.282  1.00 48.21           O
ATOM   3904  CB  VAL E 136      -8.930  -2.412  77.151  1.00 44.53           C
ATOM   3905  CG1 VAL E 136      -8.243  -3.140  76.007  1.00 43.29           C
ATOM   3906  CG2 VAL E 136      -7.978  -2.222  78.324  1.00 47.25           C
ATOM   3907  N   LYS E 137     -11.341  -1.510  75.218  1.00 57.53           N
ATOM   3908  CA  LYS E 137     -12.072  -1.522  73.953  1.00 57.51           C
ATOM   3909  C   LYS E 137     -11.966  -0.163  73.270  1.00 56.57           C
ATOM   3910  O   LYS E 137     -11.676  -0.083  72.082  1.00 57.15           O
ATOM   3911  CB  LYS E 137     -13.541  -1.870  74.176  1.00 57.84           C
ATOM   3912  CG  LYS E 137     -13.836  -3.356  74.216  1.00 63.90           C
ATOM   3913  CD  LYS E 137     -15.331  -3.597  74.362  1.00 75.32           C
ATOM   3914  CE  LYS E 137     -15.747  -4.928  73.755  1.00 75.05           C
ATOM   3915  NZ  LYS E 137     -14.931  -6.056  74.271  1.00 78.00           N
ATOM   3916  N   GLU E 138     -12.200   0.899  74.035  1.00 49.52           N
ATOM   3917  CA  GLU E 138     -12.049   2.267  73.540  1.00 55.42           C
ATOM   3918  C   GLU E 138     -10.652   2.477  72.965  1.00 56.27           C
ATOM   3919  O   GLU E 138     -10.480   3.173  71.964  1.00 48.94           O
ATOM   3920  CB  GLU E 138     -12.286   3.281  74.667  1.00 51.84           C
ATOM   3921  CG  GLU E 138     -13.672   3.232  75.307  1.00 77.34           C
ATOM   3922  CD  GLU E 138     -13.838   4.272  76.421  1.00 96.74           C
ATOM   3923  OE1 GLU E 138     -13.083   5.266  76.431  1.00 96.13           O
ATOM   3924  OE2 GLU E 138     -14.722   4.087  77.291  1.00101.25           O
ATOM   3925  N   GLN E 139      -9.647   1.890  73.610  1.00 48.90           N
ATOM   3926  CA  GLN E 139      -8.277   2.005  73.103  1.00 39.96           C
ATOM   3927  C   GLN E 139      -8.065   1.323  71.744  1.00 51.62           C
ATOM   3928  O   GLN E 139      -7.255   1.775  70.931  1.00 51.75           O
ATOM   3929  CB  GLN E 139      -7.286   1.472  74.130  1.00 36.74           C
ATOM   3930  CG  GLN E 139      -7.317   2.274  75.428  1.00 40.28           C
ATOM   3931  CD  GLN E 139      -7.131   3.758  75.176  1.00 55.42           C
ATOM   3932  OE1 GLN E 139      -6.229   4.168  74.446  1.00 51.35           O
ATOM   3933  NE2 GLN E 139      -7.993   4.572  75.775  1.00 63.54           N
ATOM   3934  N   LEU E 140      -8.790   0.236  71.490  1.00 49.54           N
ATOM   3935  CA  LEU E 140      -8.612  -0.497  70.237  1.00 56.80           C
ATOM   3936  C   LEU E 140      -9.366   0.101  69.047  1.00 58.51           C
ATOM   3937  O   LEU E 140      -9.052  -0.201  67.900  1.00 70.54           O
ATOM   3938  CB  LEU E 140      -8.990  -1.967  70.416  1.00 61.29           C
ATOM   3939  CG  LEU E 140      -8.176  -2.719  71.468  1.00 61.41           C
ATOM   3940  CD1 LEU E 140      -8.726  -4.125  71.653  1.00 60.28           C
ATOM   3941  CD2 LEU E 140      -6.716  -2.761  71.069  1.00 61.12           C
ATOM   3942  N   SER E 141     -10.365   0.936  69.313  1.00 70.96           N
ATOM   3943  CA  SER E 141     -11.064   1.631  68.240  1.00 82.32           C
ATOM   3944  C   SER E 141     -10.063   2.442  67.421  1.00 80.83           C
ATOM   3945  O   SER E 141      -9.315   3.256  67.962  1.00 78.25           O
ATOM   3946  CB  SER E 141     -12.170   2.532  68.797  1.00 91.57           C
ATOM   3947  OG  SER E 141     -13.192   1.759  69.409  1.00 92.44           O
ATOM   3948  N   SER E 142     -10.062   2.210  66.114  1.00103.31           N
ATOM   3949  CA  SER E 142      -9.005   2.706  65.239  1.00110.39           C
ATOM   3950  C   SER E 142      -9.221   4.132  64.726  1.00109.35           C
ATOM   3951  O   SER E 142     -10.344   4.633  64.692  1.00112.46           O
ATOM   3952  CB  SER E 142      -8.810   1.738  64.073  1.00106.59           C
ATOM   3953  OG  SER E 142      -8.619   0.416  64.552  1.00102.38           O
ATOM   3954  N   SER E 143      -8.124   4.773  64.329  1.00 88.80           N
ATOM   3955  CA  SER E 143      -8.162   6.133  63.808  1.00 82.22           C
ATOM   3956  C   SER E 143      -7.202   6.303  62.631  1.00 82.40           C
ATOM   3957  O   SER E 143      -6.719   7.403  62.360  1.00 75.89           O
ATOM   3958  CB  SER E 143      -7.834   7.149  64.913  1.00 73.89           C
ATOM   3959  OG  SER E 143      -6.526   6.977  65.430  1.00 58.24           O
ATOM   3960  N   ASP E 144      -7.185   7.538  62.081  1.00  0.00           N
ATOM   3961  CA  ASP E 144      -6.303   7.797  60.950  1.00  0.00           C
ATOM   3962  C   ASP E 144      -4.840   7.731  61.366  1.00  0.00           C
ATOM   3963  O   ASP E 144      -4.456   8.263  62.408  1.00  0.00           O
ATOM   3964  CB  ASP E 144      -6.612   9.161  60.329  1.00  0.00           C
ATOM   3965  N   THR E 145      -4.026   7.074  60.548  1.00  0.00           N
ATOM   3966  CA  THR E 145      -2.584   7.050  60.757  1.00  0.00           C
ATOM   3967  C   THR E 145      -1.834   7.414  59.481  1.00  0.00           C
ATOM   3968  O   THR E 145      -1.267   6.546  58.815  1.00  0.00           O
ATOM   3969  CB  THR E 145      -2.106   5.670  61.245  1.00  0.00           C
ATOM   3970  N   ALA E 146      -1.838   8.698  59.145  1.00  0.00           N
ATOM   3971  CA  ALA E 146      -1.258   9.162  57.890  1.00  0.00           C
ATOM   3972  C   ALA E 146       0.247   9.351  58.013  1.00  0.00           C
ATOM   3973  O   ALA E 146       0.719  10.171  58.803  1.00  0.00           O
ATOM   3974  CB  ALA E 146      -1.922  10.458  57.448  1.00  0.00           C
ATOM   3975  N   PRO E 147       1.001   8.584  57.233  1.00  0.00           N
ATOM   3976  CA  PRO E 147       2.444   8.775  57.135  1.00  0.00           C
ATOM   3977  C   PRO E 147       2.781  10.141  56.553  1.00  0.00           C
ATOM   3978  O   PRO E 147       1.968  10.748  55.858  1.00  0.00           O
ATOM   3979  CB  PRO E 147       2.913   7.627  56.225  1.00  0.00           C
ATOM   3980  N   ARG E 148       3.986  10.620  56.843  1.00  0.00           N
ATOM   3981  CA  ARG E 148       4.408  11.948  56.409  1.00  0.00           C
ATOM   3982  C   ARG E 148       3.934  12.238  54.992  1.00  0.00           C
ATOM   3983  O   ARG E 148       3.445  13.334  54.704  1.00  0.00           O
ATOM   3984  CB  ARG E 148       5.909  12.145  56.546  1.00  0.00           C
ATOM   3985  N   GLU E 149       4.080  11.257  54.109  1.00  0.00           N
ATOM   3986  CA  GLU E 149       3.685  11.415  52.715  1.00  0.00           C
ATOM   3987  C   GLU E 149       3.127  10.117  52.149  1.00  0.00           C
ATOM   3988  O   GLU E 149       3.878   9.192  51.833  1.00  0.00           O
ATOM   3989  CB  GLU E 149       4.873  11.890  51.873  1.00  0.00           C
ATOM   3990  N   ARG E 150       1.808  10.050  52.022  1.00  0.00           N
ATOM   3991  CA  ARG E 150       1.125   8.792  51.743  1.00  0.00           C
ATOM   3992  C   ARG E 150       1.449   8.288  50.342  1.00  0.00           C
ATOM   3993  O   ARG E 150       1.465   7.084  50.094  1.00  0.00           O
ATOM   3994  CB  ARG E 150      -0.377   8.891  51.966  1.00  0.00           C
ATOM   3995  N   LEU E 151       1.707   9.221  49.430  1.00  0.00           N
ATOM   3996  CA  LEU E 151       2.040   8.873  48.055  1.00  0.00           C
ATOM   3997  C   LEU E 151       3.222   7.914  47.997  1.00  0.00           C
ATOM   3998  O   LEU E 151       3.384   7.168  47.032  1.00  0.00           O
ATOM   3999  CB  LEU E 151       2.342  10.142  47.245  1.00  0.00           C
ATOM   4000  N   ILE E 152       4.049   7.942  49.037  1.00  0.00           N
ATOM   4001  CA  ILE E 152       5.237   7.097  49.095  1.00  0.00           C
ATOM   4002  C   ILE E 152       4.869   5.652  49.402  1.00  0.00           C
ATOM   4003  O   ILE E 152       5.582   4.725  49.019  1.00  0.00           O
ATOM   4004  CB  ILE E 152       6.237   7.600  50.152  1.00  0.00           C
ATOM   4005  N   ASP E 153       3.752   5.465  50.097  1.00  0.00           N
ATOM   4006  CA  ASP E 153       3.207   4.134  50.330  1.00  0.00           C
ATOM   4007  C   ASP E 153       1.716   4.086  50.018  1.00  0.00           C
ATOM   4008  O   ASP E 153       0.913   4.748  50.675  1.00  0.00           O
ATOM   4009  CB  ASP E 153       3.454   3.699  51.776  1.00  0.00           C
ATOM   4010  N   ALA E 154       1.352   3.301  49.010  1.00  0.00           N
ATOM   4011  CA  ALA E 154      -0.048   3.108  48.654  1.00  0.00           C
ATOM   4012  C   ALA E 154      -0.497   1.680  48.936  1.00  0.00           C
ATOM   4013  O   ALA E 154      -1.544   1.242  48.458  1.00  0.00           O
ATOM   4014  CB  ALA E 154      -0.277   3.462  47.192  1.00  0.00           C
ATOM   4015  N   LYS E 155       0.302   0.954  49.711  1.00  0.00           N
ATOM   4016  CA  LYS E 155       0.012  -0.440  50.021  1.00  0.00           C
ATOM   4017  C   LYS E 155      -1.389  -0.595  50.601  1.00  0.00           C
ATOM   4018  O   LYS E 155      -1.796   0.169  51.476  1.00  0.00           O
ATOM   4019  CB  LYS E 155       1.050  -1.000  50.994  1.00  0.00           C
ATOM   4020  N   THR E 156      -2.120  -1.590  50.109  1.00  0.00           N
ATOM   4021  CA  THR E 156      -3.483  -1.834  50.564  1.00  0.00           C
ATOM   4022  C   THR E 156      -3.528  -2.965  51.582  1.00  0.00           C
ATOM   4023  O   THR E 156      -4.567  -3.227  52.189  1.00  0.00           O
ATOM   4024  CB  THR E 156      -4.417  -2.177  49.388  1.00  0.00           C
ATOM   4025  N   GLY E 157      -2.397  -3.636  51.765  1.00  0.00           N
ATOM   4026  CA  GLY E 157      -2.309  -4.750  52.702  1.00  0.00           C
ATOM   4027  C   GLY E 157      -1.038  -4.667  53.539  1.00  0.00           C
ATOM   4028  O   GLY E 157      -0.154  -3.855  53.264  1.00  0.00           O
ATOM   4029  N   LEU E 158      -0.953  -5.508  54.562  1.00  0.00           N
ATOM   4030  CA  LEU E 158       0.211  -5.534  55.439  1.00  0.00           C
ATOM   4031  C   LEU E 158       1.475  -5.890  54.668  1.00  0.00           C
ATOM   4032  O   LEU E 158       1.502  -6.867  53.920  1.00  0.00           O
ATOM   4033  CB  LEU E 158      -0.010  -6.529  56.587  1.00  0.00           C
ATOM   4034  N   PRO E 159       2.520  -5.090  54.852  1.00  0.00           N
ATOM   4035  CA  PRO E 159       3.782  -5.305  54.154  1.00  0.00           C
ATOM   4036  C   PRO E 159       4.492  -6.550  54.668  1.00  0.00           C
ATOM   4037  O   PRO E 159       4.725  -6.690  55.868  1.00  0.00           O
ATOM   4038  CB  PRO E 159       4.587  -4.023  54.429  1.00  0.00           C
ATOM   4039  N   VAL E 160       4.832  -7.450  53.754  1.00  0.00           N
ATOM   4040  CA  VAL E 160       5.602  -8.640  54.101  1.00  0.00           C
ATOM   4041  C   VAL E 160       7.084  -8.444  53.808  1.00  0.00           C
ATOM   4042  O   VAL E 160       7.943  -8.963  54.520  1.00  0.00           O
ATOM   4043  CB  VAL E 160       5.097  -9.880  53.338  1.00  0.00           C
ATOM   4044  N   LYS E 161       7.379  -7.688  52.755  1.00  0.00           N
ATOM   4045  CA  LYS E 161       8.756  -7.368  52.402  1.00  0.00           C
ATOM   4046  C   LYS E 161       8.855  -5.988  51.764  1.00  0.00           C
ATOM   4047  O   LYS E 161       7.901  -5.505  51.157  1.00  0.00           O
ATOM   4048  CB  LYS E 161       9.329  -8.427  51.458  1.00  0.00           C
ATOM   4049  N   THR E 162      10.016  -5.360  51.906  1.00  0.00           N
ATOM   4050  CA  THR E 162      10.242  -4.031  51.345  1.00  0.00           C
ATOM   4051  C   THR E 162      11.729  -3.709  51.275  1.00  0.00           C
ATOM   4052  O   THR E 162      12.377  -3.502  52.301  1.00  0.00           O
ATOM   4053  CB  THR E 162       9.529  -2.943  52.168  1.00  0.00           C
ATOM   4054  N   ASP E 163      12.262  -3.664  50.060  1.00  0.00           N
ATOM   4055  CA  ASP E 163      13.671  -3.351  49.852  1.00  0.00           C
ATOM   4056  C   ASP E 163      13.972  -1.903  50.216  1.00  0.00           C
ATOM   4057  O   ASP E 163      14.882  -1.288  49.658  1.00  0.00           O
ATOM   4058  CB  ASP E 163      14.075  -3.623  48.400  1.00  0.00           C
ATOM   4059  N   ILE E 164      13.192  -1.388  51.196  1.00  0.00           N
ATOM   4060  CA  ILE E 164      13.377  -0.009  51.632  1.00  0.00           C
ATOM   4061  C   ILE E 164      13.105   0.137  53.125  1.00  0.00           C
ATOM   4062  O   ILE E 164      11.968  -0.006  53.574  1.00  0.00           O
ATOM   4063  CB  ILE E 164      12.464   0.958  50.856  1.00  0.00           C
ATOM   4064  N   THR E 165      14.152   0.424  53.888  1.00  0.00           N
ATOM   4065  CA  THR E 165      14.013   0.692  55.314  1.00  0.00           C
ATOM   4066  C   THR E 165      13.658   2.152  55.568  1.00  0.00           C
ATOM   4067  O   THR E 165      14.464   3.048  55.323  1.00  0.00           O
ATOM   4068  CB  THR E 165      15.300   0.345  56.083  1.00  0.00           C
ATOM   4069  N   PRO E 166      12.446   2.382  56.062  1.00  0.00           N
ATOM   4070  CA  PRO E 166      11.924   3.736  56.207  1.00  0.00           C
ATOM   4071  C   PRO E 166      12.691   4.511  57.270  1.00  0.00           C
ATOM   4072  O   PRO E 166      12.871   4.036  58.392  1.00  0.00           O
ATOM   4073  CB  PRO E 166      10.449   3.530  56.591  1.00  0.00           C
ATOM   4074  N   GLY E 167      13.143   5.708  56.911  1.00  0.00           N
ATOM   4075  CA  GLY E 167      13.774   6.608  57.870  1.00  0.00           C
ATOM   4076  C   GLY E 167      12.737   7.460  58.590  1.00  0.00           C
ATOM   4077  O   GLY E 167      13.052   8.145  59.565  1.00  0.00           O
ATOM   4078  N   PRO E 168      11.502   7.418  58.104  1.00  0.00           N
ATOM   4079  CA  PRO E 168      10.422   8.205  58.688  1.00  0.00           C
ATOM   4080  C   PRO E 168       9.709   7.431  59.789  1.00  0.00           C
ATOM   4081  O   PRO E 168       9.900   6.223  59.935  1.00  0.00           O
ATOM   4082  CB  PRO E 168       9.492   8.505  57.499  1.00  0.00           C
ATOM   4083  N   SER E 169       8.890   8.133  60.565  1.00  0.00           N
ATOM   4084  CA  SER E 169       8.149   7.513  61.655  1.00  0.00           C
ATOM   4085  C   SER E 169       7.541   6.186  61.222  1.00  0.00           C
ATOM   4086  O   SER E 169       6.549   6.154  60.492  1.00  0.00           O
ATOM   4087  CB  SER E 169       7.066   8.454  62.150  1.00  0.00           C
ATOM   4088  N   ARG E 170       8.195   5.078  61.693  1.00118.68           N
ATOM   4089  CA  ARG E 170       7.043   5.598  60.961  1.00124.10           C
ATOM   4090  C   ARG E 170       5.731   5.404  61.728  1.00108.37           C
ATOM   4091  O   ARG E 170       4.678   5.165  61.132  1.00104.87           O
ATOM   4092  CB  ARG E 170       6.944   4.944  59.580  1.00144.12           C
ATOM   4093  CG  ARG E 170       6.849   3.430  59.614  1.00153.75           C
ATOM   4094  CD  ARG E 170       6.252   2.882  58.325  1.00162.47           C
ATOM   4095  NE  ARG E 170       4.922   3.430  58.063  1.00169.53           N
ATOM   4096  CZ  ARG E 170       3.801   2.978  58.620  1.00172.72           C
ATOM   4097  NH1 ARG E 170       3.844   1.966  59.478  1.00174.32           N
ATOM   4098  NH2 ARG E 170       2.636   3.536  58.321  1.00171.77           N
ATOM   4099  N   LEU E 171       5.805   5.504  63.050  1.00 83.91           N
ATOM   4100  CA  LEU E 171       4.624   5.398  63.896  1.00 65.07           C
ATOM   4101  C   LEU E 171       4.086   6.799  64.179  1.00 60.54           C
ATOM   4102  O   LEU E 171       4.766   7.619  64.797  1.00 77.70           O
ATOM   4103  CB  LEU E 171       4.989   4.689  65.196  1.00 70.31           C
ATOM   4104  CG  LEU E 171       5.713   3.355  65.006  1.00 72.42           C
ATOM   4105  CD1 LEU E 171       6.377   2.894  66.291  1.00 75.36           C
ATOM   4106  CD2 LEU E 171       4.756   2.297  64.480  1.00 72.54           C
ATOM   4107  N   CYS E 172       2.869   7.081  63.722  1.00 59.07           N
ATOM   4108  CA  CYS E 172       2.326   8.433  63.811  1.00 57.05           C
ATOM   4109  C   CYS E 172       1.645   8.697  65.149  1.00 47.29           C
ATOM   4110  O   CYS E 172       1.145   7.770  65.795  1.00 43.38           O
ATOM   4111  CB  CYS E 172       1.361   8.720  62.653  1.00 50.76           C
ATOM   4112  SG  CYS E 172      -0.284   8.001  62.832  1.00 82.38           S
ATOM   4113  N   SER E 173       1.621   9.964  65.556  1.00 41.93           N
ATOM   4114  CA  SER E 173       1.082  10.342  66.859  1.00 37.32           C
ATOM   4115  C   SER E 173      -0.370   9.900  67.032  1.00 37.47           C
ATOM   4116  O   SER E 173      -0.788   9.566  68.135  1.00 34.61           O
ATOM   4117  CB  SER E 173       1.212  11.852  67.080  1.00 39.85           C
ATOM   4118  OG  SER E 173       0.558  12.576  66.050  1.00 43.99           O
ATOM   4119  N   GLY E 174      -1.142   9.889  65.944  1.00 33.76           N
ATOM   4120  CA  GLY E 174      -2.549   9.529  66.035  1.00 36.01           C
ATOM   4121  C   GLY E 174      -2.753   8.043  66.285  1.00 41.39           C
ATOM   4122  O   GLY E 174      -3.789   7.624  66.805  1.00 36.16           O
ATOM   4123  N   ALA E 175      -1.758   7.241  65.916  1.00 33.97           N
ATOM   4124  CA  ALA E 175      -1.848   5.792  66.079  1.00 43.24           C
ATOM   4125  C   ALA E 175      -1.433   5.350  67.485  1.00 42.54           C
ATOM   4126  O   ALA E 175      -1.655   4.203  67.877  1.00 39.90           O
ATOM   4127  CB  ALA E 175      -0.994   5.081  65.016  1.00 35.06           C
ATOM   4128  N   ARG E 176      -0.828   6.257  68.244  1.00 38.28           N
ATOM   4129  CA  ARG E 176      -0.373   5.917  69.589  1.00 35.81           C
ATOM   4130  C   ARG E 176      -1.524   5.659  70.567  1.00 35.20           C
ATOM   4131  O   ARG E 176      -2.544   6.349  70.554  1.00 36.44           O
ATOM   4132  CB  ARG E 176       0.560   7.001  70.137  1.00 42.48           C
ATOM   4133  CG  ARG E 176       1.250   6.628  71.460  1.00 41.91           C
ATOM   4134  CD  ARG E 176       2.087   7.788  71.950  1.00 55.32           C
ATOM   4135  NE  ARG E 176       3.261   7.366  72.716  1.00 60.96           N
ATOM   4136  CZ  ARG E 176       3.281   7.258  74.041  1.00 56.06           C
ATOM   4137  NH1 ARG E 176       2.189   7.528  74.748  1.00 56.16           N
ATOM   4138  NH2 ARG E 176       4.391   6.883  74.656  1.00 59.04           N
ATOM   4139  N   ARG E 177      -1.346   4.642  71.405  1.00 27.14           N
ATOM   4140  CA  ARG E 177      -2.255   4.342  72.503  1.00 29.89           C
ATOM   4141  C   ARG E 177      -1.439   4.124  73.774  1.00 40.79           C
ATOM   4142  O   ARG E 177      -0.329   3.613  73.725  1.00 35.82           O
ATOM   4143  CB  ARG E 177      -3.083   3.095  72.189  1.00 40.37           C
ATOM   4144  CG  ARG E 177      -3.998   3.255  70.984  1.00 36.14           C
ATOM   4145  CD  ARG E 177      -5.024   4.351  71.223  1.00 36.17           C
ATOM   4146  NE  ARG E 177      -6.012   4.408  70.150  1.00 37.52           N
ATOM   4147  CZ  ARG E 177      -5.886   5.161  69.060  1.00 44.19           C
ATOM   4148  NH1 ARG E 177      -4.812   5.939  68.900  1.00 31.78           N
ATOM   4149  NH2 ARG E 177      -6.841   5.150  68.132  1.00 41.13           N
ATOM   4150  N   SER E 178      -1.988   4.503  74.916  1.00 37.92           N
ATOM   4151  CA  SER E 178      -1.253   4.422  76.164  1.00 38.71           C
ATOM   4152  C   SER E 178      -2.277   4.436  77.274  1.00 37.97           C
ATOM   4153  O   SER E 178      -3.104   5.338  77.332  1.00 36.42           O
ATOM   4154  CB  SER E 178      -0.324   5.624  76.291  1.00 38.73           C
ATOM   4155  OG  SER E 178       0.212   5.713  77.593  1.00 43.91           O
ATOM   4156  N   PHE E 179      -2.254   3.428  78.134  1.00 35.21           N
ATOM   4157  CA  PHE E 179      -3.324   3.292  79.113  1.00 37.65           C
ATOM   4158  C   PHE E 179      -2.982   2.284  80.194  1.00 39.93           C
ATOM   4159  O   PHE E 179      -2.223   1.352  79.969  1.00 39.80           O
ATOM   4160  CB  PHE E 179      -4.609   2.835  78.417  1.00 40.91           C
ATOM   4161  CG  PHE E 179      -4.466   1.518  77.679  1.00 33.55           C
ATOM   4162  CD1 PHE E 179      -4.715   0.317  78.322  1.00 37.00           C
ATOM   4163  CD2 PHE E 179      -4.102   1.491  76.350  1.00 35.97           C
ATOM   4164  CE1 PHE E 179      -4.600  -0.890  77.660  1.00 34.48           C
ATOM   4165  CE2 PHE E 179      -3.985   0.276  75.671  1.00 36.08           C
ATOM   4166  CZ  PHE E 179      -4.228  -0.910  76.333  1.00 36.15           C
ATOM   4167  N   PHE E 180      -3.572   2.467  81.364  1.00 38.32           N
ATOM   4168  CA  PHE E 180      -3.481   1.484  82.435  1.00 46.51           C
ATOM   4169  C   PHE E 180      -4.668   0.547  82.367  1.00 46.45           C
ATOM   4170  O   PHE E 180      -5.755   0.941  81.947  1.00 41.75           O
ATOM   4171  CB  PHE E 180      -3.500   2.177  83.800  1.00 39.03           C
ATOM   4172  CG  PHE E 180      -2.178   2.733  84.218  1.00 45.18           C
ATOM   4173  CD1 PHE E 180      -1.195   1.902  84.738  1.00 46.99           C
ATOM   4174  CD2 PHE E 180      -1.919   4.082  84.103  1.00 39.07           C
ATOM   4175  CE1 PHE E 180       0.030   2.412  85.127  1.00 43.55           C
ATOM   4176  CE2 PHE E 180      -0.699   4.598  84.491  1.00 42.66           C
ATOM   4177  CZ  PHE E 180       0.275   3.767  85.003  1.00 47.64           C
ATOM   4178  N   CYS E 181      -4.469  -0.689  82.798  1.00 42.82           N
ATOM   4179  CA  CYS E 181      -5.596  -1.571  83.057  1.00 45.81           C
ATOM   4180  C   CYS E 181      -5.128  -2.655  83.981  1.00 49.20           C
ATOM   4181  O   CYS E 181      -3.934  -2.786  84.223  1.00 44.78           O
ATOM   4182  CB  CYS E 181      -6.149  -2.175  81.769  1.00 37.99           C
ATOM   4183  SG  CYS E 181      -5.045  -3.333  80.943  1.00 50.62           S
ATOM   4184  N   ARG E 182      -6.068  -3.432  84.507  1.00 46.01           N
ATOM   4185  CA  ARG E 182      -5.733  -4.525  85.402  1.00 45.45           C
ATOM   4186  C   ARG E 182      -5.841  -5.826  84.636  1.00 55.09           C
ATOM   4187  O   ARG E 182      -6.897  -6.145  84.086  1.00 51.39           O
ATOM   4188  CB  ARG E 182      -6.662  -4.527  86.614  1.00 44.05           C
ATOM   4189  CG  ARG E 182      -6.405  -3.360  87.568  1.00 56.61           C
ATOM   4190  CD  ARG E 182      -7.618  -3.045  88.441  1.00 58.51           C
ATOM   4191  NE  ARG E 182      -8.669  -2.383  87.676  1.00 68.08           N
ATOM   4192  CZ  ARG E 182      -9.799  -1.911  88.202  1.00 73.78           C
ATOM   4193  NH1 ARG E 182     -10.023  -2.026  89.504  1.00 64.17           N
ATOM   4194  NH2 ARG E 182     -10.701  -1.322  87.426  1.00 67.84           N
ATOM   4195  N   MET E 183      -4.732  -6.564  84.590  1.00 49.36           N
ATOM   4196  CA  MET E 183      -4.685  -7.829  83.876  1.00 51.04           C
ATOM   4197  C   MET E 183      -4.611  -8.983  84.868  1.00 57.31           C
ATOM   4198  O   MET E 183      -4.016  -8.854  85.940  1.00 59.87           O
ATOM   4199  CB  MET E 183      -3.474  -7.873  82.942  1.00 49.73           C
ATOM   4200  CG  MET E 183      -3.451  -6.779  81.884  1.00 44.34           C
ATOM   4201  SD  MET E 183      -2.268  -7.173  80.577  1.00 50.04           S
ATOM   4202  CE  MET E 183      -2.313  -5.667  79.596  1.00 52.90           C
ATOM   4203  N   LYS E 184      -5.210 -10.113  84.512  1.00 54.08           N
ATOM   4204  CA  LYS E 184      -5.219 -11.274  85.395  1.00 63.87           C
ATOM   4205  C   LYS E 184      -3.831 -11.883  85.516  1.00 59.12           C
ATOM   4206  O   LYS E 184      -3.162 -12.111  84.509  1.00 57.96           O
ATOM   4207  CB  LYS E 184      -6.196 -12.333  84.889  1.00 74.98           C
ATOM   4208  CG  LYS E 184      -7.647 -11.897  84.924  1.00 95.60           C
ATOM   4209  CD  LYS E 184      -8.584 -13.005  84.454  1.00105.08           C
ATOM   4210  CE  LYS E 184     -10.031 -12.523  84.437  1.00106.95           C
ATOM   4211  NZ  LYS E 184     -10.981 -13.582  83.982  1.00109.29           N
ATOM   4212  N   CYS E 185      -3.409 -12.134  86.752  1.00 64.74           N
ATOM   4213  CA  CYS E 185      -2.203 -12.913  87.033  1.00 71.45           C
ATOM   4214  C   CYS E 185      -2.601 -14.346  87.334  1.00 80.93           C
ATOM   4215  O   CYS E 185      -3.576 -14.583  88.048  1.00 77.19           O
ATOM   4216  CB  CYS E 185      -1.455 -12.356  88.241  1.00 68.19           C
ATOM   4217  SG  CYS E 185      -1.051 -10.611  88.126  1.00 97.91           S
ATOM   4218  N   ASN E 186      -1.839 -15.295  86.801  1.00102.18           N
ATOM   4219  CA  ASN E 186      -2.160 -16.711  86.935  1.00112.51           C
ATOM   4220  C   ASN E 186      -2.383 -17.171  88.380  1.00132.34           C
ATOM   4221  O   ASN E 186      -3.481 -17.601  88.736  1.00142.14           O
ATOM   4222  CB  ASN E 186      -1.088 -17.563  86.264  1.00103.98           C
ATOM   4223  CG  ASN E 186      -1.560 -18.972  85.986  1.00105.11           C
ATOM   4224  OD1 ASN E 186      -2.755 -19.266  86.056  1.00102.81           O
ATOM   4225  ND2 ASN E 186      -0.622 -19.854  85.658  1.00105.79           N
ATOM   4226  N   ARG E 187      -1.348 -17.087  89.210  1.00130.57           N
ATOM   4227  CA  ARG E 187      -1.474 -17.481  90.614  1.00145.36           C
ATOM   4228  C   ARG E 187      -1.749 -16.267  91.499  1.00154.50           C
ATOM   4229  O   ARG E 187      -0.973 -15.309  91.506  1.00153.42           O
ATOM   4230  CB  ARG E 187      -0.217 -18.222  91.088  1.00146.48           C
ATOM   4231  CG  ARG E 187      -0.184 -18.530  92.587  1.00144.33           C
ATOM   4232  CD  ARG E 187      -1.194 -19.602  92.986  1.00145.37           C
ATOM   4233  NE  ARG E 187      -0.562 -20.901  93.212  1.00148.04           N
ATOM   4234  CZ  ARG E 187      -1.183 -21.955  93.737  1.00149.17           C
ATOM   4235  NH1 ARG E 187      -2.455 -21.867  94.099  1.00151.51           N
ATOM   4236  NH2 ARG E 187      -0.530 -23.098  93.906  1.00146.28           N
ATOM   4237  N   PRO E 188      -2.870 -16.301  92.242  1.00167.89           N
ATOM   4238  CA  PRO E 188      -3.235 -15.221  93.168  1.00168.83           C
ATOM   4239  C   PRO E 188      -2.465 -15.306  94.482  1.00172.19           C
ATOM   4240  O   PRO E 188      -1.711 -16.257  94.681  1.00173.02           O
ATOM   4241  CB  PRO E 188      -4.724 -15.477  93.414  1.00167.08           C
ATOM   4242  CG  PRO E 188      -4.868 -16.950  93.267  1.00168.42           C
ATOM   4243  CD  PRO E 188      -3.902 -17.350  92.182  1.00168.75           C
ATOM   4244  N   SER E 189      -2.764 -14.332  95.382  1.00  0.00           N
ATOM   4245  CA  SER E 189      -2.117 -14.269  96.686  1.00  0.00           C
ATOM   4246  C   SER E 189      -2.184 -15.615  97.400  1.00  0.00           C
ATOM   4247  O   SER E 189      -1.788 -15.733  98.559  1.00  0.00           O
ATOM   4248  CB  SER E 189      -2.758 -13.191  97.536  1.00  0.00           C
ATOM   4249  N   VAL E 190      -2.687 -16.624  96.699  1.00  0.00           N
ATOM   4250  CA  VAL E 190      -2.836 -17.958  97.276  1.00  0.00           C
ATOM   4251  C   VAL E 190      -1.522 -18.450  97.868  1.00  0.00           C
ATOM   4252  O   VAL E 190      -1.509 -19.094  98.917  1.00  0.00           O
ATOM   4253  CB  VAL E 190      -3.332 -18.973  96.228  1.00  0.00           C
ATOM   4254  N   LYS E 191      -0.422 -18.145  97.190  1.00  0.00           N
ATOM   4255  CA  LYS E 191       0.890 -18.612  97.616  1.00  0.00           C
ATOM   4256  C   LYS E 191       1.482 -17.695  98.680  1.00  0.00           C
ATOM   4257  O   LYS E 191       1.542 -16.479  98.503  1.00  0.00           O
ATOM   4258  CB  LYS E 191       1.838 -18.704  96.418  1.00  0.00           C
ATOM   4259  N   VAL E 192       1.918 -18.287  99.787  1.00  0.00           N
ATOM   4260  CA  VAL E 192       2.611 -17.543 100.831  1.00  0.00           C
ATOM   4261  C   VAL E 192       3.983 -18.143 101.116  1.00  0.00           C
ATOM   4262  O   VAL E 192       4.744 -17.617 101.927  1.00  0.00           O
ATOM   4263  CB  VAL E 192       1.797 -17.507 102.137  1.00  0.00           C
ATOM   4264  N   GLU E 193       4.291 -19.248 100.445  1.00  0.00           N
ATOM   4265  CA  GLU E 193       5.570 -19.923 100.623  1.00  0.00           C
ATOM   4266  C   GLU E 193       6.733 -19.002 100.274  1.00  0.00           C
ATOM   4267  O   GLU E 193       7.500 -18.596 101.147  1.00  0.00           O
ATOM   4268  CB  GLU E 193       5.632 -21.193  99.773  1.00  0.00           C
ATOM   4269  N   ASP E 194       6.858 -18.677  98.993  1.00  0.00           N
ATOM   4270  CA  ASP E 194       8.007 -17.929  98.500  1.00  0.00           C
ATOM   4271  C   ASP E 194       7.921 -16.459  98.892  1.00  0.00           C
ATOM   4272  O   ASP E 194       6.903 -16.007  99.414  1.00  0.00           O
ATOM   4273  CB  ASP E 194       8.124 -18.062  96.980  1.00  0.00           C
ATOM   4274  N   LYS E 195       8.995 -15.721  98.641  1.00  0.00           N
ATOM   4275  CA  LYS E 195       9.043 -14.302  98.975  1.00  0.00           C
ATOM   4276  C   LYS E 195       8.035 -13.507  98.158  1.00  0.00           C
ATOM   4277  O   LYS E 195       7.886 -13.725  96.954  1.00  0.00           O
ATOM   4278  CB  LYS E 195      10.453 -13.748  98.754  1.00  0.00           C
ATOM   4279  N   ASP E 196       7.342 -12.583  98.816  1.00  0.00           N
ATOM   4280  CA  ASP E 196       6.404 -11.701  98.134  1.00  0.00           C
ATOM   4281  C   ASP E 196       7.112 -10.480  97.563  1.00  0.00           C
ATOM   4282  O   ASP E 196       8.076  -9.980  98.144  1.00  0.00           O
ATOM   4283  CB  ASP E 196       5.292 -11.262  99.091  1.00  0.00           C
ATOM   4284  N   PHE E 197       6.629 -10.004  96.421  1.00  0.00           N
ATOM   4285  CA  PHE E 197       7.298  -8.930  95.695  1.00  0.00           C
ATOM   4286  C   PHE E 197       7.200  -7.610  96.447  1.00  0.00           C
ATOM   4287  O   PHE E 197       6.174  -7.310  97.063  1.00  0.00           O
ATOM   4288  CB  PHE E 197       6.701  -8.780  94.293  1.00  0.00           C
ATOM   4289  N   ALA E 198       8.268  -6.822  96.396  1.00  0.00           N
ATOM   4290  CA  ALA E 198       8.322  -5.554  97.113  1.00  0.00           C
ATOM   4291  C   ALA E 198       7.189  -4.631  96.681  1.00  0.00           C
ATOM   4292  O   ALA E 198       6.922  -3.618  97.326  1.00  0.00           O
ATOM   4293  CB  ALA E 198       9.669  -4.881  96.899  1.00  0.00           C
ATOM   4294  N   SER E 199       6.524  -4.989  95.589  1.00  0.00           N
ATOM   4295  CA  SER E 199       5.453  -4.167  95.039  1.00  0.00           C
ATOM   4296  C   SER E 199       4.194  -4.261  95.893  1.00  0.00           C
ATOM   4297  O   SER E 199       3.412  -3.312  95.967  1.00  0.00           O
ATOM   4298  CB  SER E 199       5.154  -4.582  93.612  1.00  0.00           C
ATOM   4299  N   THR E 200       4.003  -5.406  96.537  1.00  0.00           N
ATOM   4300  CA  THR E 200       2.855  -5.616  97.408  1.00  0.00           C
ATOM   4301  C   THR E 200       3.006  -4.845  98.714  1.00  0.00           C
ATOM   4302  O   THR E 200       3.083  -5.438  99.789  1.00  0.00           O
ATOM   4303  CB  THR E 200       2.650  -7.109  97.724  1.00  0.00           C
ATOM   4304  N   CYS E 201       3.011  -3.506  98.718  1.00  0.00           N
ATOM   4305  CA  CYS E 201       3.011  -2.657  99.902  1.00  0.00           C
ATOM   4306  C   CYS E 201       1.621  -2.579 100.524  1.00  0.00           C
ATOM   4307  O   CYS E 201       0.819  -1.713 100.169  1.00  0.00           O
ATOM   4308  CB  CYS E 201       3.424  -1.295  99.339  1.00  0.00           C
ATOM   4309  N   SER E 202       1.345  -3.487 101.454  1.00  0.00           N
ATOM   4310  CA  SER E 202       0.046  -3.532 102.115  1.00  0.00           C
ATOM   4311  C   SER E 202      -0.353  -4.964 102.447  1.00  0.00           C
ATOM   4312  O   SER E 202      -0.419  -5.821 101.566  1.00  0.00           O
ATOM   4313  CB  SER E 202      -1.010  -2.879 101.244  1.00  0.00           C
ATOM   4314  N   LYS E 203      -0.619  -5.220 103.724  1.00  0.00           N
ATOM   4315  CA  LYS E 203      -0.899  -6.569 104.194  1.00  0.00           C
ATOM   4316  C   LYS E 203      -2.318  -6.992 103.839  1.00  0.00           C
ATOM   4317  O   LYS E 203      -2.750  -8.095 104.174  1.00  0.00           O
ATOM   4318  CB  LYS E 203      -0.681  -6.667 105.705  1.00  0.00           C
ATOM   4319  N   LYS E 204      -3.042  -6.108 103.162  1.00  0.00           N
ATOM   4320  CA  LYS E 204      -4.405  -6.399 102.733  1.00  0.00           C
ATOM   4321  C   LYS E 204      -4.422  -7.061 101.360  1.00  0.00           C
ATOM   4322  O   LYS E 204      -5.447  -7.585 100.928  1.00  0.00           O
ATOM   4323  CB  LYS E 204      -5.245  -5.122 102.712  1.00  0.00           C
ATOM   4324  N   LYS E 205      -3.282  -7.027 100.679  1.00  0.00           N
ATOM   4325  CA  LYS E 205      -3.162  -7.627  99.356  1.00  0.00           C
ATOM   4326  C   LYS E 205      -3.054  -9.144  99.446  1.00  0.00           C
ATOM   4327  O   LYS E 205      -2.634  -9.800  98.494  1.00  0.00           O
ATOM   4328  CB  LYS E 205      -1.952  -7.056  98.616  1.00  0.00           C
ATOM   4329  N   ALA E 206      -3.437  -9.692 100.593  1.00  0.00           N
ATOM   4330  CA  ALA E 206      -3.560 -11.136 100.749  1.00  0.00           C
ATOM   4331  C   ALA E 206      -4.613 -11.705  99.808  1.00  0.00           C
ATOM   4332  O   ALA E 206      -4.589 -12.889  99.478  1.00  0.00           O
ATOM   4333  CB  ALA E 206      -3.888 -11.486 102.193  1.00  0.00           C
ATOM   4334  N   ASP E 207      -5.537 -10.852  99.378  1.00  0.00           N
ATOM   4335  CA  ASP E 207      -6.599 -11.266  98.469  1.00  0.00           C
ATOM   4336  C   ASP E 207      -6.355 -10.739  97.060  1.00  0.00           C
ATOM   4337  O   ASP E 207      -5.937  -9.594  96.881  1.00  0.00           O
ATOM   4338  CB  ASP E 207      -7.960 -10.791  98.981  1.00  0.00           C
ATOM   4339  N   ARG E 208      -6.622 -11.576  96.064  1.00145.17           N
ATOM   4340  CA  ARG E 208      -6.457 -10.129  96.030  1.00148.04           C
ATOM   4341  C   ARG E 208      -5.344  -9.727  95.065  1.00151.84           C
ATOM   4342  O   ARG E 208      -5.262  -8.572  94.638  1.00153.05           O
ATOM   4343  CB  ARG E 208      -6.165  -9.591  97.434  1.00149.00           C
ATOM   4344  CG  ARG E 208      -7.302  -9.802  98.425  1.00150.42           C
ATOM   4345  CD  ARG E 208      -6.862  -9.528  99.858  1.00148.78           C
ATOM   4346  NE  ARG E 208      -5.867 -10.496 100.318  1.00143.28           N
ATOM   4347  CZ  ARG E 208      -4.553 -10.307 100.258  1.00138.51           C
ATOM   4348  NH1 ARG E 208      -4.061  -9.179  99.763  1.00138.09           N
ATOM   4349  NH2 ARG E 208      -3.727 -11.248 100.700  1.00135.34           N
ATOM   4350  N   LYS E 209      -4.493 -10.688  94.723  1.00159.04           N
ATOM   4351  CA  LYS E 209      -3.410 -10.452  93.769  1.00148.26           C
ATOM   4352  C   LYS E 209      -3.629 -11.220  92.470  1.00129.76           C
ATOM   4353  O   LYS E 209      -2.673 -11.605  91.794  1.00123.78           O
ATOM   4354  CB  LYS E 209      -2.060 -10.825  94.384  1.00151.29           C
ATOM   4355  CG  LYS E 209      -1.639  -9.941  95.543  1.00153.83           C
ATOM   4356  CD  LYS E 209      -0.271 -10.341  96.063  1.00156.72           C
ATOM   4357  CE  LYS E 209      -0.270 -11.779  96.543  1.00157.53           C
ATOM   4358  NZ  LYS E 209      -1.277 -11.989  97.617  1.00159.19           N
ATOM   4359  N   SER E 210      -4.894 -11.445  92.123  1.00113.31           N
ATOM   4360  CA  SER E 210      -5.240 -12.093  90.864  1.00101.86           C
ATOM   4361  C   SER E 210      -5.271 -11.073  89.724  1.00 85.26           C
ATOM   4362  O   SER E 210      -5.490 -11.433  88.566  1.00 85.50           O
ATOM   4363  CB  SER E 210      -6.581 -12.822  90.977  1.00107.61           C
ATOM   4364  OG  SER E 210      -7.608 -11.948  91.407  1.00112.83           O
ATOM   4365  N   PHE E 211      -5.059  -9.804  90.067  1.00 64.34           N
ATOM   4366  CA  PHE E 211      -4.880  -8.745  89.075  1.00 64.97           C
ATOM   4367  C   PHE E 211      -3.642  -7.924  89.390  1.00 62.34           C
ATOM   4368  O   PHE E 211      -3.307  -7.709  90.555  1.00 61.66           O
ATOM   4369  CB  PHE E 211      -6.090  -7.811  89.029  1.00 57.47           C
ATOM   4370  CG  PHE E 211      -7.323  -8.456  88.499  1.00 68.12           C
ATOM   4371  CD1 PHE E 211      -7.484  -8.653  87.136  1.00 68.18           C
ATOM   4372  CD2 PHE E 211      -8.326  -8.881  89.356  1.00 77.18           C
ATOM   4373  CE1 PHE E 211      -8.622  -9.258  86.639  1.00 70.49           C
ATOM   4374  CE2 PHE E 211      -9.470  -9.485  88.865  1.00 79.70           C
ATOM   4375  CZ  PHE E 211      -9.617  -9.676  87.502  1.00 75.18           C
ATOM   4376  N   CYS E 212      -2.957  -7.484  88.342  1.00 51.09           N
ATOM   4377  CA  CYS E 212      -1.886  -6.515  88.507  1.00 59.34           C
ATOM   4378  C   CYS E 212      -2.105  -5.346  87.558  1.00 50.78           C
ATOM   4379  O   CYS E 212      -2.653  -5.497  86.466  1.00 50.52           O
ATOM   4380  CB  CYS E 212      -0.507  -7.152  88.299  1.00 61.90           C
ATOM   4381  SG  CYS E 212      -0.224  -7.838  86.668  1.00 78.69           S
ATOM   4382  N   THR E 213      -1.679  -4.176  87.996  1.00 47.47           N
ATOM   4383  CA  THR E 213      -1.868  -2.967  87.223  1.00 45.46           C
ATOM   4384  C   THR E 213      -0.748  -2.850  86.209  1.00 44.88           C
ATOM   4385  O   THR E 213       0.414  -2.667  86.568  1.00 54.65           O
ATOM   4386  CB  THR E 213      -1.891  -1.737  88.139  1.00 51.51           C
ATOM   4387  OG1 THR E 213      -2.971  -1.861  89.071  1.00 56.68           O
ATOM   4388  CG2 THR E 213      -2.078  -0.471  87.325  1.00 56.60           C
ATOM   4389  N   ILE E 214      -1.110  -2.974  84.937  1.00 43.87           N
ATOM   4390  CA  ILE E 214      -0.171  -2.913  83.827  1.00 36.92           C
ATOM   4391  C   ILE E 214      -0.378  -1.622  83.042  1.00 40.77           C
ATOM   4392  O   ILE E 214      -1.510  -1.270  82.705  1.00 39.57           O
ATOM   4393  CB  ILE E 214      -0.419  -4.078  82.836  1.00 38.48           C
ATOM   4394  CG1 ILE E 214      -0.088  -5.431  83.474  1.00 49.15           C
ATOM   4395  CG2 ILE E 214       0.353  -3.853  81.549  1.00 37.93           C
ATOM   4396  CD1 ILE E 214       1.341  -5.552  83.980  1.00 46.34           C
ATOM   4397  N   HIS E 215       0.716  -0.934  82.732  1.00 39.23           N
ATOM   4398  CA  HIS E 215       0.674   0.193  81.814  1.00 45.11           C
ATOM   4399  C   HIS E 215       1.145  -0.240  80.437  1.00 46.66           C
ATOM   4400  O   HIS E 215       2.219  -0.799  80.294  1.00 42.71           O
ATOM   4401  CB  HIS E 215       1.549   1.349  82.296  1.00 33.32           C
ATOM   4402  CG  HIS E 215       1.508   2.529  81.383  1.00 39.90           C
ATOM   4403  ND1 HIS E 215       2.512   2.807  80.476  1.00 44.73           N
ATOM   4404  CD2 HIS E 215       0.560   3.480  81.193  1.00 43.33           C
ATOM   4405  CE1 HIS E 215       2.192   3.885  79.785  1.00 51.99           C
ATOM   4406  NE2 HIS E 215       1.012   4.315  80.201  1.00 48.76           N
ATOM   4407  N   SER E 216       0.349   0.031  79.419  1.00 41.99           N
ATOM   4408  CA  SER E 216       0.697  -0.362  78.066  1.00 35.81           C
ATOM   4409  C   SER E 216       0.965   0.870  77.215  1.00 40.90           C
ATOM   4410  O   SER E 216       0.210   1.848  77.260  1.00 45.49           O
ATOM   4411  CB  SER E 216      -0.431  -1.194  77.454  1.00 45.80           C
ATOM   4412  OG  SER E 216      -0.766  -2.290  78.298  1.00 45.98           O
ATOM   4413  N   THR E 217       2.050   0.815  76.452  1.00 36.87           N
ATOM   4414  CA  THR E 217       2.398   1.848  75.486  1.00 40.40           C
ATOM   4415  C   THR E 217       2.520   1.195  74.114  1.00 38.00           C
ATOM   4416  O   THR E 217       3.274   0.256  73.960  1.00 37.25           O
ATOM   4417  CB  THR E 217       3.790   2.430  75.801  1.00 40.08           C
ATOM   4418  OG1 THR E 217       3.799   2.976  77.120  1.00 48.67           O
ATOM   4419  CG2 THR E 217       4.143   3.522  74.803  1.00 42.60           C
ATOM   4420  N   GLY E 218       1.829   1.697  73.103  1.00 37.29           N
ATOM   4421  CA  GLY E 218       1.909   1.060  71.806  1.00 43.40           C
ATOM   4422  C   GLY E 218       1.329   1.883  70.680  1.00 47.44           C
ATOM   4423  O   GLY E 218       1.029   3.053  70.863  1.00 48.52           O
ATOM   4424  N   TYR E 219       1.188   1.267  69.508  1.00 31.58           N
ATOM   4425  CA  TYR E 219       0.615   1.934  68.339  1.00 37.23           C
ATOM   4426  C   TYR E 219      -0.308   0.989  67.588  1.00 41.73           C
ATOM   4427  O   TYR E 219      -0.069  -0.219  67.540  1.00 43.55           O
ATOM   4428  CB  TYR E 219       1.721   2.406  67.391  1.00 39.54           C
ATOM   4429  CG  TYR E 219       2.562   3.533  67.938  1.00 44.43           C
ATOM   4430  CD1 TYR E 219       2.301   4.859  67.585  1.00 45.86           C
ATOM   4431  CD2 TYR E 219       3.618   3.282  68.808  1.00 47.76           C
ATOM   4432  CE1 TYR E 219       3.065   5.903  68.082  1.00 40.62           C
ATOM   4433  CE2 TYR E 219       4.393   4.321  69.315  1.00 51.85           C
ATOM   4434  CZ  TYR E 219       4.107   5.629  68.948  1.00 44.41           C
ATOM   4435  OH  TYR E 219       4.866   6.663  69.431  1.00 49.68           O
ATOM   4436  N   LEU E 220      -1.375   1.542  67.014  1.00 42.40           N
ATOM   4437  CA  LEU E 220      -2.249   0.782  66.137  1.00 48.76           C
ATOM   4438  C   LEU E 220      -1.535   0.499  64.825  1.00 51.65           C
ATOM   4439  O   LEU E 220      -0.886   1.374  64.256  1.00 56.25           O
ATOM   4440  CB  LEU E 220      -3.560   1.535  65.881  1.00 45.61           C
ATOM   4441  CG  LEU E 220      -4.450   1.663  67.117  1.00 44.23           C
ATOM   4442  CD1 LEU E 220      -5.803   2.249  66.742  1.00 52.68           C
ATOM   4443  CD2 LEU E 220      -4.635   0.311  67.778  1.00 41.86           C
ATOM   4444  N   LYS E 221      -1.657  -0.729  64.345  1.00 57.68           N
ATOM   4445  CA  LYS E 221      -0.918  -1.167  63.169  1.00 66.30           C
ATOM   4446  C   LYS E 221      -1.806  -2.004  62.253  1.00 66.06           C
ATOM   4447  O   LYS E 221      -2.821  -2.546  62.683  1.00 64.54           O
ATOM   4448  CB  LYS E 221       0.287  -1.989  63.621  1.00 64.15           C
ATOM   4449  CG  LYS E 221       1.263  -2.337  62.534  1.00 74.59           C
ATOM   4450  CD  LYS E 221       2.243  -1.215  62.284  1.00 77.68           C
ATOM   4451  CE  LYS E 221       3.286  -1.664  61.276  1.00 89.12           C
ATOM   4452  NZ  LYS E 221       4.145  -0.544  60.825  1.00 96.25           N
ATOM   4453  N   SER E 222      -1.423  -2.114  60.987  1.00 80.96           N
ATOM   4454  CA  SER E 222      -2.162  -2.937  60.037  1.00 87.41           C
ATOM   4455  C   SER E 222      -1.325  -4.111  59.535  1.00 82.68           C
ATOM   4456  O   SER E 222      -0.107  -4.154  59.729  1.00 83.19           O
ATOM   4457  CB  SER E 222      -2.649  -2.087  58.866  1.00 99.43           C
ATOM   4458  OG  SER E 222      -1.576  -1.367  58.290  1.00107.98           O
ATOM   4459  N   TRP E 223      -1.378  -5.869  60.515  1.00  0.00           N
ATOM   4460  CA  TRP E 223      -0.360  -6.878  60.249  1.00  0.00           C
ATOM   4461  C   TRP E 223      -0.547  -8.097  61.142  1.00  0.00           C
ATOM   4462  O   TRP E 223       0.049  -8.190  62.215  1.00  0.00           O
ATOM   4463  CB  TRP E 223       1.039  -6.290  60.449  1.00  0.00           C
ATOM   4464  N   PRO E 224      -1.377  -9.031  60.693  1.00  0.00           N
ATOM   4465  CA  PRO E 224      -1.632 -10.257  61.444  1.00  0.00           C
ATOM   4466  C   PRO E 224      -1.738 -11.460  60.516  1.00  0.00           C
ATOM   4467  O   PRO E 224      -2.768 -12.132  60.471  1.00  0.00           O
ATOM   4468  CB  PRO E 224      -2.951  -9.975  62.182  1.00  0.00           C
ATOM   4469  N   PRO E 225      -0.669 -11.725  59.772  1.00  0.00           N
ATOM   4470  CA  PRO E 225      -0.643 -12.843  58.838  1.00  0.00           C
ATOM   4471  C   PRO E 225      -1.018 -14.147  59.529  1.00  0.00           C
ATOM   4472  O   PRO E 225      -0.897 -14.273  60.748  1.00  0.00           O
ATOM   4473  CB  PRO E 225       0.802 -12.860  58.313  1.00  0.00           C
ATOM   4474  N   THR E 226      -1.469 -15.119  58.742  1.00  0.00           N
ATOM   4475  CA  THR E 226      -1.867 -16.416  59.279  1.00  0.00           C
ATOM   4476  C   THR E 226      -1.936 -17.467  58.179  1.00  0.00           C
ATOM   4477  O   THR E 226      -3.004 -17.733  57.629  1.00  0.00           O
ATOM   4478  CB  THR E 226      -3.230 -16.340  59.989  1.00  0.00           C
ATOM   4479  N   LYS E 227      -0.791 -18.063  57.863  1.00  0.00           N
ATOM   4480  CA  LYS E 227      -0.735 -19.152  56.897  1.00  0.00           C
ATOM   4481  C   LYS E 227      -0.590 -20.499  57.593  1.00  0.00           C
ATOM   4482  O   LYS E 227       0.516 -20.919  57.930  1.00  0.00           O
ATOM   4483  CB  LYS E 227       0.418 -18.941  55.916  1.00  0.00           C
ATOM   4484  N   MET E 228      -1.714 -21.172  57.810  1.00  0.00           N
ATOM   4485  CA  MET E 228      -1.708 -22.511  58.388  1.00  0.00           C
ATOM   4486  C   MET E 228      -2.897 -23.328  57.899  1.00  0.00           C
ATOM   4487  O   MET E 228      -3.962 -22.781  57.613  1.00  0.00           O
ATOM   4488  CB  MET E 228      -1.714 -22.428  59.913  1.00  0.00           C
ATOM   4489  N   GLY E 229      -2.711 -24.640  57.809  1.00  0.00           N
ATOM   4490  CA  GLY E 229      -3.769 -25.536  57.357  1.00  0.00           C
ATOM   4491  C   GLY E 229      -4.436 -25.006  56.095  1.00  0.00           C
ATOM   4492  O   GLY E 229      -5.646 -25.144  55.915  1.00  0.00           O
ATOM   4493  N   LEU E 230      -3.638 -24.399  55.219  1.00  0.00           N
ATOM   4494  CA  LEU E 230      -4.159 -23.795  54.000  1.00  0.00           C
ATOM   4495  C   LEU E 230      -3.256 -24.088  52.809  1.00  0.00           C
ATOM   4496  O   LEU E 230      -2.082 -23.719  52.802  1.00  0.00           O
ATOM   4497  CB  LEU E 230      -4.318 -22.280  54.188  1.00  0.00           C
ATOM   4498  N   ASP E 231      -3.811 -24.759  51.805  1.00  0.00           N
ATOM   4499  CA  ASP E 231      -3.164 -24.860  50.502  1.00  0.00           C
ATOM   4500  C   ASP E 231      -3.653 -23.769  49.559  1.00  0.00           C
ATOM   4501  O   ASP E 231      -4.856 -23.585  49.376  1.00  0.00           O
ATOM   4502  CB  ASP E 231      -3.412 -26.239  49.885  1.00  0.00           C
ATOM   4503  N   GLU E 232      -2.712 -23.046  48.959  1.00  0.00           N
[truncated: 693,969 more chars]
